# Supplementary material for: Single-cell microRNA-mRNA co-sequencing reveals non-genetic heterogeneity and mechanisms of microRNA regulation
Source: Nat Commun. 2019 Jan 9;10:95. doi: 10.1038/s41467-018-07981-6 (PMC6327095; doi:10.1038/s41467-018-07981-6)
Supplement: Supplementary file 4 — Supplementary Data 1 [file 41467_2018_7981_MOESM4_ESM.xlsx]

## Sheet: Sheet1
Supplementary Data 1. Pathway analysis of the first & second cell clusters from the 19 K562 half-cell data.
Pathway terms enriched in the frist cluster
Category	Term	PValue	Fold Enrichment	Bonferroni	Benjamini	FDR
GOTERM_BP_DIRECT	GO:0006614~SRP-dependent cotranslational protein targeting to membrane	2.22e-41	58.1613	6.08e-39	6.08e-39	2.93e-38
GOTERM_BP_DIRECT	GO:0019083~viral transcription	4.9e-39	48.814	1.34e-36	6.72e-37	6.46e-36
UP_KEYWORDS	Ribosomal protein	1e-38	35.924	1.29e-36	1.29e-36	1.16e-35
GOTERM_BP_DIRECT	GO:0000184~nuclear-transcribed mRNA catabolic process, nonsense-mediated decay	3.06e-38	45.9425	8.38e-36	2.79e-36	4.03e-35
GOTERM_CC_DIRECT	GO:0005840~ribosome	1.45e-36	36.5944	1.7e-34	1.7e-34	1.66e-33
GOTERM_BP_DIRECT	GO:0006413~translational initiation	2.02e-36	39.9063	5.54e-34	1.39e-34	2.67e-33
UP_KEYWORDS	Ribonucleoprotein	1.77e-35	23.9011	2.28e-33	1.14e-33	2.06e-32
GOTERM_MF_DIRECT	GO:0003735~structural constituent of ribosome	4.42e-34	27.1573	4.46e-32	4.46e-32	4.91e-31
KEGG_PATHWAY	hsa03010:Ribosome	9.2e-32	24.1127	3.77e-30	3.77e-30	8.47e-29
GOTERM_BP_DIRECT	GO:0006364~rRNA processing	7.37e-31	25.5475	2.02e-28	4.04e-29	9.71e-28
GOTERM_BP_DIRECT	GO:0006412~translation	2.2e-30	22.3811	6.04e-28	1.01e-28	2.91e-27
GOTERM_CC_DIRECT	GO:0022625~cytosolic large ribosomal subunit	8.87e-20	46.2069	1.04e-17	5.19e-18	1.01e-16
GOTERM_CC_DIRECT	GO:0022627~cytosolic small ribosomal subunit	3.3e-18	56.7318	3.86e-16	1.29e-16	3.77e-15
GOTERM_MF_DIRECT	GO:0044822~poly(A) RNA binding	1.3e-11	4.80605	1.31e-09	6.56e-10	1.44e-08
GOTERM_CC_DIRECT	GO:0005925~focal adhesion	3.66e-11	9.10745	4.28e-09	1.07e-09	4.18e-08
UP_KEYWORDS	Diamond-Blackfan anemia	3.99e-11	100.047	5.15e-09	1.72e-09	4.64e-08
UP_KEYWORDS	Acetylation	2.52e-10	2.69234	3.25e-08	8.13e-09	2.93e-07
GOTERM_BP_DIRECT	GO:0000028~ribosomal small subunit assembly	3.62e-10	71.9364	9.92e-08	1.42e-08	4.77e-07
GOTERM_CC_DIRECT	GO:0070062~extracellular exosome	8.4e-10	2.8317	9.83e-08	1.97e-08	9.6e-07
GOTERM_CC_DIRECT	GO:0005829~cytosol	1.55e-09	2.59075	1.81e-07	3.02e-08	1.77e-06
GOTERM_CC_DIRECT	GO:0015935~small ribosomal subunit	2.53e-09	54.3074	2.96e-07	4.23e-08	2.89e-06
GOTERM_BP_DIRECT	GO:0002181~cytoplasmic translation	1.45e-07	46.8614	3.97e-05	4.96e-06	0.000191
GOTERM_MF_DIRECT	GO:0003723~RNA binding	4.04e-07	5.5109	4.08e-05	1.36e-05	0.000449
GOTERM_CC_DIRECT	GO:0005730~nucleolus	4.3e-07	4.39963	5.03e-05	6.29e-06	0.000491
GOTERM_CC_DIRECT	GO:0005743~mitochondrial inner membrane	1.05e-06	6.17489	0.000123	1.37e-05	0.00120157
KEGG_PATHWAY	hsa05016:Huntington's disease	3.55e-06	6.70992	0.000146	7.28e-05	0.0032661
GOTERM_MF_DIRECT	GO:0070180~large ribosomal subunit rRNA binding	3.95e-06	114.837	0.000399	9.99e-05	0.00439789
UP_KEYWORDS	Mitochondrion inner membrane	4.42e-06	7.9402	0.000571	0.000114	0.00514545
GOTERM_CC_DIRECT	GO:0016020~membrane	5.75e-06	2.57078	0.000673	6.73e-05	0.00657219
UP_KEYWORDS	Respiratory chain	1.07e-05	20.4177	0.00138167	0.00023	0.0124638
GOTERM_CC_DIRECT	GO:0031012~extracellular matrix	1.07e-05	7.07673	0.00125373	0.000114	0.0122513
UP_KEYWORDS	Mitochondrion	1.29e-05	3.44856	0.00166306	0.000238	0.015004
KEGG_PATHWAY	hsa00190:Oxidative phosphorylation	1.3e-05	7.92532	0.000533	0.000178	0.0119768
GOTERM_CC_DIRECT	GO:0005654~nucleoplasm	1.65e-05	2.25723	0.00192715	0.000161	0.0188377
GOTERM_MF_DIRECT	GO:0019843~rRNA binding	4.34e-05	25.1205	0.00437282	0.000876	0.0482389
GOTERM_CC_DIRECT	GO:0005747~mitochondrial respiratory chain complex I	8.33e-05	21.3746	0.00969815	0.000749	0.095133
UP_KEYWORDS	Citrullination	8.69e-05	13.261	0.0111417	0.00139955	0.100956
GOTERM_BP_DIRECT	GO:0006120~mitochondrial electron transport, NADH to ubiquinone	0.000109	19.9241	0.0293993	0.00331008	0.143415
UP_KEYWORDS	Electron transport	0.000144	11.9103	0.0184495	0.00206695	0.167737
KEGG_PATHWAY	hsa05012:Parkinson's disease	0.000167	6.59823	0.00683096	0.00171213	0.153733
UP_KEYWORDS	rRNA-binding	0.00018	35.7309	0.0229212	0.00231611	0.208823
KEGG_PATHWAY	hsa04932:Non-alcoholic fatty liver disease (NAFLD)	0.000245	6.20496	0.00998107	0.00200423	0.224903
GOTERM_BP_DIRECT	GO:0032981~mitochondrial respiratory chain complex I assembly	0.00029	15.4965	0.0764255	0.00791886	0.381647
KEGG_PATHWAY	hsa05010:Alzheimer's disease	0.000469	5.57708	0.0190488	0.0032003	0.430756
GOTERM_MF_DIRECT	GO:0001055~RNA polymerase II activity	0.00104765	60.2893	0.100456	0.0174899	1.15884
GOTERM_MF_DIRECT	GO:0008137~NADH dehydrogenase (ubiquinone) activity	0.00169007	16.747	0.157045	0.0241105	1.86339
SMART	SM00414:H2A	0.0017129	46.4169	0.04031	0.04031	1.36583
UP_KEYWORDS	Methylation	0.00217198	2.78423	0.244587	0.0251768	2.49695
GOTERM_BP_DIRECT	GO:0030490~maturation of SSU-rRNA	0.00221509	41.8405	0.455348	0.0537393	2.88004
GOTERM_BP_DIRECT	GO:0042274~ribosomal small subunit biogenesis	0.00290187	36.6105	0.548991	0.0642021	3.75729
SMART	SM01379:SM01379	0.00292251	35.4953	0.0678327	0.0345119	2.32048
GOTERM_CC_DIRECT	GO:0005665~DNA-directed RNA polymerase II, core complex	0.00320637	34.9119	0.313224	0.0264821	3.60318
UP_KEYWORDS	Transit peptide	0.0033648	3.59976	0.352601	0.0355841	3.84386
UP_SEQ_FEATURE	chain:G antigen 5	0.00359989	32.9984	0.460273	0.460273	4.30851
UP_SEQ_FEATURE	chain:G antigen 4	0.00359989	32.9984	0.460273	0.460273	4.30851
UP_SEQ_FEATURE	chain:G antigen 12C/D/E	0.00359989	32.9984	0.460273	0.460273	4.30851
UP_SEQ_FEATURE	chain:G antigen 1	0.00359989	32.9984	0.460273	0.460273	4.30851
UP_SEQ_FEATURE	chain:G antigen 2A/2B	0.00359989	32.9984	0.460273	0.460273	4.30851
UP_SEQ_FEATURE	chain:G antigen 7	0.00359989	32.9984	0.460273	0.460273	4.30851
UP_SEQ_FEATURE	chain:G antigen 3	0.00359989	32.9984	0.460273	0.460273	4.30851
UP_SEQ_FEATURE	chain:G antigen 12F/G/I	0.00359989	32.9984	0.460273	0.460273	4.30851
UP_SEQ_FEATURE	chain:G antigen 8	0.00359989	32.9984	0.460273	0.460273	4.30851
UP_SEQ_FEATURE	chain:G antigen 6	0.00359989	32.9984	0.460273	0.460273	4.30851
INTERPRO	IPR002119:Histone H2A	0.00700749	23.5321	0.727727	0.727727	8.33364
UP_SEQ_FEATURE	transit peptide:Mitochondrion	0.00795663	3.46871	0.744881	0.494907	9.29469
GOTERM_BP_DIRECT	GO:0050434~positive regulation of viral transcription	0.00940859	20.1989	0.924992	0.180649	11.7128
UP_SEQ_FEATURE	chain:Histone H2A type 2-A	0.00944798	208.99	0.80275	0.41789	10.9459
GOTERM_BP_DIRECT	GO:0006368~transcription elongation from RNA polymerase II promoter	0.00947148	9.08167	0.926285	0.169937	11.7866
INTERPRO	IPR027534:Ribosomal protein L12 family	0.00967554	203.945	0.834485	0.593164	11.3351
GOTERM_BP_DIRECT	GO:0000462~maturation of SSU-rRNA from tricistronic rRNA transcript (SSU-rRNA, 5.8S rRNA, LSU-rRNA)	0.0113822	18.3052	0.95657	0.188691	14.0028
GOTERM_BP_DIRECT	GO:0006370~7-methylguanosine mRNA capping	0.012077	17.7505	0.96418	0.187856	14.796
UP_KEYWORDS	DNA-directed RNA polymerase	0.0139822	16.4912	0.837394	0.130403	15.1048
GOTERM_BP_DIRECT	GO:0042254~ribosome biogenesis	0.0142698	16.2713	0.980514	0.206778	17.2548
GOTERM_MF_DIRECT	GO:0003899~DNA-directed RNA polymerase activity	0.0149725	15.8656	0.782087	0.173419	15.4439
GOTERM_BP_DIRECT	GO:2000984~negative regulation of ATP citrate synthase activity	0.01511	130.171	0.984574	0.206866	18.1794
GOTERM_BP_DIRECT	GO:0006342~chromatin silencing	0.0217767	13.0171	0.997601	0.272043	25.1847
INTERPRO	IPR002777:Prefoldin beta-like	0.0240155	81.578	0.988859	0.776653	25.9767
GOTERM_BP_DIRECT	GO:0010467~gene expression	0.0245718	12.2035	0.998905	0.288826	27.9533
KEGG_PATHWAY	hsa03020:RNA polymerase	0.0292337	10.9799	0.70372	0.159517	23.8937
GOTERM_CC_DIRECT	GO:0016272~prefoldin complex	0.0325747	59.8489	0.979239	0.227646	31.5056
GOTERM_CC_DIRECT	GO:0005737~cytoplasm	0.0326469	1.36385	0.97942	0.215504	31.564
UP_SEQ_FEATURE	cross-link:Glycyl lysine isopeptide (Lys-Gly) (interchain with G-Cter in ubiquitin)	0.0330458	4.09783	0.996805	0.76226	33.6596
GOTERM_BP_DIRECT	GO:1902600~hydrogen ion transmembrane transport	0.0382216	9.60274	0.999977	0.398592	40.1643
UP_KEYWORDS	Phosphoprotein	0.039247	1.24794	0.994286	0.30852	37.2255
BIOCARTA	h_rhoPathway:Rho cell motility signaling pathway	0.041421	31.8627	0.190644	0.190644	16.8047
GOTERM_BP_DIRECT	GO:0006367~transcription initiation from RNA polymerase II promoter	0.0419306	5.13831	0.999992	0.413446	43.1348
GOTERM_BP_DIRECT	GO:0035019~somatic stem cell population maintenance	0.0428862	9.01181	0.999994	0.406777	43.8778
INTERPRO	IPR007125:Histone core	0.0430935	8.99758	0.999711	0.869619	42.0194
GOTERM_CC_DIRECT	GO:0005739~mitochondrion	0.048084	1.88855	0.996866	0.287626	43.0553
GOTERM_BP_DIRECT	GO:0042795~snRNA transcription from RNA polymerase II promoter	0.0489983	8.36811	0.999999	0.436488	48.4214
GOTERM_BP_DIRECT	GO:0006283~transcription-coupled nucleotide-excision repair	0.0541011	7.91578	1	0.456427	51.9517
OMIM_DISEASE	252010~Mitochondrial complex I deficiency	0.0559522	32.8028	0.645275	0.645275	34.5854
INTERPRO	IPR011332:Ribosomal protein, zinc-binding domain	0.0566819	33.9908	0.99998	0.884561	51.4237
GOTERM_MF_DIRECT	GO:0001054~RNA polymerase I activity	0.0574498	33.494	0.99746	0.485199	48.208
GOTERM_CC_DIRECT	GO:0005736~DNA-directed RNA polymerase I complex	0.0596595	32.2263	0.999251	0.32957	50.4849
GOTERM_BP_DIRECT	GO:0031145~anaphase-promoting complex-dependent catabolic process	0.0607306	7.41478	1	0.483286	56.205
UP_KEYWORDS	Nucleosome core	0.0637518	7.22647	0.999796	0.432504	53.5172
GOTERM_BP_DIRECT	GO:0008543~fibroblast growth factor receptor signaling pathway	0.0648354	7.14351	1	0.493514	58.6612
GOTERM_MF_DIRECT	GO:0044183~protein binding involved in protein folding	0.0667025	28.7092	0.999062	0.50203	53.5891
GOTERM_MF_DIRECT	GO:0005515~protein binding	0.0820159	1.16667	0.999824	0.544216	61.388
GOTERM_MF_DIRECT	GO:0001056~RNA polymerase III activity	0.0849394	22.3294	0.999872	0.526264	62.7336
GOTERM_CC_DIRECT	GO:0005666~DNA-directed RNA polymerase III complex	0.0859945	22.0496	0.999973	0.425187	64.209
GOTERM_BP_DIRECT	GO:0006414~translational elongation	0.0873407	21.6951	1	0.591123	70.0124
GOTERM_BP_DIRECT	GO:0006123~mitochondrial electron transport, cytochrome c to oxygen	0.0965671	19.5256	1	0.616917	73.7705
SMART	SM00213:UBQ	0.0978307	18.7107	0.915489	0.561162	56.2149
Pathway terms enriched in the second cluster
Category	Term	PValue	Fold Enrichment	Bonferroni	Benjamini	FDR
UP_KEYWORDS	Acetylation	4.01e-12	5.44806	4.69e-10	4.69e-10	4.58e-09
UP_KEYWORDS	Cytoplasm	4.87e-08	4.10367	5.7e-06	2.85e-06	5.56e-05
UP_KEYWORDS	Phosphoprotein	1.92e-06	3.04617	0.000225	7.5e-05	0.00219836
GOTERM_MF_DIRECT	GO:0044822~poly(A) RNA binding	1.34e-05	3.065	0.0011822	0.0011822	0.0145588
UP_KEYWORDS	Nucleus	0.000655	2.41347	0.0738035	0.0189847	0.745983
UP_KEYWORDS	Isopeptide bond	0.000768	6.3868	0.0859722	0.0178182	0.8741
GOTERM_MF_DIRECT	GO:0008143~poly(A) binding	0.00249384	38.757	0.197266	0.104046	2.66835
SMART	SM00361:RRM_1	0.00372916	31.6468	0.135591	0.135591	3.34055
UP_KEYWORDS	Ubl conjugation	0.00538277	4.33213	0.468199	0.0998983	5.981
SMART	SM00360:RRM	0.00662758	6.40254	0.228436	0.121613	5.86794
KEGG_PATHWAY	pon04144:Endocytosis	0.00703538	4.72541	0.336014	0.336014	6.78344
UP_KEYWORDS	Protein transport	0.0081144	4.7901	0.614517	0.127314	8.88966
INTERPRO	IPR003954:RNA recognition motif domain, eukaryote	0.0082561	21.5455	0.839935	0.839935	10.0223
GOTERM_CC_DIRECT	GO:0005737~cytoplasm	0.0115442	1.61815	0.77378	0.77378	12.6149
GOTERM_MF_DIRECT	GO:0000166~nucleotide binding	0.0122436	3.6029	0.661791	0.303274	12.4917
INTERPRO	IPR011710:Coatomer, beta subunit, C-terminal	0.0130844	150.818	0.945564	0.766686	15.4459
INTERPRO	IPR016460:Coatomer beta subunit (COPB1)	0.0130844	150.818	0.945564	0.766686	15.4459
INTERPRO	IPR023632:ATPase, F1 complex, gamma subunit conserved site	0.0130844	150.818	0.945564	0.766686	15.4459
INTERPRO	IPR000131:ATPase, F1 complex, gamma subunit	0.0130844	150.818	0.945564	0.766686	15.4459
PIR_SUPERFAMILY	PIRSF005727:coatomer, beta subunit	0.0139858	128.3	0.119056	0.119056	7.78586
INTERPRO	IPR012677:Nucleotide-binding, alpha-beta plait	0.0149103	4.11322	0.963847	0.66934	17.4171
UP_KEYWORDS	Endosome	0.0168354	7.34115	0.862827	0.219885	17.6351
UP_KEYWORDS	Cytoplasmic vesicle	0.0200721	6.86753	0.906737	0.231713	20.6809
GOTERM_BP_DIRECT	GO:0006457~protein folding	0.0207475	6.74706	0.995333	0.995333	23.9197
UP_KEYWORDS	ER-Golgi transport	0.020908	13.3058	0.915599	0.219029	21.4506
UP_KEYWORDS	Ubl conjugation pathway	0.0213729	4.69618	0.920161	0.205303	21.8757
UP_KEYWORDS	Mitochondrion inner membrane	0.0218102	6.65292	0.924228	0.193461	22.2737
UP_KEYWORDS	CF(1)	0.0245737	79.835	0.945581	0.200626	24.7462
INTERPRO	IPR013979:Translation initiation factor, beta propellor-like domain	0.0259993	75.4091	0.997038	0.766709	28.5076
SMART	SM00517:PolyA	0.0260531	73.8426	0.64283	0.29049	21.3425
GOTERM_MF_DIRECT	GO:0000049~tRNA binding	0.027625	11.3991	0.915009	0.460063	26.1721
INTERPRO	IPR003140:Phospholipase/carboxylesterase/thioesterase	0.0323939	60.3273	0.999309	0.76672	34.2617
INTERPRO	IPR012852:Coiled-coil transcriptional coactivator-like	0.0323939	60.3273	0.999309	0.76672	34.2617
GOTERM_CC_DIRECT	GO:0000139~Golgi membrane	0.0329154	4.09298	0.986214	0.882584	32.2055
INTERPRO	IPR000504:RNA recognition motif domain	0.0335188	4.07617	0.999466	0.715145	35.2286
UP_SEQ_FEATURE	region of interest:Oligomerization	0.0347257	55.675	0.996374	0.996374	34.7083
UP_SEQ_FEATURE	chain:Tax1-binding protein 1 homolog	0.0347257	55.675	0.996374	0.996374	34.7083
UP_SEQ_FEATURE	chain:Lysophospholipase-like protein 1	0.0347257	55.675	0.996374	0.996374	34.7083
GOTERM_CC_DIRECT	GO:0045261~proton-transporting ATP synthase complex, catalytic core F(1)	0.0350468	55.6645	0.989606	0.78176	33.9206
UP_KEYWORDS	Alternative splicing	0.0354347	5.50586	0.985317	0.260297	33.784
UP_KEYWORDS	Transcription regulation	0.0365811	2.82245	0.987225	0.252247	34.6777
INTERPRO	IPR002004:Polyadenylate-binding protein/Hyperplastic disc protein	0.038747	50.2727	0.999839	0.712815	39.5529
INTERPRO	IPR012999:Pyridine nucleotide-disulphide oxidoreductase, class I, active site	0.038747	50.2727	0.999839	0.712815	39.5529
INTERPRO	IPR006515:Polyadenylate binding protein, human types 1, 2, 3, 4	0.038747	50.2727	0.999839	0.712815	39.5529
GOTERM_CC_DIRECT	GO:0010008~endosome membrane	0.0389859	9.48827	0.993842	0.719874	36.9863
GOTERM_CC_DIRECT	GO:0005730~nucleolus	0.0398224	2.29808	0.994492	0.646654	37.6204
GOTERM_BP_DIRECT	GO:0007030~Golgi organization	0.0404597	9.27721	0.999974	0.994941	41.6401
GOTERM_CC_DIRECT	GO:0030660~Golgi-associated vesicle membrane	0.0419089	46.3871	0.995831	0.598815	39.1766
INTERPRO	IPR016024:Armadillo-type fold	0.0421322	3.12038	0.999926	0.695514	42.2093
GOTERM_MF_DIRECT	GO:0003723~RNA binding	0.0432117	3.73381	0.979498	0.540422	38.0266
UP_KEYWORDS	Transport	0.0489977	2.07633	0.997199	0.307447	43.6767
INTERPRO	IPR004099:Pyridine nucleotide-disulphide oxidoreductase, dimerisation	0.0513294	37.7045	0.999991	0.725807	48.893
INTERPRO	IPR016156:FAD/NAD-linked reductase, dimerisation	0.0513294	37.7045	0.999991	0.725807	48.893
GOTERM_BP_DIRECT	GO:0050765~negative regulation of phagocytosis	0.0520678	37.1088	0.999999	0.989569	50.2046
GOTERM_CC_DIRECT	GO:0005654~nucleoplasm	0.0546645	1.6834	0.99925	0.642256	47.9439
UP_KEYWORDS	Transcription	0.0548486	2.5518	0.99864	0.321747	47.5118
GOTERM_CC_DIRECT	GO:0016020~membrane	0.054982	1.92793	0.999282	0.595386	48.1466
GOTERM_CC_DIRECT	GO:0016580~Sin3 complex	0.0554888	34.7903	0.999329	0.555993	48.4686
INTERPRO	IPR002194:Chaperonin TCP-1, conserved site	0.0575594	33.5152	0.999998	0.730218	53.0074
INTERPRO	IPR017998:Chaperone tailless complex polypeptide 1 (TCP-1)	0.0575594	33.5152	0.999998	0.730218	53.0074
UP_KEYWORDS	Endoplasmic reticulum	0.0576879	3.41175	0.999043	0.32038	49.2855
GOTERM_CC_DIRECT	GO:0005832~chaperonin-containing T-complex	0.0622071	30.9247	0.999731	0.56049	52.5683
INTERPRO	IPR027410:TCP-1-like chaperonin intermediate domain	0.0637489	30.1636	1	0.733776	56.7908
SMART	SM00088:PINT	0.0639007	29.537	0.92387	0.474723	45.1467
UP_KEYWORDS	ATP synthesis	0.0661477	29.0309	0.999667	0.343891	54.2513
GOTERM_MF_DIRECT	GO:0046933~proton-transporting ATP synthase activity, rotational mechanism	0.0667428	28.7089	0.997709	0.636905	52.6776
GOTERM_CC_DIRECT	GO:0030126~COPI vesicle coat	0.0688782	27.8323	0.999892	0.564139	56.3422
UP_KEYWORDS	Chaperone	0.0717963	6.74662	0.999836	0.353284	57.3155
GOTERM_BP_DIRECT	GO:0015031~protein transport	0.0820594	3.87704	1	0.99583	67.2566
INTERPRO	IPR027409:GroEL-like apical domain	0.0820769	23.2028	1	0.793454	66.4107
INTERPRO	IPR002553:Clathrin/coatomer adaptor, adaptin-like, N-terminal	0.0820769	23.2028	1	0.793454	66.4107
INTERPRO	IPR027413:GroEL-like equatorial domain	0.0820769	23.2028	1	0.793454	66.4107
GOTERM_BP_DIRECT	GO:0006355~regulation of transcription, DNA-templated	0.0842282	2.08644	1	0.988946	68.2511
INTERPRO	IPR002423:Chaperonin Cpn60/TCP-1	0.0881069	21.5455	1	0.791529	69.1157
UP_KEYWORDS	Methylation	0.0889469	3.75694	0.999982	0.404886	65.508
GOTERM_CC_DIRECT	GO:0048471~perinuclear region of cytoplasm	0.0893195	2.4999	0.999994	0.631386	66.2631
UP_KEYWORDS	Protein biosynthesis	0.0900154	5.9137	0.999984	0.39447	65.9674
GOTERM_MF_DIRECT	GO:0046961~proton-transporting ATPase activity, rotational mechanism	0.094976	19.8754	0.999847	0.714796	66.0719
GOTERM_CC_DIRECT	GO:0005753~mitochondrial proton-transporting ATP synthase complex	0.0950963	19.8802	0.999997	0.626148	68.6665
INTERPRO	IPR016040:NAD(P)-binding domain	0.0958604	3.63417	1	0.796227	72.2988
UP_KEYWORDS	Apoptosis	0.0976479	5.63541	0.999994	0.407075	69.0902
