# Supplementary material for: Single-cell microRNA-mRNA co-sequencing reveals non-genetic heterogeneity and mechanisms of microRNA regulation
Source: Nat Commun. 2019 Jan 9;10:95. doi: 10.1038/s41467-018-07981-6 (PMC6327095; doi:10.1038/s41467-018-07981-6)
Supplement: Supplementary file 5 — Supplementary Data 2 [file 41467_2018_7981_MOESM5_ESM.xlsx]

## Sheet: Sheet1
Supplementary Data 2. Pathway analysis of the first & second cell clusters from the 400 K562 single-cell data.
Pathway terms enriched in the frist cluster
Category	Term	PValue	Fold Enrichment	Bonferroni	Benjamini	FDR
UP_KEYWORDS	Ribonucleoprotein	1.34426e-81	20.081	2.76917e-79	2.76917e-79	1.69304e-78
GOTERM_BP_DIRECT	GO:0006614~SRP-dependent cotranslational protein targeting to membrane	7.23967e-75	38.23	6.04512e-72	6.04512e-72	1.11754e-71
UP_KEYWORDS	Ribosomal protein	6.41173e-74	26.1053	1.32082e-71	6.60408e-72	8.07533e-71
GOTERM_BP_DIRECT	GO:0000184~nuclear-transcribed mRNA catabolic process, nonsense-mediated decay	5.47268e-71	31.2966	4.56969e-68	2.28485e-68	8.44784e-68
GOTERM_BP_DIRECT	GO:0019083~viral transcription	3.66506e-69	32.0859	3.06033e-66	1.02011e-66	5.65753e-66
GOTERM_BP_DIRECT	GO:0006413~translational initiation	1.35429e-66	27.1846	1.13083e-63	2.82709e-64	2.09054e-63
GOTERM_BP_DIRECT	GO:0006364~rRNA processing	5.58577e-66	19.8458	4.66412e-63	9.32823e-64	8.6224e-63
KEGG_PATHWAY	hsa03010:Ribosome	1.47408e-65	18.6399	1.06134e-63	1.06134e-63	1.53433e-62
GOTERM_MF_DIRECT	GO:0003735~structural constituent of ribosome	2.64135e-63	18.8628	6.92035e-61	6.92035e-61	3.45667e-60
GOTERM_CC_DIRECT	GO:0005840~ribosome	4.93422e-60	22.8545	1.07073e-57	1.07073e-57	6.26708e-57
GOTERM_BP_DIRECT	GO:0006412~translation	2.71893e-59	16.5283	2.27031e-56	3.78385e-57	4.19704e-56
GOTERM_MF_DIRECT	GO:0044822~poly(A) RNA binding	4.60277e-51	5.85337	1.20593e-48	6.02963e-49	6.02353e-48
UP_KEYWORDS	Acetylation	1.89853e-49	3.34175	3.91097e-47	1.30366e-47	2.39112e-46
GOTERM_CC_DIRECT	GO:0022625~cytosolic large ribosomal subunit	5.41617e-41	32.8773	1.17531e-38	5.87655e-39	6.87922e-38
UP_KEYWORDS	Mitochondrion	2.37353e-32	5.04627	4.88946e-30	1.22237e-30	2.98936e-29
GOTERM_CC_DIRECT	GO:0022627~cytosolic small ribosomal subunit	8.57344e-32	35.285	1.86044e-29	6.20145e-30	1.08893e-28
GOTERM_CC_DIRECT	GO:0005743~mitochondrial inner membrane	5.08857e-29	7.68109	1.10422e-26	2.76055e-27	6.46313e-26
KEGG_PATHWAY	hsa00190:Oxidative phosphorylation	9.29917e-29	11.3747	6.69541e-27	3.3477e-27	9.67929e-26
UP_KEYWORDS	Mitochondrion inner membrane	1.82418e-25	10.1818	3.7578e-23	7.5156e-24	2.29748e-22
KEGG_PATHWAY	hsa05012:Parkinson's disease	3.19116e-25	10.0779	2.29764e-23	7.65879e-24	3.32161e-22
KEGG_PATHWAY	hsa05016:Huntington's disease	7.52748e-24	8.09233	5.41978e-22	1.35495e-22	7.83518e-21
KEGG_PATHWAY	hsa05010:Alzheimer's disease	1.18073e-22	8.51824	8.50128e-21	1.70026e-21	1.229e-19
GOTERM_MF_DIRECT	GO:0003723~RNA binding	1.90786e-22	5.74159	4.99861e-20	1.6662e-20	2.49677e-19
GOTERM_CC_DIRECT	GO:0005730~nucleolus	2.44672e-22	4.58499	5.30939e-20	1.06188e-20	3.10765e-19
GOTERM_CC_DIRECT	GO:0005654~nucleoplasm	3.17025e-20	2.50645	6.87944e-18	1.14657e-18	4.02662e-17
GOTERM_CC_DIRECT	GO:0015935~small ribosomal subunit	2.63028e-19	37.6373	5.7077e-17	8.15386e-18	3.34079e-16
GOTERM_CC_DIRECT	GO:0005753~mitochondrial proton-transporting ATP synthase complex	2.06942e-17	41.9388	4.49064e-15	5.61331e-16	2.62843e-14
UP_KEYWORDS	Respiratory chain	1.42266e-16	20.0491	2.28706e-14	3.77476e-15	1.44329e-13
GOTERM_CC_DIRECT	GO:0005739~mitochondrion	1.43076e-16	3.20667	2.40918e-14	2.66454e-15	1.44329e-13
UP_SEQ_FEATURE	transit peptide:Mitochondrion	8.17499e-16	5.40968	4.35207e-13	4.35207e-13	1.13243e-12
KEGG_PATHWAY	hsa04932:Non-alcoholic fatty liver disease (NAFLD)	1.31159e-15	7.31102	9.59233e-14	1.59872e-14	1.38778e-12
UP_KEYWORDS	Transit peptide	1.59755e-15	5.12889	3.20188e-13	4.57412e-14	1.95399e-12
UP_KEYWORDS	Electron transport	5.3498e-15	13.0712	1.09779e-12	1.37224e-13	6.71685e-12
SMART	SM00651:Sm	4.30878e-14	55.0465	3.66152e-12	3.66152e-12	4.63407e-11
GOTERM_BP_DIRECT	GO:0042776~mitochondrial ATP synthesis coupled proton transport	1.73199e-13	34.2249	1.44618e-10	2.06597e-11	2.67353e-10
GOTERM_CC_DIRECT	GO:0070062~extracellular exosome	2.56008e-13	2.16907	5.55558e-11	5.55556e-12	3.25173e-10
GOTERM_MF_DIRECT	GO:0019843~rRNA binding	4.59178e-13	21.2648	1.20307e-10	3.00768e-11	6.0093e-10
GOTERM_CC_DIRECT	GO:0005829~cytosol	5.99622e-13	2.02322	1.3012e-10	1.18291e-11	7.61613e-10
GOTERM_CC_DIRECT	GO:0005747~mitochondrial respiratory chain complex I	4.55223e-12	17.9738	9.87838e-10	8.23198e-11	5.78193e-09
INTERPRO	IPR001163:Ribonucleoprotein LSM domain	5.27e-12	33.3495	2.69824e-09	2.69824e-09	7.61433e-09
UP_KEYWORDS	Diamond-Blackfan anemia	5.60811e-12	44.5798	1.15526e-09	1.28362e-10	7.06315e-09
GOTERM_BP_DIRECT	GO:0006123~mitochondrial electron transport, cytochrome c to oxygen	5.60969e-12	32.6693	4.68413e-09	5.85516e-10	8.6594e-09
GOTERM_BP_DIRECT	GO:1902600~hydrogen ion transmembrane transport	6.07376e-12	14.9957	5.07163e-09	5.63514e-10	9.37576e-09
GOTERM_BP_DIRECT	GO:0006120~mitochondrial electron transport, NADH to ubiquinone	6.81824e-12	17.3347	5.69321e-09	5.69321e-10	1.05248e-08
GOTERM_BP_DIRECT	GO:0006754~ATP biosynthetic process	8.83642e-12	24.7836	7.37837e-09	6.70761e-10	1.36402e-08
GOTERM_BP_DIRECT	GO:0032981~mitochondrial respiratory chain complex I assembly	9.42488e-12	14.5197	7.8698e-09	6.55816e-10	1.45486e-08
GOTERM_MF_DIRECT	GO:0004129~cytochrome-c oxidase activity	1.29112e-11	23.9911	3.38274e-09	6.76548e-10	1.68966e-08
INTERPRO	IPR010920:Like-Sm (LSM) domain	2.25843e-11	29.1808	1.15632e-08	5.7816e-09	3.26309e-08
GOTERM_MF_DIRECT	GO:0008137~NADH dehydrogenase (ubiquinone) activity	1.12981e-10	16.3576	2.96011e-08	4.93352e-09	1.47856e-07
GOTERM_CC_DIRECT	GO:0005925~focal adhesion	1.5287e-10	4.6782	3.31727e-08	2.55175e-09	1.94164e-07
UP_KEYWORDS	RNA-binding	4.36266e-10	3.68705	8.98708e-08	8.98708e-09	5.4946e-07
UP_KEYWORDS	Isopeptide bond	6.18023e-10	2.88797	1.27313e-07	1.15739e-08	7.78376e-07
GOTERM_BP_DIRECT	GO:0042274~ribosomal small subunit biogenesis	1.79459e-09	32.6693	1.49848e-06	1.15268e-07	2.7702e-06
GOTERM_BP_DIRECT	GO:0002181~cytoplasmic translation	2.26145e-09	23.5219	1.88831e-06	1.34879e-07	3.49086e-06
GOTERM_CC_DIRECT	GO:0031012~extracellular matrix	3.05463e-09	5.03527	6.62855e-07	4.73468e-08	3.87977e-06
GOTERM_CC_DIRECT	GO:0000276~mitochondrial proton-transporting ATP synthase complex, coupling factor F(o)	8.20724e-09	39.5192	1.78097e-06	1.18731e-07	1.04242e-05
UP_KEYWORDS	Phosphoprotein	1.02354e-08	1.42364	2.10849e-06	1.75708e-07	1.28911e-05
BIOCARTA	h_smPathway:Spliceosomal Assembly	1.11282e-08	33.8542	3.33845e-07	3.33845e-07	9.47948e-06
GOTERM_CC_DIRECT	GO:0005751~mitochondrial respiratory chain complex IV	1.50544e-08	36.4793	3.26679e-06	2.04175e-07	1.9121e-05
UP_KEYWORDS	CF(0)	1.51179e-08	37.1498	3.11429e-06	2.39561e-07	1.90404e-05
UP_KEYWORDS	Hydrogen ion transport	1.58272e-08	15.1632	3.26039e-06	2.32885e-07	1.99337e-05
KEGG_PATHWAY	hsa04260:Cardiac muscle contraction	2.2291e-08	7.63235	1.60495e-06	2.29279e-07	2.32022e-05
UP_KEYWORDS	Ubl conjugation	4.32698e-08	2.26603	8.91355e-06	5.94239e-07	5.44967e-05
GOTERM_CC_DIRECT	GO:0016020~membrane	4.99582e-08	2.00162	1.08409e-05	6.37701e-07	6.34532e-05
UP_KEYWORDS	Nucleus	9.6426e-08	1.5727	1.98636e-05	1.24148e-06	0.000121445
GOTERM_MF_DIRECT	GO:0046933~proton-transporting ATP synthase activity, rotational mechanism	1.26303e-07	26.9419	3.3091e-05	4.72735e-06	0.00016529
GOTERM_CC_DIRECT	GO:0005685~U1 snRNP	2.2099e-07	24.9595	4.79537e-05	2.66416e-06	0.000280685
GOTERM_CC_DIRECT	GO:0005687~U4 snRNP	2.84791e-07	36.953	6.17978e-05	3.25261e-06	0.000361721
GOTERM_CC_DIRECT	GO:0034709~methylosome	4.82352e-07	33.8736	0.000104665	5.2335e-06	0.000612646
UP_KEYWORDS	rRNA-binding	6.05292e-07	21.6707	0.000124682	7.33469e-06	0.000762339
GOTERM_BP_DIRECT	GO:0070125~mitochondrial translational elongation	6.52732e-07	8.45557	0.000544883	3.63348e-05	0.00100758
GOTERM_CC_DIRECT	GO:0034715~pICln-Sm protein complex	6.7036e-07	56.456	0.000145458	6.92703e-06	0.000851438
GOTERM_BP_DIRECT	GO:0015986~ATP synthesis coupled proton transport	7.19894e-07	20.7895	0.000600931	3.75688e-05	0.00111125
GOTERM_BP_DIRECT	GO:0070126~mitochondrial translational termination	7.28825e-07	8.35725	0.000608384	3.57975e-05	0.00112504
GOTERM_CC_DIRECT	GO:0005732~small nucleolar ribonucleoprotein complex	7.74412e-07	31.2679	0.000168033	7.6385e-06	0.000983597
OMIM_DISEASE	252010~Mitochondrial complex I deficiency	8.86478e-07	30.4171	5.0528e-05	5.0528e-05	0.000878692
GOTERM_CC_DIRECT	GO:0005689~U12-type spliceosomal complex	1.7198e-06	18.2396	0.000373127	1.62258e-05	0.00218434
GOTERM_MF_DIRECT	GO:1990446~U1 snRNP binding	1.772e-06	46.7359	0.000464157	5.80315e-05	0.00231895
GOTERM_MF_DIRECT	GO:0070180~large ribosomal subunit rRNA binding	1.772e-06	46.7359	0.000464157	5.80315e-05	0.00231895
GOTERM_BP_DIRECT	GO:0000387~spliceosomal snRNP assembly	3.36633e-06	16.3346	0.00280694	0.000156148	0.00519627
GOTERM_CC_DIRECT	GO:0034719~SMN-Sm protein complex	3.54798e-06	23.9108	0.000769617	3.20792e-05	0.00450629
GOTERM_CC_DIRECT	GO:0030532~small nuclear ribonucleoprotein complex	3.54798e-06	23.9108	0.000769617	3.20792e-05	0.00450629
GOTERM_MF_DIRECT	GO:0005515~protein binding	5.06456e-06	1.26615	0.00132604	0.000147424	0.00662766
GOTERM_BP_DIRECT	GO:0051170~nuclear import	5.76907e-06	21.7795	0.0048056	0.000253504	0.00890498
UP_KEYWORDS	Citrullination	6.28275e-06	7.65976	0.00129341	7.19003e-05	0.0079126
GOTERM_BP_DIRECT	GO:0000028~ribosomal small subunit assembly	7.73229e-06	20.6332	0.00643569	0.000322772	0.0119352
GOTERM_BP_DIRECT	GO:0000398~mRNA splicing, via spliceosome	8.21628e-06	4.41476	0.00683714	0.000326643	0.0126822
UP_KEYWORDS	Spliceosome	8.42301e-06	6.4354	0.00173364	9.13194e-05	0.0106079
GOTERM_CC_DIRECT	GO:0071013~catalytic step 2 spliceosome	8.42653e-06	7.36383	0.00182689	7.31399e-05	0.0107022
GOTERM_BP_DIRECT	GO:0000027~ribosomal large subunit assembly	1.31979e-05	18.6681	0.0109598	0.0005008	0.0203709
INTERPRO	IPR012340:Nucleic acid-binding, OB-fold	1.35904e-05	8.18579	0.00693418	0.00231676	0.0196342
GOTERM_CC_DIRECT	GO:0005634~nucleus	1.52707e-05	1.41375	0.00330828	0.000127445	0.019394
INTERPRO	IPR011332:Ribosomal protein, zinc-binding domain	1.81101e-05	29.1808	0.0092296	0.00231543	0.0261631
UP_KEYWORDS	Chaperone	1.83187e-05	4.80545	0.00376658	0.000188667	0.0230693
GOTERM_BP_DIRECT	GO:0008334~histone mRNA metabolic process	2.37235e-05	27.2244	0.0196144	0.000860905	0.0366142
GOTERM_CC_DIRECT	GO:0071011~precatalytic spliceosome	2.76646e-05	16.2593	0.00598531	0.00022232	0.0351318
GOTERM_CC_DIRECT	GO:0097526~spliceosomal tri-snRNP complex	3.07712e-05	54.1978	0.00665522	0.000238452	0.0390763
GOTERM_CC_DIRECT	GO:0030529~intracellular ribonucleoprotein complex	3.34548e-05	5.47955	0.00723352	0.000250307	0.0424835
INTERPRO	IPR008991:Translation protein SH3-like domain	3.58092e-05	25.0121	0.0181676	0.00366021	0.0517262
UP_KEYWORDS	ATP synthesis	5.07233e-05	23.2186	0.0103949	0.00049746	0.0638652
UP_KEYWORDS	mRNA splicing	5.296e-05	4.00075	0.0108507	0.000495788	0.0666806
GOTERM_BP_DIRECT	GO:0098532~histone H3-K27 trimethylation	6.77042e-05	43.559	0.0549665	0.00235285	0.10446
GOTERM_CC_DIRECT	GO:0005762~mitochondrial large ribosomal subunit	6.99059e-05	9.8798	0.0150556	0.000505543	0.0887531
INTERPRO	IPR014722:Ribosomal protein L2 domain 2	8.23227e-05	20.5982	0.041275	0.00700054	0.118878
KEGG_PATHWAY	hsa03040:Spliceosome	8.6181e-05	3.99653	0.00618608	0.000775361	0.0896674
GOTERM_CC_DIRECT	GO:0005682~U5 snRNP	9.35987e-05	19.9257	0.020107	0.000655007	0.118817
GOTERM_MF_DIRECT	GO:0022857~transmembrane transporter activity	9.48907e-05	9.34718	0.024556	0.00248317	0.12411
UP_KEYWORDS	Ubiquinone	9.76781e-05	12.7371	0.0199216	0.000874516	0.122952
GOTERM_CC_DIRECT	GO:0005683~U7 snRNP	0.000105367	38.7127	0.0226063	0.0007143	0.133747
GOTERM_BP_DIRECT	GO:0000462~maturation of SSU-rRNA from tricistronic rRNA transcript (SSU-rRNA, 5.8S rRNA, LSU-rRNA)	0.000113888	12.251	0.0907195	0.00379684	0.175657
GOTERM_CC_DIRECT	GO:0005686~U2 snRNP	0.000184032	16.9368	0.0391515	0.00120953	0.233492
UP_SEQ_FEATURE	cross-link:Glycyl lysine isopeptide (Lys-Gly) (interchain with G-Cter in ubiquitin)	0.000227855	3.69249	0.119806	0.0618137	0.332829
COG_ONTOLOGY	Translation, ribosomal structure and biogenesis	0.000379723	11.8897	0.00227617	0.00227617	0.1816
GOTERM_MF_DIRECT	GO:0008121~ubiquinol-cytochrome-c reductase activity	0.000386673	26.1721	0.0963634	0.00916933	0.504848
GOTERM_BP_DIRECT	GO:0042273~ribosomal large subunit biogenesis	0.000518685	13.0677	0.351579	0.016524	0.797671
GOTERM_MF_DIRECT	GO:0003697~single-stranded DNA binding	0.000543539	5.62841	0.132765	0.0118003	0.708983
UP_SEQ_FEATURE	chain:ATP synthase lipid-binding protein, mitochondrial	0.000560558	72.4296	0.269481	0.0993754	0.816956
UP_SEQ_FEATURE	site:Reversibly protonated during proton transport	0.000560558	72.4296	0.269481	0.0993754	0.816956
UP_KEYWORDS	mRNA processing	0.00058052	3.13312	0.112744	0.00497184	0.728687
INTERPRO	IPR020537:ATPase, F0 complex, subunit C, DCCD-binding site	0.000599084	70.034	0.264219	0.0428851	0.862105
INTERPRO	IPR000454:ATPase, F0 complex, subunit C	0.000599084	70.034	0.264219	0.0428851	0.862105
GOTERM_BP_DIRECT	GO:0000245~spliceosomal complex assembly	0.000605703	12.5651	0.397047	0.0185631	0.930909
UP_KEYWORDS	Oxygen transport	0.000617616	22.8614	0.119503	0.00507779	0.775085
GOTERM_CC_DIRECT	GO:0005833~hemoglobin complex	0.000627107	22.5824	0.127266	0.00399567	0.79359
UP_SEQ_FEATURE	metal ion-binding site:Iron (heme distal ligand)	0.000664984	22.286	0.311001	0.0889238	0.968459
GOTERM_MF_DIRECT	GO:1990932~5.8S rRNA binding	0.000685689	65.4302	0.164489	0.0137289	0.893635
INTERPRO	IPR000971:Globin	0.000732345	21.5489	0.312778	0.045805	1.05293
INTERPRO	IPR009050:Globin-like	0.000732345	21.5489	0.312778	0.045805	1.05293
GOTERM_CC_DIRECT	GO:0005750~mitochondrial respiratory chain complex III	0.000806403	20.8453	0.160593	0.00498923	1.01942
GOTERM_BP_DIRECT	GO:0036297~interstrand cross-link repair	0.000873555	8.00064	0.517964	0.0257254	1.33998
GOTERM_BP_DIRECT	GO:0006119~oxidative phosphorylation	0.000894432	20.1042	0.526302	0.0254359	1.3718
INTERPRO	IPR012292:Globin, structural domain	0.00092231	20.0097	0.376521	0.0511394	1.32436
GOTERM_BP_DIRECT	GO:0097421~liver regeneration	0.000928394	11.2653	0.539558	0.025521	1.42354
GOTERM_CC_DIRECT	GO:0005746~mitochondrial respiratory chain	0.00101521	19.3563	0.197813	0.00610389	1.28182
UP_KEYWORDS	Transport	0.00105108	1.65277	0.194777	0.00829753	1.31575
UP_KEYWORDS	rRNA processing	0.00105611	6.04765	0.195612	0.00802959	1.32202
SMART	SM00739:KOW	0.00106028	57.7989	0.0862259	0.0440847	1.13485
UP_KEYWORDS	Chromosome	0.00107732	2.78624	0.199122	0.00789889	1.3484
GOTERM_MF_DIRECT	GO:0005344~oxygen transporter activity	0.00112116	18.6944	0.254655	0.0207746	1.45733
GOTERM_BP_DIRECT	GO:0006091~generation of precursor metabolites and energy	0.00125127	7.39681	0.648471	0.0331623	1.91416
UP_SEQ_FEATURE	metal ion-binding site:Iron (heme proximal ligand)	0.00126288	18.1074	0.507205	0.131973	1.83175
GOTERM_CC_DIRECT	GO:1990726~Lsm1-7-Pat1 complex	0.00126778	50.8104	0.240643	0.00741248	1.59835
GOTERM_MF_DIRECT	GO:0015078~hydrogen ion transmembrane transporter activity	0.00134942	10.2235	0.297976	0.0233099	1.75162
GOTERM_BP_DIRECT	GO:0015671~oxygen transport	0.00139122	17.4236	0.687289	0.0356755	2.12611
GOTERM_BP_DIRECT	GO:0006122~mitochondrial electron transport, ubiquinol to cytochrome c	0.00139122	17.4236	0.687289	0.0356755	2.12611
UP_KEYWORDS	Ribosome biogenesis	0.00179258	6.85843	0.308991	0.012664	2.23437
UP_KEYWORDS	DNA-directed RNA polymerase	0.00179933	9.52559	0.309953	0.0122904	2.2427
INTERPRO	IPR002379:V-ATPase proteolipid subunit C-like domain	0.0019596	42.0204	0.633698	0.0955514	2.7943
INTERPRO	IPR012678:Ribosomal protein L23/L15e core domain	0.0019596	42.0204	0.633698	0.0955514	2.7943
GOTERM_MF_DIRECT	GO:0016887~ATPase activity	0.00198926	3.57542	0.406492	0.0320807	2.57222
GOTERM_CC_DIRECT	GO:0042719~mitochondrial intermembrane space protein transporter complex	0.00209246	40.6483	0.365259	0.0118903	2.62539
GOTERM_BP_DIRECT	GO:0042769~DNA damage response, detection of DNA damage	0.00211821	9.07479	0.829765	0.0522399	3.22022
UP_SEQ_FEATURE	compositionally biased region:Asp/Glu-rich (acidic)	0.00246705	4.35667	0.749239	0.205898	3.54918
GOTERM_BP_DIRECT	GO:0045815~positive regulation of gene expression, epigenetic	0.00252547	6.32308	0.878936	0.060212	3.82814
GOTERM_BP_DIRECT	GO:0006260~DNA replication	0.00262709	3.79385	0.88881	0.0608287	3.97928
GOTERM_CC_DIRECT	GO:0000786~nucleosome	0.00264452	5.04501	0.437082	0.0146259	3.3074
GOTERM_CC_DIRECT	GO:0005681~spliceosomal complex	0.00264452	5.04501	0.437082	0.0146259	3.3074
UP_SEQ_FEATURE	short sequence motif:Twin CX3C motif	0.00272709	36.2148	0.783303	0.196248	3.91636
INTERPRO	IPR004217:Tim10/DDP family zinc finger	0.00291182	35.017	0.775309	0.126922	4.12574
GOTERM_CC_DIRECT	GO:0071010~prespliceosome	0.00310825	33.8736	0.491118	0.0167467	3.87686
GOTERM_CC_DIRECT	GO:0005697~telomerase holoenzyme complex	0.00343793	12.9042	0.526363	0.0180621	4.27984
GOTERM_BP_DIRECT	GO:0034080~CENP-A containing nucleosome assembly	0.00408377	7.5975	0.967187	0.0905496	6.1214
GOTERM_CC_DIRECT	GO:0000243~commitment complex	0.0043094	29.0345	0.608261	0.0220662	5.33758
GOTERM_CC_DIRECT	GO:0005688~U6 snRNP	0.0043094	29.0345	0.608261	0.0220662	5.33758
UP_KEYWORDS	Methylation	0.00440885	1.85564	0.597569	0.0289354	5.41303
GOTERM_CC_DIRECT	GO:0046540~U4/U6 x U5 tri-snRNP complex	0.00447984	11.7821	0.622547	0.0224036	5.54319
UP_KEYWORDS	DNA recombination	0.00467731	5.50368	0.619316	0.0297299	5.73376
KEGG_PATHWAY	hsa03008:Ribosome biogenesis in eukaryotes	0.005062	3.75978	0.306074	0.0397857	5.14521
UP_SEQ_FEATURE	topological domain:Mitochondrial intermembrane	0.00527304	7.10094	0.948218	0.309327	7.44317
SMART	SM00526:H15	0.005303	26.6764	0.363617	0.139853	5.55999
SMART	SM00213:UBQ	0.00582246	10.7533	0.391255	0.116699	6.08926
UP_SEQ_FEATURE	topological domain:Mitochondrial matrix	0.00590035	10.7303	0.963629	0.308035	8.29345
GOTERM_BP_DIRECT	GO:0072321~chaperone-mediated protein transport	0.00610137	24.5019	0.993965	0.129001	9.01464
GOTERM_BP_DIRECT	GO:0016584~nucleosome positioning	0.00610137	24.5019	0.993965	0.129001	9.01464
GOTERM_BP_DIRECT	GO:0034551~mitochondrial respiratory chain complex III assembly	0.00610137	24.5019	0.993965	0.129001	9.01464
GOTERM_MF_DIRECT	GO:0051537~2 iron, 2 sulfur cluster binding	0.00626187	10.4688	0.807135	0.0922714	7.89169
KEGG_PATHWAY	hsa01100:Metabolic pathways	0.00646949	1.46503	0.373318	0.0456565	6.53266
GOTERM_CC_DIRECT	GO:0015030~Cajal body	0.00664768	6.64188	0.76481	0.0323595	8.12267
INTERPRO	IPR005819:Histone H5	0.00679401	23.3447	0.969511	0.252385	9.38023
INTERPRO	IPR008011:Complex 1 LYR protein	0.00679401	23.3447	0.969511	0.252385	9.38023
INTERPRO	IPR005824:KOW	0.00679401	23.3447	0.969511	0.252385	9.38023
GOTERM_BP_DIRECT	GO:0061418~regulation of transcription from RNA polymerase II promoter in response to hypoxia	0.00865779	9.33407	0.999297	0.173927	12.5608
GOTERM_BP_DIRECT	GO:0043388~positive regulation of DNA binding	0.00865779	9.33407	0.999297	0.173927	12.5608
UP_KEYWORDS	DNA replication	0.00871297	4.74253	0.835153	0.0531631	10.4361
GOTERM_BP_DIRECT	GO:0006294~nucleotide-excision repair, preincision complex assembly	0.00954965	9.01221	0.999669	0.185713	13.7673
GOTERM_BP_DIRECT	GO:0043928~exonucleolytic nuclear-transcribed mRNA catabolic process involved in deadenylation-dependent decay	0.00954965	9.01221	0.999669	0.185713	13.7673
GOTERM_BP_DIRECT	GO:0006334~nucleosome assembly	0.00982062	3.84344	0.999736	0.186182	14.1307
GOTERM_BP_DIRECT	GO:0006368~transcription elongation from RNA polymerase II promoter	0.0101321	4.5585	0.999797	0.187307	14.5468
INTERPRO	IPR019954:Ubiquitin conserved site	0.0101869	19.1002	0.994713	0.331866	13.7517
INTERPRO	IPR004038:Ribosomal protein L7Ae/L30e/S12e/Gadd45	0.0101869	19.1002	0.994713	0.331866	13.7517
GOTERM_BP_DIRECT	GO:0006749~glutathione metabolic process	0.0104237	5.8338	0.999841	0.188054	14.9346
GOTERM_BP_DIRECT	GO:0043486~histone exchange	0.0116289	17.8196	0.999943	0.203192	16.5198
GOTERM_MF_DIRECT	GO:0031490~chromatin DNA binding	0.0117067	5.64054	0.954282	0.157518	14.2819
GOTERM_MF_DIRECT	GO:0003729~mRNA binding	0.0122433	3.66409	0.960345	0.156226	14.8889
GOTERM_CC_DIRECT	GO:0005737~cytoplasm	0.0125676	1.23248	0.935717	0.0591655	14.8398
INTERPRO	IPR012677:Nucleotide-binding, alpha-beta plait	0.013576	2.6528	0.999087	0.393406	17.9216
GOTERM_BP_DIRECT	GO:0009060~aerobic respiration	0.0136381	7.91982	0.99999	0.229407	19.1012
GOTERM_BP_DIRECT	GO:0008380~RNA splicing	0.013815	3.14884	0.999991	0.227507	19.3249
GOTERM_BP_DIRECT	GO:0007067~mitotic nuclear division	0.0141465	2.63462	0.999993	0.227886	19.7425
INTERPRO	IPR019956:Ubiquitin subgroup	0.0141792	16.1617	0.999332	0.385808	18.6438
GOTERM_CC_DIRECT	GO:0032040~small-subunit processome	0.0145494	7.74254	0.958431	0.0668033	16.9853
GOTERM_BP_DIRECT	GO:0006626~protein targeting to mitochondrion	0.0147926	7.68688	0.999996	0.232616	20.5506
GOTERM_CC_DIRECT	GO:0005736~DNA-directed RNA polymerase I complex	0.0151021	15.634	0.963197	0.0678475	17.5748
INTERPRO	IPR005818:Histone H1/H5	0.0163887	15.0073	0.999788	0.410678	21.239
GOTERM_BP_DIRECT	GO:0006369~termination of RNA polymerase II transcription	0.0164148	5.10457	0.999999	0.250178	22.5462
UP_KEYWORDS	Protein biosynthesis	0.0168256	3.42169	0.969669	0.0977024	19.2422
GOTERM_MF_DIRECT	GO:0003682~chromatin binding	0.0170443	2.17543	0.988937	0.201648	20.1466
GOTERM_BP_DIRECT	GO:0032543~mitochondrial translation	0.0172628	7.25984	1	0.256764	23.5706
GOTERM_BP_DIRECT	GO:0042254~ribosome biogenesis	0.0172628	7.25984	1	0.256764	23.5706
GOTERM_BP_DIRECT	GO:0019985~translesion synthesis	0.0172628	7.25984	1	0.256764	23.5706
GOTERM_CC_DIRECT	GO:0015934~large ribosomal subunit	0.01745	14.5173	0.978074	0.0765003	20.036
UP_KEYWORDS	DNA repair	0.0177778	2.53582	0.975157	0.100194	20.2217
GOTERM_BP_DIRECT	GO:0006296~nucleotide-excision repair, DNA incision, 5'-to lesion	0.018579	7.06362	1	0.268887	25.1354
GOTERM_BP_DIRECT	GO:0030490~maturation of SSU-rRNA	0.0186714	14.0011	1	0.265517	25.2442
INTERPRO	IPR011991:Winged helix-turn-helix DNA-binding domain	0.0195586	2.68215	0.999959	0.448379	24.8279
GOTERM_MF_DIRECT	GO:0003899~DNA-directed RNA polymerase activity	0.0198777	6.88739	0.994807	0.221586	23.107
GOTERM_BP_DIRECT	GO:0033683~nucleotide-excision repair, DNA incision	0.0199493	6.87774	1	0.276444	26.7328
GOTERM_BP_DIRECT	GO:0000082~G1/S transition of mitotic cell cycle	0.0199542	3.84344	1	0.272071	26.7385
SMART	SM00414:H2A	0.0205646	13.3382	0.829021	0.297593	20.0329
GOTERM_BP_DIRECT	GO:0080182~histone H3-K4 trimethylation	0.0213299	13.0677	1	0.283511	28.31
GOTERM_BP_DIRECT	GO:1904874~positive regulation of telomerase RNA localization to Cajal body	0.0213299	13.0677	1	0.283511	28.31
OMIM_DISEASE	141749~Fetal hemoglobin quantitative trait locus 1	0.0226574	86.1818	0.729187	0.479603	20.3213
GOTERM_CC_DIRECT	GO:0005758~mitochondrial intermembrane space	0.023586	4.57751	0.994369	0.100309	26.1521
UP_KEYWORDS	2Fe-2S	0.0238	12.3833	0.993002	0.128758	26.1679
UP_KEYWORDS	Mitochondrion nucleoid	0.0238	12.3833	0.993002	0.128758	26.1679
GOTERM_MF_DIRECT	GO:0070034~telomerase RNA binding	0.0240732	12.2682	0.998312	0.251884	27.3047
GOTERM_BP_DIRECT	GO:0008283~cell proliferation	0.0250068	2.14225	1	0.319193	32.3568
GOTERM_CC_DIRECT	GO:0071004~U2-type prespliceosome	0.0253367	11.9554	0.996185	0.1054	27.8163
GOTERM_CC_DIRECT	GO:0005657~replication fork	0.0253367	11.9554	0.996185	0.1054	27.8163
SMART	SM01403:SM01403	0.0254375	77.0651	0.888102	0.305823	24.211
GOTERM_BP_DIRECT	GO:0006283~transcription-coupled nucleotide-excision repair	0.0264477	4.41476	1	0.329454	33.8836
GOTERM_BP_DIRECT	GO:0000724~double-strand break repair via homologous recombination	0.0264477	4.41476	1	0.329454	33.8836
UP_SEQ_FEATURE	domain:KOW	0.0273248	72.4296	1	0.788066	33.3235
GOTERM_BP_DIRECT	GO:0006325~chromatin organization	0.0276153	6.078	1	0.336503	35.0971
INTERPRO	IPR013892:Cytochrome c oxidase biogenesis protein Cmc1-like	0.0282482	70.034	1	0.557393	33.9011
INTERPRO	IPR024332:MOZART2 family	0.0282482	70.034	1	0.557393	33.9011
INTERPRO	IPR023115:Translation initiation factor IF- 2, domain 3	0.0282482	70.034	1	0.557393	33.9011
INTERPRO	IPR007763:NADH:ubiquinone oxidoreductase, 17.2kDa subunit	0.0282482	70.034	1	0.557393	33.9011
INTERPRO	IPR027534:Ribosomal protein L12 family	0.0282482	70.034	1	0.557393	33.9011
COG_ONTOLOGY	Transcription	0.0284834	10.13	0.159183	0.0830393	12.916
UP_SEQ_FEATURE	zinc finger region:C4-type	0.0287019	4.31129	1	0.772946	34.6914
UP_KEYWORDS	Cell cycle	0.0295866	1.82891	0.997944	0.153979	31.4944
GOTERM_MF_DIRECT	GO:0001056~RNA polymerase III activity	0.0300893	10.905	0.999666	0.293914	32.9557
GOTERM_BP_DIRECT	GO:0006414~translational elongation	0.0301659	10.8898	1	0.356588	37.6758
GOTERM_CC_DIRECT	GO:0005666~DNA-directed RNA polymerase III complex	0.0312517	10.6969	0.998982	0.126367	33.1869
KEGG_PATHWAY	hsa03440:Homologous recombination	0.0324687	5.63967	0.907128	0.194304	29.0764
GOTERM_BP_DIRECT	GO:0042276~error-prone translesion synthesis	0.0333816	10.3166	1	0.381526	40.7905
GOTERM_BP_DIRECT	GO:0070584~mitochondrion morphogenesis	0.0333816	10.3166	1	0.381526	40.7905
GOTERM_BP_DIRECT	GO:0070987~error-free translesion synthesis	0.0333816	10.3166	1	0.381526	40.7905
GOTERM_CC_DIRECT	GO:0070469~respiratory chain	0.0343931	10.1621	0.999497	0.135887	35.8871
GOTERM_MF_DIRECT	GO:0019825~oxygen binding	0.0346012	5.56853	0.999902	0.319154	36.9244
GOTERM_MF_DIRECT	GO:0003690~double-stranded DNA binding	0.0351025	4.0389	0.999914	0.312358	37.3517
GOTERM_MF_DIRECT	GO:0042393~histone binding	0.0388366	3.21788	0.999969	0.329114	40.4514
GOTERM_MF_DIRECT	GO:0030515~snoRNA binding	0.0400897	9.34718	0.999978	0.327687	41.4594
GOTERM_CC_DIRECT	GO:0035145~exon-exon junction complex	0.0410229	9.23826	0.999887	0.157603	41.259
INTERPRO	IPR004046:Glutathione S-transferase, C-terminal	0.0419133	9.13486	1	0.684566	46.1323
INTERPRO	IPR021131:Ribosomal protein L18e/L15P	0.0420728	46.6893	1	0.667254	46.2617
INTERPRO	IPR005825:Ribosomal protein L24/L26, conserved site	0.0420728	46.6893	1	0.667254	46.2617
INTERPRO	IPR027486:Ribosomal protein S10 domain	0.0420728	46.6893	1	0.667254	46.2617
INTERPRO	IPR013025:Ribosomal protein L25/L23	0.0420728	46.6893	1	0.667254	46.2617
INTERPRO	IPR017132:U6 snRNA-associated Sm-like protein LSm7	0.0420728	46.6893	1	0.667254	46.2617
INTERPRO	IPR011331:Ribosomal protein L37ae/L37e	0.0420728	46.6893	1	0.667254	46.2617
INTERPRO	IPR027141:U6 snRNA-associated Sm-like protein LSm4/Small nuclear ribonucleoprotein Sm D1/D3	0.0420728	46.6893	1	0.667254	46.2617
UP_SEQ_FEATURE	site:Not acetylated	0.0426601	9.0537	1	0.869256	47.1551
GOTERM_BP_DIRECT	GO:0032481~positive regulation of type I interferon production	0.0426782	5.12459	1	0.455008	48.9961
GOTERM_CC_DIRECT	GO:0000784~nuclear chromosome, telomeric region	0.0431638	3.12679	0.999931	0.162479	42.903
GOTERM_BP_DIRECT	GO:0000717~nucleotide-excision repair, DNA duplex unwinding	0.0437739	8.9098	1	0.45812	49.8898
UP_KEYWORDS	Helicase	0.0437743	3.11747	0.999901	0.215457	43.093
GOTERM_BP_DIRECT	GO:0031120~snRNA pseudouridine synthesis	0.045045	43.559	1	0.462455	50.9082
GOTERM_BP_DIRECT	GO:0000715~nucleotide-excision repair, DNA damage recognition	0.0474715	8.52242	1	0.475133	52.7988
UP_KEYWORDS	DNA damage	0.0485064	2.11079	0.999964	0.230978	46.5398
GOTERM_MF_DIRECT	GO:0009055~electron carrier activity	0.048585	3.63501	0.999998	0.372512	47.8885
GOTERM_BP_DIRECT	GO:0006297~nucleotide-excision repair, DNA gap filling	0.0512785	8.16732	1	0.49681	55.6284
INTERPRO	IPR000626:Ubiquitin	0.0516826	4.74807	1	0.725773	53.5466
GOTERM_CC_DIRECT	GO:0036464~cytoplasmic ribonucleoprotein granule	0.051775	8.12967	0.99999	0.189216	49.0967
INTERPRO	IPR009053:Prefoldin	0.0523737	8.08084	1	0.714055	54.0333
INTERPRO	IPR002119:Histone H2A	0.0523737	8.08084	1	0.714055	54.0333
GOTERM_CC_DIRECT	GO:0005759~mitochondrial matrix	0.0536656	2.07178	0.999994	0.192443	50.3709
UP_KEYWORDS	Nucleotide metabolism	0.0538935	7.96068	0.999989	0.248219	50.2293
GOTERM_MF_DIRECT	GO:0008168~methyltransferase activity	0.0553745	3.48033	1	0.402299	52.5507
KEGG_PATHWAY	hsa03030:DNA replication	0.0561474	4.54306	0.984401	0.292991	45.1996
GOTERM_BP_DIRECT	GO:0098609~cell-cell adhesion	0.0563534	2.16991	1	0.525324	59.1541
GOTERM_CC_DIRECT	GO:0000275~mitochondrial proton-transporting ATP synthase complex, catalytic core F(1)	0.0575433	33.8736	0.999997	0.201982	52.8928
GOTERM_CC_DIRECT	GO:0090661~box H/ACA telomerase RNP complex	0.0575433	33.8736	0.999997	0.201982	52.8928
GOTERM_CC_DIRECT	GO:0045263~proton-transporting ATP synthase complex, coupling factor F(o)	0.0575433	33.8736	0.999997	0.201982	52.8928
GOTERM_CC_DIRECT	GO:0031429~box H/ACA snoRNP complex	0.0575433	33.8736	0.999997	0.201982	52.8928
GOTERM_CC_DIRECT	GO:0072589~box H/ACA scaRNP complex	0.0575433	33.8736	0.999997	0.201982	52.8928
GOTERM_CC_DIRECT	GO:0005719~nuclear euchromatin	0.0594368	7.52747	0.999998	0.204877	54.0809
GOTERM_MF_DIRECT	GO:0034513~box H/ACA snoRNA binding	0.0595254	32.7151	1	0.414899	55.2081
GOTERM_BP_DIRECT	GO:0031118~rRNA pseudouridine synthesis	0.0596062	32.6693	1	0.540455	61.2743
GOTERM_BP_DIRECT	GO:0007000~nucleolus organization	0.0596062	32.6693	1	0.540455	61.2743
GOTERM_BP_DIRECT	GO:0006396~RNA processing	0.0610305	3.36797	1	0.543791	62.1699
PIR_SUPERFAMILY	PIRSF037188:U6 snRNA-associated Sm-like protein LSm7	0.0625175	30.4865	0.908243	0.908243	43.9916
SMART	SM00490:HELICc	0.0635854	4.32141	0.996243	0.549658	50.6788
GOTERM_CC_DIRECT	GO:0000790~nuclear chromatin	0.0653109	2.45715	1	0.219964	57.5932
SMART	SM00487:DEXDc	0.0664553	4.24212	0.997106	0.518401	52.2809
GOTERM_CC_DIRECT	GO:0030687~preribosome, large subunit precursor	0.0674599	7.00833	1	0.223221	58.815
INTERPRO	IPR009000:Translation elongation/initiation factor/Ribosomal, beta-barrel	0.067575	7.0034	1	0.789341	63.6111
GOTERM_BP_DIRECT	GO:0006281~DNA repair	0.0685629	2.22429	1	0.581955	66.5927
INTERPRO	IPR002338:Haemoglobin, alpha	0.0691369	28.0136	1	0.783114	64.4819
INTERPRO	IPR002337:Haemoglobin, beta	0.0691369	28.0136	1	0.783114	64.4819
GOTERM_BP_DIRECT	GO:0071549~cellular response to dexamethasone stimulus	0.0718143	6.75916	1	0.594178	68.3481
GOTERM_BP_DIRECT	GO:0043488~regulation of mRNA stability	0.0726989	3.17177	1	0.593565	68.8106
GOTERM_MF_DIRECT	GO:0001094~TFIID-class transcription factor binding	0.0738468	26.1721	1	0.477103	63.3574
GOTERM_BP_DIRECT	GO:0048254~snoRNA localization	0.0739463	26.1354	1	0.594844	69.4519
GOTERM_BP_DIRECT	GO:0045039~protein import into mitochondrial inner membrane	0.0739463	26.1354	1	0.594844	69.4519
GOTERM_BP_DIRECT	GO:0001649~osteoblast differentiation	0.0747467	3.14128	1	0.593821	69.857
INTERPRO	IPR011545:DNA/RNA helicase, DEAD/DEAH box type, N-terminal	0.075264	4.05994	1	0.798607	67.7143
GOTERM_MF_DIRECT	GO:0098641~cadherin binding involved in cell-cell adhesion	0.0760682	2.03059	1	0.476789	64.491
GOTERM_BP_DIRECT	GO:0006362~transcription elongation from RNA polymerase I promoter	0.0761943	6.53385	1	0.596077	70.5768
SMART	SM00398:HMG	0.0777336	6.42209	0.99897	0.534319	58.1303
UP_KEYWORDS	CF(1)	0.0778219	24.7665	1	0.334396	63.9541
GOTERM_BP_DIRECT	GO:0006363~termination of RNA polymerase I transcription	0.0806568	6.32308	1	0.612841	72.6959
GOTERM_BP_DIRECT	GO:0010332~response to gamma radiation	0.0806568	6.32308	1	0.612841	72.6959
GOTERM_MF_DIRECT	GO:0000166~nucleotide binding	0.0846826	1.88018	1	0.504661	68.5877
GOTERM_CC_DIRECT	GO:0031428~box C/D snoRNP complex	0.0850655	22.5824	1	0.271131	67.6701
GOTERM_BP_DIRECT	GO:0015991~ATP hydrolysis coupled proton transport	0.0851981	6.12549	1	0.628943	74.7053
GOTERM_BP_DIRECT	GO:0070911~global genome nucleotide-excision repair	0.0851981	6.12549	1	0.628943	74.7053
GOTERM_BP_DIRECT	GO:0007059~chromosome segregation	0.0853753	3.84344	1	0.62487	74.7808
UP_SEQ_FEATURE	compositionally biased region:Asp-rich	0.0875558	6.0358	1	0.980689	73.8285
GOTERM_MF_DIRECT	GO:0005215~transporter activity	0.0889225	2.26738	1	0.512092	70.4395
GOTERM_BP_DIRECT	GO:0006383~transcription from RNA polymerase III promoter	0.0898149	5.93987	1	0.63959	76.6057
GOTERM_BP_DIRECT	GO:0051297~centrosome organization	0.0898149	5.93987	1	0.63959	76.6057
GOTERM_BP_DIRECT	GO:0006361~transcription initiation from RNA polymerase I promoter	0.0898149	5.93987	1	0.63959	76.6057
UP_SEQ_FEATURE	domain:GST C-terminal	0.0917491	5.87267	1	0.978707	75.534
UP_SEQ_FEATURE	site:Essential for function	0.0924256	20.6942	1	0.973233	75.7993
UP_SEQ_FEATURE	chain:Ubiquitin	0.0924256	20.6942	1	0.973233	75.7993
UP_SEQ_FEATURE	compositionally biased region:Lys-rich (highly basic)	0.0924256	20.6942	1	0.973233	75.7993
UP_SEQ_FEATURE	chain:40S ribosomal protein S27a	0.0924256	20.6942	1	0.973233	75.7993
GOTERM_BP_DIRECT	GO:0051436~negative regulation of ubiquitin-protein ligase activity involved in mitotic cell cycle	0.0942693	3.68104	1	0.653527	78.3119
GOTERM_MF_DIRECT	GO:0003746~translation elongation factor activity	0.0942834	5.77326	1	0.523507	72.6366
UP_SEQ_FEATURE	compositionally biased region:Asp/Glu-rich (highly acidic)	0.0959999	5.71813	1	0.970765	77.1568
INTERPRO	IPR014014:RNA helicase, DEAD-box type, Q motif	0.0970689	5.67843	1	0.866114	77.1294
GOTERM_CC_DIRECT	GO:0030891~VCB complex	0.0985249	19.3563	1	0.304434	73.2172
GOTERM_CC_DIRECT	GO:0008274~gamma-tubulin ring complex	0.0985249	19.3563	1	0.304434	73.2172
GOTERM_MF_DIRECT	GO:0004364~glutathione transferase activity	0.0990314	5.60831	1	0.531848	74.4555
GOTERM_BP_DIRECT	GO:0072593~reactive oxygen species metabolic process	0.0992616	5.60044	1	0.668773	80.0855
Pathway terms enriched in the second cluster
Category	Term	PValue	Fold Enrichment	Bonferroni	Benjamini	FDR
GOTERM_CC_DIRECT	GO:0070062~extracellular exosome	7.16875e-50	3.44556	2.46605e-47	2.46605e-47	9.77934e-47
UP_KEYWORDS	Acetylation	4.15101e-33	2.80095	1.30342e-30	1.30342e-30	5.58557e-30
GOTERM_CC_DIRECT	GO:0016020~membrane	4.02704e-17	2.54881	1.3853e-14	6.92652e-15	5.49354e-14
GOTERM_CC_DIRECT	GO:0005925~focal adhesion	5.43525e-17	5.86683	1.86973e-14	6.23242e-15	7.41456e-14
GOTERM_MF_DIRECT	GO:0098641~cadherin binding involved in cell-cell adhesion	4.93319e-14	6.05054	2.42033e-11	2.42033e-11	7.07989e-11
UP_KEYWORDS	Endoplasmic reticulum	8.32608e-14	3.34599	2.61458e-11	1.30729e-11	1.12044e-10
GOTERM_CC_DIRECT	GO:0005913~cell-cell adherens junction	2.15278e-13	5.72102	7.40537e-11	1.85134e-11	2.93665e-10
GOTERM_MF_DIRECT	GO:0005515~protein binding	4.43146e-13	1.40502	2.17612e-10	1.08806e-10	6.36602e-10
UP_KEYWORDS	Lysosome	5.84874e-13	6.65432	1.83648e-10	6.12159e-11	7.86993e-10
KEGG_PATHWAY	hsa04142:Lysosome	4.04082e-12	7.31254	8.36439e-10	8.36439e-10	5.0932e-09
GOTERM_CC_DIRECT	GO:0042470~melanosome	4.08139e-12	10.7252	1.404e-09	2.808e-10	5.5677e-09
GOTERM_BP_DIRECT	GO:0098609~cell-cell adhesion	4.3341e-12	5.73324	6.22375e-09	6.22375e-09	7.16326e-09
GOTERM_CC_DIRECT	GO:0005829~cytosol	6.1194e-12	1.9414	2.10509e-09	3.50848e-10	8.34791e-09
KEGG_PATHWAY	hsa04141:Protein processing in endoplasmic reticulum	4.36817e-11	5.73423	9.04212e-09	4.52106e-09	5.50588e-08
GOTERM_CC_DIRECT	GO:0005783~endoplasmic reticulum	2.09588e-10	3.15523	7.20982e-08	1.02997e-08	2.85912e-07
GOTERM_CC_DIRECT	GO:0005793~endoplasmic reticulum-Golgi intermediate compartment	5.67213e-10	12.1818	1.95121e-07	2.43901e-08	7.7377e-07
GOTERM_CC_DIRECT	GO:0005789~endoplasmic reticulum membrane	6.87724e-10	3.03078	2.36577e-07	2.62864e-08	9.38168e-07
GOTERM_CC_DIRECT	GO:0005764~lysosome	2.98696e-09	5.63896	1.02751e-06	1.02751e-07	4.0747e-06
UP_KEYWORDS	Cytoplasm	1.60929e-08	1.62799	5.05316e-06	1.26329e-06	2.16545e-05
GOTERM_BP_DIRECT	GO:0006928~movement of cell or subcellular component	1.86352e-08	9.03319	2.67598e-05	1.338e-05	3.07997e-05
GOTERM_CC_DIRECT	GO:0005615~extracellular space	2.27417e-08	2.36527	7.82312e-06	7.11196e-07	3.10234e-05
UP_KEYWORDS	Phosphoprotein	4.37674e-08	1.39226	1.37429e-05	2.74859e-06	5.88932e-05
UP_SEQ_FEATURE	topological domain:Lumenal	5.46411e-08	3.79119	4.62253e-05	4.62253e-05	8.44902e-05
GOTERM_CC_DIRECT	GO:0043231~intracellular membrane-bounded organelle	6.10684e-08	3.31163	2.10073e-05	1.75063e-06	8.33072e-05
GOTERM_CC_DIRECT	GO:0043202~lysosomal lumen	8.63645e-08	8.9958	2.9709e-05	2.28534e-06	0.000117815
GOTERM_CC_DIRECT	GO:0000139~Golgi membrane	2.02408e-07	3.12671	6.96258e-05	4.97343e-06	0.000276117
GOTERM_MF_DIRECT	GO:0044822~poly(A) RNA binding	2.13408e-07	2.35805	0.000104778	3.49272e-05	0.000306531
UP_SEQ_FEATURE	short sequence motif:Prevents secretion from ER	2.3835e-07	11.1871	0.000201624	0.000100817	0.000368554
GOTERM_MF_DIRECT	GO:0005200~structural constituent of cytoskeleton	2.63179e-07	7.15064	0.000129213	3.23047e-05	0.00037802
GOTERM_CC_DIRECT	GO:0033116~endoplasmic reticulum-Golgi intermediate compartment membrane	6.39886e-07	9.95629	0.000220097	1.46746e-05	0.000872905
GOTERM_MF_DIRECT	GO:0001948~glycoprotein binding	1.11709e-06	9.30852	0.00054834	0.000109692	0.00160453
GOTERM_BP_DIRECT	GO:0048013~ephrin receptor signaling pathway	1.6418e-06	7.64347	0.00235485	0.000785568	0.00271349
GOTERM_MF_DIRECT	GO:0051015~actin filament binding	1.89418e-06	5.95886	0.00092961	0.000154995	0.00272069
GOTERM_CC_DIRECT	GO:0005788~endoplasmic reticulum lumen	2.07846e-06	4.97815	0.000714735	4.46859e-05	0.00283532
UP_SEQ_FEATURE	binding site:Substrate	2.31284e-06	4.08089	0.00195475	0.00065201	0.00357623
UP_SEQ_FEATURE	mutagenesis site	2.38082e-06	1.86878	0.00201215	0.000503418	0.00368135
KEGG_PATHWAY	hsa05110:Vibrio cholerae infection	3.30079e-06	7.94984	0.000683032	0.000227729	0.00416042
SMART	SM01190:SM01190	3.46203e-06	42.6144	0.000370369	0.000370369	0.00389146
INTERPRO	IPR012336:Thioredoxin-like fold	5.15315e-06	6.01101	0.00310767	0.00310767	0.00761746
GOTERM_CC_DIRECT	GO:0031982~vesicle	5.43953e-06	5.97378	0.00186945	0.000110065	0.00742015
GOTERM_CC_DIRECT	GO:0008290~F-actin capping protein complex	6.93753e-06	35.4002	0.00238367	0.000132576	0.0094635
UP_KEYWORDS	Cytoplasmic vesicle	8.0679e-06	3.14301	0.00253013	0.000422133	0.0108556
GOTERM_MF_DIRECT	GO:0004579~dolichyl-diphosphooligosaccharide-protein glycotransferase activity	8.49844e-06	33.6141	0.00416406	0.00059593	0.0122062
UP_KEYWORDS	Host-virus interaction	1.13415e-05	3.45471	0.00355491	0.00050862	0.0152599
GOTERM_CC_DIRECT	GO:0008250~oligosaccharyltransferase complex	1.14202e-05	31.8601	0.00392087	0.000206746	0.0155779
GOTERM_CC_DIRECT	GO:0005794~Golgi apparatus	1.46511e-05	2.36275	0.00502734	0.000251969	0.0199847
GOTERM_BP_DIRECT	GO:0006888~ER to Golgi vesicle-mediated transport	1.5722e-05	4.85534	0.022324	0.00562833	0.0259816
INTERPRO	IPR015720:TMP21-related	1.62789e-05	29.5997	0.00978435	0.0049042	0.0240618
GOTERM_CC_DIRECT	GO:0030133~transport vesicle	1.78907e-05	6.7074	0.00613557	0.000293027	0.0244031
GOTERM_CC_DIRECT	GO:0031012~extracellular matrix	1.83755e-05	3.65961	0.00630129	0.000287287	0.0250642
UP_KEYWORDS	Protein transport	2.3546e-05	2.75423	0.00736625	0.000923763	0.0316786
GOTERM_CC_DIRECT	GO:0005885~Arp2/3 protein complex	2.6261e-05	26.5501	0.00899322	0.000392701	0.0358183
GOTERM_CC_DIRECT	GO:0043209~myelin sheath	2.77959e-05	5.03055	0.00951634	0.000398333	0.0379114
GOTERM_CC_DIRECT	GO:0005765~lysosomal membrane	2.90148e-05	3.72089	0.00993159	0.00039917	0.0395737
UP_KEYWORDS	Isopeptide bond	3.32281e-05	2.16442	0.0103796	0.00115864	0.0447023
INTERPRO	IPR005788:Disulphide isomerase	3.46611e-05	52.0954	0.020718	0.00695427	0.0512262
INTERPRO	IPR013766:Thioredoxin domain	3.4914e-05	11.1179	0.0208676	0.00525824	0.0515999
UP_KEYWORDS	Actin-binding	4.17208e-05	3.8323	0.0130152	0.0013092	0.0561246
GOTERM_BP_DIRECT	GO:0045454~cell redox homeostasis	4.20447e-05	6.9847	0.0585909	0.0120029	0.0694677
UP_KEYWORDS	Methylation	4.27527e-05	2.23787	0.0133349	0.00121968	0.0575124
UP_KEYWORDS	Transport	4.42047e-05	1.80494	0.0137847	0.00115605	0.0594652
GOTERM_BP_DIRECT	GO:0018279~protein N-linked glycosylation via asparagine	4.85591e-05	10.4577	0.0673568	0.0115548	0.0802268
GOTERM_BP_DIRECT	GO:0036498~IRE1-mediated unfolded protein response	5.40634e-05	8.10278	0.0746999	0.0110297	0.089317
GOTERM_MF_DIRECT	GO:0046961~proton-transporting ATPase activity, rotational mechanism	5.78798e-05	13.9628	0.0280198	0.00354618	0.0831044
UP_KEYWORDS	ER-Golgi transport	5.91755e-05	6.70245	0.0184101	0.00142834	0.0795968
GOTERM_BP_DIRECT	GO:0030433~ER-associated ubiquitin-dependent protein catabolic process	6.03416e-05	7.96773	0.0830048	0.0107732	0.0996842
UP_KEYWORDS	Redox-active center	6.61282e-05	10.0005	0.0205508	0.00148211	0.088945
BIOCARTA	h_rhoPathway:Rho cell motility signaling pathway	8.10419e-05	6.95187	0.00847364	0.00847364	0.0907395
UP_KEYWORDS	Neurodegeneration	8.54839e-05	3.58379	0.026486	0.00178794	0.114965
INTERPRO	IPR017937:Thioredoxin, conserved site	0.00010919	19.1527	0.0638262	0.0131042	0.16129
BIOCARTA	h_cdc42racPathway:Role of PI3K subunit p85 in regulation of Actin Organization and Cell Migration	0.000111196	11.0795	0.0116083	0.00582108	0.124482
GOTERM_CC_DIRECT	GO:0048471~perinuclear region of cytoplasm	0.000125292	2.46262	0.0421875	0.00165644	0.170784
GOTERM_BP_DIRECT	GO:0002474~antigen processing and presentation of peptide antigen via MHC class I	0.000125943	11.9516	0.165452	0.0198956	0.207952
UP_SEQ_FEATURE	domain:GOLD	0.000145275	17.9583	0.115658	0.0242826	0.224399
GOTERM_BP_DIRECT	GO:0016032~viral process	0.000156931	3.19775	0.201779	0.022285	0.259055
GOTERM_CC_DIRECT	GO:0010008~endosome membrane	0.000164591	4.13321	0.0550506	0.00209498	0.224295
KEGG_PATHWAY	hsa05130:Pathogenic Escherichia coli infection	0.0001727	6.60928	0.0351203	0.00889815	0.217462
GOTERM_CC_DIRECT	GO:0015629~actin cytoskeleton	0.000173046	3.79983	0.0577955	0.00212392	0.235805
INTERPRO	IPR009038:GOLD	0.000173583	17.1367	0.0995431	0.0173237	0.256295
GOTERM_BP_DIRECT	GO:0043066~negative regulation of apoptotic process	0.000238765	2.62673	0.290296	0.0306925	0.393894
UP_KEYWORDS	Golgi apparatus	0.000264471	2.24149	0.0796995	0.00517749	0.355285
GOTERM_CC_DIRECT	GO:0030670~phagocytic vesicle membrane	0.000311966	7.56003	0.101774	0.0036943	0.424734
UP_KEYWORDS	Ubl conjugation	0.000336089	1.76548	0.10017	0.00618958	0.451294
UP_SEQ_FEATURE	domain:Thioredoxin 2	0.00034287	27.2966	0.251825	0.0472026	0.528859
UP_SEQ_FEATURE	domain:Thioredoxin 1	0.00034287	27.2966	0.251825	0.0472026	0.528859
GOTERM_MF_DIRECT	GO:0003756~protein disulfide isomerase activity	0.000416668	13.7512	0.185048	0.0224797	0.596823
GOTERM_BP_DIRECT	GO:0006890~retrograde vesicle-mediated transport, Golgi to ER	0.000435069	5.83005	0.464682	0.0507419	0.716646
GOTERM_BP_DIRECT	GO:0034314~Arp2/3 complex-mediated actin nucleation	0.000436722	13.5814	0.465952	0.047106	0.719361
SMART	SM00335:ANX	0.000508709	24.3511	0.0529901	0.0268556	0.570332
UP_KEYWORDS	Signal	0.00051059	1.41353	0.148168	0.00886967	0.684867
BIOCARTA	h_salmonellaPathway:How does salmonella hijack a cell	0.000624169	11.3636	0.0634555	0.0216157	0.696925
UP_KEYWORDS	Hydrogen ion transport	0.000645561	8.57185	0.183535	0.0106154	0.865178
BIOCARTA	h_mPRPathway:How Progesterone Initiates the Oocyte Maturation	0.000667019	6.08289	0.0676625	0.0173626	0.744608
INTERPRO	IPR004687:Lysosomal-associated transmembrane protein 4/5	0.000692976	65.1193	0.3421	0.0580609	1.01953
UP_KEYWORDS	Neuronal ceroid lipofuscinosis	0.000734798	21.5395	0.206111	0.0114742	0.984227
UP_SEQ_FEATURE	active site:Proton donor	0.000746785	3.75328	0.468481	0.0863321	1.14852
GOTERM_BP_DIRECT	GO:0016241~regulation of macroautophagy	0.000793529	8.14882	0.680168	0.0781989	1.30347
GOTERM_BP_DIRECT	GO:0006094~gluconeogenesis	0.000793529	8.14882	0.680168	0.0781989	1.30347
UP_KEYWORDS	Cytoskeleton	0.000880381	1.90695	0.241613	0.0130832	1.17816
GOTERM_BP_DIRECT	GO:0006687~glycosphingolipid metabolic process	0.000880709	7.96773	0.717833	0.0808908	1.4457
UP_KEYWORDS	Annexin	0.00092538	20.001	0.252263	0.0131269	1.23803
KEGG_PATHWAY	hsa04145:Phagosome	0.000931167	3.30464	0.175387	0.037834	1.16737
GOTERM_CC_DIRECT	GO:0009986~cell surface	0.000933293	2.3513	0.274724	0.0106496	1.26568
KEGG_PATHWAY	hsa00010:Glycolysis / Gluconeogenesis	0.000945974	5.03094	0.177913	0.0321242	1.18583
GOTERM_MF_DIRECT	GO:0031625~ubiquitin protein ligase binding	0.000973461	2.95148	0.380103	0.0466948	1.38919
GOTERM_BP_DIRECT	GO:0016192~vesicle-mediated transport	0.001031	3.93145	0.772655	0.088424	1.69044
GOTERM_CC_DIRECT	GO:0005737~cytoplasm	0.00103966	1.30564	0.300807	0.0114765	1.40898
KEGG_PATHWAY	hsa01100:Metabolic pathways	0.00109832	1.57831	0.20346	0.0319744	1.3756
INTERPRO	IPR018252:Annexin repeat, conserved site	0.00113892	18.6055	0.497571	0.0824403	1.67048
INTERPRO	IPR001464:Annexin	0.00113892	18.6055	0.497571	0.0824403	1.67048
INTERPRO	IPR018502:Annexin repeat	0.00113892	18.6055	0.497571	0.0824403	1.67048
UP_KEYWORDS	Calcium/phospholipid-binding	0.00114459	18.6676	0.30205	0.0155135	1.52922
GOTERM_BP_DIRECT	GO:0034975~protein folding in endoplasmic reticulum	0.00115894	18.3871	0.810849	0.0933089	1.89833
UP_SEQ_FEATURE	repeat:Annexin 1	0.00123151	18.1977	0.647427	0.122179	1.88738
UP_SEQ_FEATURE	repeat:Annexin 4	0.00123151	18.1977	0.647427	0.122179	1.88738
UP_SEQ_FEATURE	repeat:Annexin 2	0.00123151	18.1977	0.647427	0.122179	1.88738
UP_SEQ_FEATURE	repeat:Annexin 3	0.00123151	18.1977	0.647427	0.122179	1.88738
UP_SEQ_FEATURE	site:Lowers pKa of C-terminal Cys of first active site	0.00125082	51.1811	0.653149	0.110994	1.91672
UP_SEQ_FEATURE	site:Lowers pKa of C-terminal Cys of second active site	0.00125082	51.1811	0.653149	0.110994	1.91672
GOTERM_CC_DIRECT	GO:0012507~ER to Golgi transport vesicle membrane	0.00128733	7.35234	0.357973	0.0137522	1.7419
INTERPRO	IPR005792:Protein disulphide isomerase	0.00137193	48.8395	0.563608	0.0880178	2.00901
KEGG_PATHWAY	hsa01130:Biosynthesis of antibiotics	0.0014376	2.78244	0.257548	0.0365403	1.79699
GOTERM_BP_DIRECT	GO:0051016~barbed-end actin filament capping	0.00145691	17.0737	0.876764	0.109804	2.3809
GOTERM_BP_DIRECT	GO:0043123~positive regulation of I-kappaB kinase/NF-kappaB signaling	0.00154138	3.71168	0.890861	0.110046	2.51729
GOTERM_BP_DIRECT	GO:0006521~regulation of cellular amino acid metabolic process	0.00156132	7.03035	0.893945	0.106126	2.54945
GOTERM_BP_DIRECT	GO:0034976~response to endoplasmic reticulum stress	0.00156623	5.57741	0.894693	0.10164	2.55739
GOTERM_BP_DIRECT	GO:0048205~COPI coating of Golgi vesicle	0.00162592	44.8185	0.903356	0.100769	2.65362
GOTERM_BP_DIRECT	GO:0015991~ATP hydrolysis coupled proton transport	0.00188363	9.33719	0.933293	0.111051	3.0681
UP_KEYWORDS	Gangliosidosis	0.00196342	42.002	0.460503	0.0253855	2.60989
INTERPRO	IPR020615:Thiolase, acyl-enzyme intermediate active site	0.00226344	39.0716	0.745554	0.127914	3.29428
UP_SEQ_FEATURE	signal peptide	0.00231512	1.40725	0.859263	0.178058	3.5205
GOTERM_BP_DIRECT	GO:0015031~protein transport	0.00270947	2.42058	0.979679	0.149845	4.38516
UP_KEYWORDS	Hydrolase	0.00278714	1.63383	0.583714	0.034448	3.68594
KEGG_PATHWAY	hsa04144:Endocytosis	0.00299727	2.44966	0.46279	0.0667112	3.71291
UP_KEYWORDS	Lipid-binding	0.00313698	3.34945	0.627143	0.0372338	4.13962
GOTERM_CC_DIRECT	GO:0005739~mitochondrion	0.00322017	1.67559	0.670284	0.033063	4.30453
INTERPRO	IPR020613:Thiolase, conserved site	0.00336089	32.5596	0.86911	0.168775	4.85486
INTERPRO	IPR020617:Thiolase, C-terminal	0.00336089	32.5596	0.86911	0.168775	4.85486
INTERPRO	IPR020616:Thiolase, N-terminal	0.00336089	32.5596	0.86911	0.168775	4.85486
INTERPRO	IPR002155:Thiolase	0.00336089	32.5596	0.86911	0.168775	4.85486
GOTERM_BP_DIRECT	GO:0048208~COPII vesicle coating	0.00345537	5.87784	0.99306	0.180303	5.56027
GOTERM_BP_DIRECT	GO:0048260~positive regulation of receptor-mediated endocytosis	0.00364672	12.5806	0.994733	0.182725	5.85953
INTERPRO	IPR020902:Actin/actin-like conserved site	0.00384485	12.4037	0.902389	0.176257	5.53556
GOTERM_MF_DIRECT	GO:0004308~exo-alpha-sialidase activity	0.0038801	30.2527	0.851747	0.159308	5.43102
GOTERM_CC_DIRECT	GO:0042629~mast cell granule	0.00408562	12.1372	0.755449	0.0405754	5.43177
UP_KEYWORDS	Membrane	0.00414805	1.21436	0.72888	0.0471908	5.43965
UP_SEQ_FEATURE	site:Contributes to redox potential value	0.00425254	29.2464	0.972821	0.279462	6.3772
BIOCARTA	h_actinYPathway:Y branching of actin filaments	0.00428451	7.03463	0.362907	0.0862224	4.69567
GOTERM_CC_DIRECT	GO:0030863~cortical cytoskeleton	0.00467655	11.5855	0.800613	0.0450265	6.19438
UP_KEYWORDS	Disease mutation	0.00468781	1.45497	0.77132	0.0513297	6.12698
GOTERM_BP_DIRECT	GO:0070527~platelet aggregation	0.00471842	7.28756	0.998877	0.222401	7.51922
GOTERM_CC_DIRECT	GO:0097433~dense body	0.00485933	27.3087	0.81282	0.0454801	6.4291
GOTERM_CC_DIRECT	GO:0030137~COPI-coated vesicle	0.00485933	27.3087	0.81282	0.0454801	6.4291
UP_SEQ_FEATURE	binding site:Substrate; via amide nitrogen	0.00497175	11.3736	0.985251	0.296285	7.41737
KEGG_PATHWAY	hsa05169:Epstein-Barr virus infection	0.00513537	2.6611	0.655534	0.101093	6.28349
GOTERM_BP_DIRECT	GO:0006986~response to unfolded protein	0.00514787	7.11405	0.999396	0.232559	8.17654
GOTERM_CC_DIRECT	GO:0045121~membrane raft	0.00526782	3.09322	0.837474	0.0479197	6.95171
GOTERM_BP_DIRECT	GO:0046598~positive regulation of viral entry into host cell	0.0055051	25.6106	0.999639	0.239174	8.71997
GOTERM_CC_DIRECT	GO:0030529~intracellular ribonucleoprotein complex	0.00559775	3.74825	0.855002	0.0495472	7.37184
KEGG_PATHWAY	hsa00510:N-Glycan biosynthesis	0.00566826	5.15928	0.691696	0.101447	6.91425
GOTERM_BP_DIRECT	GO:0006810~transport	0.00578089	2.40406	0.999758	0.242336	9.13744
GOTERM_CC_DIRECT	GO:0005856~cytoskeleton	0.00583116	2.40454	0.866251	0.0502764	7.66799
GOTERM_CC_DIRECT	GO:0005777~peroxisome	0.00586488	4.28886	0.867802	0.0493282	7.7107
GOTERM_BP_DIRECT	GO:0006635~fatty acid beta-oxidation	0.00608366	6.79068	0.999844	0.246233	9.59369
GOTERM_BP_DIRECT	GO:0030036~actin cytoskeleton organization	0.00616354	3.67742	0.999861	0.242283	9.71371
UP_KEYWORDS	Glycosidase	0.00631932	5.1222	0.863381	0.0663373	8.17652
GOTERM_BP_DIRECT	GO:0006479~protein methylation	0.00634563	10.3927	0.999893	0.241954	9.98672
GOTERM_CC_DIRECT	GO:0044754~autolysosome	0.00641245	23.8951	0.890626	0.0525445	8.40174
SMART	SM00268:ACTIN	0.00649361	10.3308	0.501963	0.20734	7.0613
GOTERM_MF_DIRECT	GO:0004871~signal transducer activity	0.0068101	2.96595	0.965098	0.243914	9.34893
GOTERM_BP_DIRECT	GO:0006914~autophagy	0.00696084	3.59447	0.999956	0.255484	10.9034
GOTERM_BP_DIRECT	GO:0002576~platelet degranulation	0.00756552	4.06122	0.999982	0.267713	11.7959
GOTERM_MF_DIRECT	GO:0005198~structural molecule activity	0.00799289	2.69457	0.980557	0.261473	10.8873
KEGG_PATHWAY	hsa00511:Other glycan degradation	0.00810354	9.36314	0.814419	0.130951	9.74738
GOTERM_BP_DIRECT	GO:0051603~proteolysis involved in cellular protein catabolic process	0.0082802	6.22479	0.999993	0.282271	12.8398
GOTERM_BP_DIRECT	GO:0043086~negative regulation of catalytic activity	0.00830819	4.78064	0.999994	0.276601	12.8805
UP_KEYWORDS	MHC I	0.00842901	21.001	0.929907	0.0847862	10.7654
INTERPRO	IPR004843:Metallophosphoesterase domain	0.00875371	9.30276	0.995061	0.335354	12.1881
GOTERM_BP_DIRECT	GO:0016236~macroautophagy	0.00877516	4.71774	0.999997	0.283282	13.556
KEGG_PATHWAY	hsa04612:Antigen processing and presentation	0.00880941	3.88078	0.839847	0.131419	10.5536
GOTERM_BP_DIRECT	GO:0015992~proton transport	0.00890047	6.09776	0.999997	0.280492	13.7365
GOTERM_BP_DIRECT	GO:0021762~substantia nigra development	0.00890047	6.09776	0.999997	0.280492	13.7365
GOTERM_BP_DIRECT	GO:0061621~canonical glycolysis	0.00898019	9.19354	0.999998	0.276638	13.8511
GOTERM_MF_DIRECT	GO:0016747~transferase activity, transferring acyl groups other than amino-acyl groups	0.00901299	20.1685	0.988268	0.272056	12.1945
GOTERM_BP_DIRECT	GO:1904153~negative regulation of retrograde protein transport, ER to cytosol	0.00923167	19.9193	0.999998	0.277354	14.2117
GOTERM_BP_DIRECT	GO:0006621~protein retention in ER lumen	0.00923167	19.9193	0.999998	0.277354	14.2117
GOTERM_BP_DIRECT	GO:0006596~polyamine biosynthetic process	0.00923167	19.9193	0.999998	0.277354	14.2117
UP_KEYWORDS	Endosome	0.00945661	2.18306	0.949385	0.0917559	12.0017
UP_KEYWORDS	Glycolysis	0.00956166	9.0327	0.951043	0.0899677	12.1272
SMART	SM00645:Pept_C1	0.00962595	19.6682	0.644762	0.227977	10.3024
SMART	SM00156:PP2Ac	0.00962595	19.6682	0.644762	0.227977	10.3024
INTERPRO	IPR025661:Cysteine peptidase, asparagine active site	0.00968297	19.5358	0.997197	0.342813	13.3972
GOTERM_MF_DIRECT	GO:0051082~unfolded protein binding	0.00972542	3.85034	0.991758	0.273781	13.0969
GOTERM_CC_DIRECT	GO:0042383~sarcolemma	0.0107213	4.4979	0.975475	0.0845018	13.6746
UP_KEYWORDS	Autophagy	0.0108535	3.76941	0.967504	0.0986282	13.657
UP_KEYWORDS	Hereditary hemolytic anemia	0.0113667	8.48526	0.97239	0.100194	14.2578
GOTERM_BP_DIRECT	GO:0006613~cotranslational protein targeting to membrane	0.0114134	17.9274	1	0.324616	17.2811
INTERPRO	IPR025660:Cysteine peptidase, histidine active site	0.011716	17.7598	0.99919	0.377836	15.9885
INTERPRO	IPR016039:Thiolase-like	0.011716	17.7598	0.99919	0.377836	15.9885
UP_KEYWORDS	Zymogen	0.0118386	2.94407	0.976234	0.101333	14.8069
GOTERM_BP_DIRECT	GO:0006754~ATP biosynthetic process	0.0121668	8.24248	1	0.335558	18.3169
GOTERM_CC_DIRECT	GO:0042612~MHC class I protein complex	0.0122121	17.3783	0.985401	0.0936215	15.4324
GOTERM_CC_DIRECT	GO:0034663~endoplasmic reticulum chaperone complex	0.0122121	17.3783	0.985401	0.0936215	15.4324
GOTERM_CC_DIRECT	GO:0042582~azurophil granule	0.0122121	17.3783	0.985401	0.0936215	15.4324
GOTERM_MF_DIRECT	GO:0042802~identical protein binding	0.0125045	1.77719	0.997926	0.320331	16.5349
UP_SEQ_FEATURE	region of interest:Substrate binding	0.0126148	3.64649	0.999978	0.56227	17.8234
GOTERM_MF_DIRECT	GO:0051059~NF-kappaB binding	0.0129173	8.06738	0.998311	0.313063	17.0348
GOTERM_MF_DIRECT	GO:0004859~phospholipase inhibitor activity	0.0134743	16.5015	0.99872	0.309298	17.7046
GOTERM_CC_DIRECT	GO:0030659~cytoplasmic vesicle membrane	0.0143583	3.54002	0.993092	0.106911	17.9048
INTERPRO	IPR004000:Actin-related protein	0.0149518	7.66109	0.999888	0.433735	19.9642
GOTERM_MF_DIRECT	GO:0048306~calcium-dependent protein binding	0.0152301	5.21598	0.999466	0.327401	19.7837
GOTERM_MF_DIRECT	GO:0042277~peptide binding	0.0161318	5.12757	0.99966	0.329187	20.8322
INTERPRO	IPR000668:Peptidase C1A, papain C-terminal	0.0162845	15.0275	0.999951	0.441969	21.5501
INTERPRO	IPR006186:Serine/threonine-specific protein phosphatase/bis(5-nucleosyl)-tetraphosphatase	0.0162845	15.0275	0.999951	0.441969	21.5501
GOTERM_BP_DIRECT	GO:0034329~cell junction assembly	0.0163764	14.9395	1	0.416605	23.8835
GOTERM_MF_DIRECT	GO:0009055~electron carrier activity	0.0165053	4.03369	0.999717	0.322354	21.2628
UP_KEYWORDS	Alternative initiation	0.0165791	4.03866	0.99475	0.135686	20.145
KEGG_PATHWAY	hsa01200:Carbon metabolism	0.0170909	2.98295	0.971799	0.224994	19.5299
KEGG_PATHWAY	hsa05131:Shigellosis	0.0171055	3.95008	0.971886	0.211875	19.545
GOTERM_BP_DIRECT	GO:0006886~intracellular protein transport	0.0177885	2.53212	1	0.436033	25.6695
GOTERM_MF_DIRECT	GO:0004197~cysteine-type endopeptidase activity	0.018034	4.95946	0.999868	0.333796	23.0026
GOTERM_MF_DIRECT	GO:0044548~S100 protein binding	0.0186999	13.9628	0.999906	0.331676	23.7491
GOTERM_BP_DIRECT	GO:0006096~glycolytic process	0.0187495	7.03035	1	0.446153	26.8624
INTERPRO	IPR013781:Glycoside hydrolase, catalytic domain	0.018776	7.03992	0.999989	0.470609	24.4366
INTERPRO	IPR013128:Peptidase C1A, papain	0.0188087	13.9541	0.99999	0.453168	24.4739
GOTERM_BP_DIRECT	GO:0060071~Wnt signaling pathway, planar cell polarity pathway	0.0188754	3.89726	1	0.441342	27.0175
GOTERM_CC_DIRECT	GO:0030126~COPI vesicle coat	0.0195922	13.6543	0.998894	0.140374	23.6561
GOTERM_CC_DIRECT	GO:0030140~trans-Golgi network transport vesicle	0.0195922	13.6543	0.998894	0.140374	23.6561
GOTERM_BP_DIRECT	GO:0038096~Fc-gamma receptor signaling pathway involved in phagocytosis	0.0197174	3.29375	1	0.448863	28.0457
GOTERM_BP_DIRECT	GO:0033572~transferrin transport	0.02026	6.82949	1	0.4511	28.7011
GOTERM_BP_DIRECT	GO:0002479~antigen processing and presentation of exogenous peptide antigen via MHC class I, TAP-dependent	0.0208994	4.7427	1	0.454794	29.4663
UP_KEYWORDS	Apoptosis	0.0220051	1.95905	0.999076	0.172074	25.8741
KEGG_PATHWAY	hsa05203:Viral carcinogenesis	0.0228198	2.26086	0.991591	0.258182	25.2459
KEGG_PATHWAY	hsa00280:Valine, leucine and isoleucine degradation	0.0242377	4.48236	0.993774	0.258266	26.6016
GOTERM_BP_DIRECT	GO:0038061~NIK/NF-kappaB signaling	0.0243349	4.52712	1	0.500261	33.4473
UP_SEQ_FEATURE	active site:Nucleophile	0.0253523	2.78537	1	0.788124	32.7714
UP_KEYWORDS	Chaperone	0.0253628	2.78621	0.999686	0.191262	29.2263
GOTERM_CC_DIRECT	GO:0005768~endosome	0.0257265	2.54881	0.999872	0.177089	29.9208
GOTERM_MF_DIRECT	GO:0050681~androgen receptor binding	0.0278859	6.05054	0.999999	0.43932	33.3846
INTERPRO	IPR013785:Aldolase-type TIM barrel	0.0278996	6.05761	1	0.574524	34.1831
GOTERM_BP_DIRECT	GO:0045184~establishment of protein localization	0.0287883	5.9758	1	0.553657	38.2939
UP_SEQ_FEATURE	chain:V-type proton ATPase subunit E 1	0.0289954	68.2415	1	0.80977	36.5538
GOTERM_BP_DIRECT	GO:0043488~regulation of mRNA stability	0.029049	3.48105	1	0.550096	38.5672
GOTERM_BP_DIRECT	GO:0030855~epithelial cell differentiation	0.0294177	4.26843	1	0.547981	38.9516
UP_KEYWORDS	Actin capping	0.0294482	11.0532	0.999916	0.213889	33.1157
INTERPRO	IPR018396:Lysosomal-associated transmembrane protein, 4A/5	0.0303717	65.1193	1	0.588147	36.6145
GOTERM_BP_DIRECT	GO:0030163~protein catabolic process	0.0306885	5.83005	1	0.55683	40.2593
GOTERM_BP_DIRECT	GO:0032088~negative regulation of NF-kappaB transcription factor activity	0.0307792	4.20831	1	0.55142	40.3517
GOTERM_MF_DIRECT	GO:0046933~proton-transporting ATP synthase activity, rotational mechanism	0.0312295	10.6774	1	0.463737	36.6011
GOTERM_BP_DIRECT	GO:0006457~protein folding	0.0314376	2.65591	1	0.552789	41.0178
GOTERM_BP_DIRECT	GO:0071310~cellular response to organic substance	0.0319528	10.5455	1	0.552475	41.5342
GOTERM_MF_DIRECT	GO:0016887~ATPase activity	0.0321109	2.64504	1	0.46009	37.4246
GOTERM_CC_DIRECT	GO:0031410~cytoplasmic vesicle	0.032139	2.44035	0.999987	0.212658	35.9578
GOTERM_CC_DIRECT	GO:0072562~blood microparticle	0.0324697	2.93449	0.999988	0.210663	36.2557
GOTERM_BP_DIRECT	GO:1902766~skeletal muscle satellite cell migration	0.0330721	59.758	1	0.558931	42.6416
GOTERM_BP_DIRECT	GO:0033206~meiotic cytokinesis	0.0330721	59.758	1	0.558931	42.6416
GOTERM_BP_DIRECT	GO:0016344~meiotic chromosome movement towards spindle pole	0.0330721	59.758	1	0.558931	42.6416
INTERPRO	IPR016181:Acyl-CoA N-acyltransferase	0.0331976	5.66255	1	0.604221	39.2911
KEGG_PATHWAY	hsa04611:Platelet activation	0.0336532	2.59287	0.999163	0.325426	35.0457
UP_KEYWORDS	Innate immunity	0.0338766	2.41391	0.99998	0.237033	37.1074
UP_SEQ_FEATURE	metal ion-binding site:Iron	0.0346864	5.57073	1	0.845352	42.0662
GOTERM_CC_DIRECT	GO:0043034~costamere	0.0349822	10.0611	0.999995	0.22119	38.4771
UP_KEYWORDS	Glycogen storage disease	0.0354997	10.0005	0.999988	0.241808	38.5144
UP_KEYWORDS	Osteogenesis imperfecta	0.0354997	10.0005	0.999988	0.241808	38.5144
UP_KEYWORDS	Nitration	0.036021	5.49046	0.99999	0.239873	38.96
KEGG_PATHWAY	hsa05100:Bacterial invasion of epithelial cells	0.0365082	3.24109	0.999547	0.33315	37.4235
GOTERM_MF_DIRECT	GO:0004721~phosphoprotein phosphatase activity	0.0377377	5.37826	1	0.503191	42.4515
UP_SEQ_FEATURE	binding site:S-adenosyl-L-methionine	0.0383898	5.35227	1	0.857455	45.4093
GOTERM_MF_DIRECT	GO:0042288~MHC class I protein binding	0.0384329	9.55348	1	0.497039	43.0459
GOTERM_MF_DIRECT	GO:0008289~lipid binding	0.0390353	2.80488	1	0.490412	43.5562
GOTERM_BP_DIRECT	GO:0006892~post-Golgi vesicle-mediated transport	0.0393126	9.43547	1	0.617059	48.4627
UP_SEQ_FEATURE	nucleotide phosphate-binding region:GTP	0.0395361	2.20134	1	0.849821	46.407
UP_KEYWORDS	Oxidoreductase	0.0399566	1.80421	0.999997	0.257524	42.2294
GOTERM_MF_DIRECT	GO:0003924~GTPase activity	0.0403379	2.32713	1	0.490274	44.6453
INTERPRO	IPR000169:Cysteine peptidase, cysteine active site	0.0404734	9.30276	1	0.662089	45.7056
UP_SEQ_FEATURE	binding site:FAD	0.0439585	8.90106	1	0.864886	50.0982
UP_SEQ_FEATURE	repeat:Solcar 1	0.0443062	5.05493	1	0.852944	50.3781
UP_SEQ_FEATURE	repeat:Solcar 2	0.0443062	5.05493	1	0.852944	50.3781
INTERPRO	IPR002993:Ornithine decarboxylase antizyme	0.0452111	43.4129	1	0.68787	49.5366
INTERPRO	IPR012913:Glucosidase II beta subunit-like	0.0452111	43.4129	1	0.68787	49.5366
INTERPRO	IPR017865:F-actin capping protein, alpha subunit, conserved site	0.0452111	43.4129	1	0.68787	49.5366
INTERPRO	IPR002189:WASH complex, F-actin capping protein, alpha subunit	0.0452111	43.4129	1	0.68787	49.5366
SMART	SM01263:SM01263	0.0457357	42.6144	0.993323	0.632794	40.9168
KEGG_PATHWAY	hsa05132:Salmonella infection	0.0457794	3.04584	0.999939	0.384306	44.6035
GOTERM_CC_DIRECT	GO:0033178~proton-transporting two-sector ATPase complex, catalytic domain	0.0461888	42.4802	1	0.277727	47.5393
GOTERM_CC_DIRECT	GO:0030663~COPI-coated vesicle membrane	0.0461888	42.4802	1	0.277727	47.5393
GOTERM_MF_DIRECT	GO:0016853~isomerase activity	0.0461992	8.64363	1	0.527245	49.3082
INTERPRO	IPR018108:Mitochondrial substrate/solute carrier	0.0474292	4.91466	1	0.690858	51.2421
INTERPRO	IPR023395:Mitochondrial carrier domain	0.0474292	4.91466	1	0.690858	51.2421
UP_KEYWORDS	Growth regulation	0.0475956	4.91252	1	0.293907	48.1173
GOTERM_BP_DIRECT	GO:0033209~tumor necrosis factor-mediated signaling pathway	0.0476673	3.03854	1	0.683288	55.3907
KEGG_PATHWAY	hsa04666:Fc gamma R-mediated phagocytosis	0.0477875	3.00958	0.99996	0.38287	46.0551
GOTERM_MF_DIRECT	GO:0008073~ornithine decarboxylase inhibitor activity	0.0485983	40.3369	1	0.534391	51.1092
GOTERM_MF_DIRECT	GO:0004145~diamine N-acetyltransferase activity	0.0485983	40.3369	1	0.534391	51.1092
GOTERM_MF_DIRECT	GO:0019809~spermidine binding	0.0485983	40.3369	1	0.534391	51.1092
GOTERM_BP_DIRECT	GO:0032918~spermidine acetylation	0.0491972	39.8387	1	0.689153	56.5605
GOTERM_BP_DIRECT	GO:0032920~putrescine acetylation	0.0491972	39.8387	1	0.689153	56.5605
GOTERM_BP_DIRECT	GO:0060193~positive regulation of lipase activity	0.0491972	39.8387	1	0.689153	56.5605
GOTERM_BP_DIRECT	GO:0009447~putrescine catabolic process	0.0491972	39.8387	1	0.689153	56.5605
GOTERM_BP_DIRECT	GO:0046204~nor-spermidine metabolic process	0.0491972	39.8387	1	0.689153	56.5605
GOTERM_BP_DIRECT	GO:0032919~spermine acetylation	0.0491972	39.8387	1	0.689153	56.5605
GOTERM_BP_DIRECT	GO:1902268~negative regulation of polyamine transmembrane transport	0.0491972	39.8387	1	0.689153	56.5605
INTERPRO	IPR017853:Glycoside hydrolase, superfamily	0.0496709	4.82365	1	0.693806	52.9111
UP_KEYWORDS	Peroxisome	0.0498969	3.60842	1	0.300337	49.7791
UP_KEYWORDS	Glycoprotein	0.0505008	1.19979	1	0.297937	50.207
GOTERM_BP_DIRECT	GO:0043171~peptide catabolic process	0.0514099	8.14882	1	0.699712	58.2014
UP_SEQ_FEATURE	transit peptide:Mitochondrion	0.0516221	1.84054	1	0.881783	55.9375
GOTERM_BP_DIRECT	GO:0010951~negative regulation of endopeptidase activity	0.0520743	2.96321	1	0.698788	58.6827
UP_SEQ_FEATURE	site:Transition state stabilizer	0.0548888	7.87402	1	0.885921	58.2268
UP_SEQ_FEATURE	binding site:S-adenosyl-L-methionine; via carbonyl oxygen	0.0548888	7.87402	1	0.885921	58.2268
UP_SEQ_FEATURE	site:Not glycosylated	0.0548888	7.87402	1	0.885921	58.2268
SMART	SM01391:SM01391	0.0566836	4.54554	0.998058	0.646771	48.104
UP_SEQ_FEATURE	domain:Reticulon	0.0571529	34.1207	1	0.885216	59.7476
GOTERM_CC_DIRECT	GO:0000421~autophagosome membrane	0.0577484	7.64643	1	0.330496	55.5784
UP_KEYWORDS	GTP-binding	0.0580608	2.04092	1	0.32942	55.285
GOTERM_MF_DIRECT	GO:0042803~protein homodimerization activity	0.0581972	1.5748	1	0.590215	57.736
UP_KEYWORDS	Methyltransferase	0.0583707	2.53898	1	0.325268	55.4825
UP_SEQ_FEATURE	binding site:Substrate; via carbonyl oxygen	0.0587233	7.58239	1	0.88155	60.7719
INTERPRO	IPR003388:Reticulon	0.0598242	32.5596	1	0.748419	59.8248
INTERPRO	IPR014748:Crontonase, C-terminal	0.0598242	32.5596	1	0.748419	59.8248
INTERPRO	IPR006993:SH3-binding, glutamic acid-rich protein	0.0598242	32.5596	1	0.748419	59.8248
INTERPRO	IPR015211:Peptidase M1, leukotriene A4 hydrolase, aminopeptidase C-terminal	0.0598242	32.5596	1	0.748419	59.8248
UP_SEQ_FEATURE	propeptide:Removed in mature form	0.0598958	2.30351	1	0.876327	61.5207
UP_KEYWORDS	Viral nucleoprotein	0.0599036	7.50036	1	0.326893	56.4479
UP_KEYWORDS	Amyloidosis	0.0599036	7.50036	1	0.326893	56.4479
GOTERM_BP_DIRECT	GO:0006470~protein dephosphorylation	0.0599313	2.84562	1	0.74471	63.9928
GOTERM_BP_DIRECT	GO:0003009~skeletal muscle contraction	0.0601143	7.46975	1	0.740475	64.1085
UP_KEYWORDS	SH3-binding	0.0607649	4.44466	1	0.325437	56.9817
UP_KEYWORDS	ADP-ribosylation	0.0607649	4.44466	1	0.325437	56.9817
GOTERM_CC_DIRECT	GO:0045261~proton-transporting ATP synthase complex, catalytic core F(1)	0.0611076	31.8601	1	0.341064	57.6908
GOTERM_CC_DIRECT	GO:0036021~endolysosome lumen	0.0611076	31.8601	1	0.341064	57.6908
GOTERM_BP_DIRECT	GO:0008152~metabolic process	0.0628577	2.48992	1	0.751279	65.8013
UP_KEYWORDS	Amyotrophic lateral sclerosis	0.063753	7.24173	1	0.333416	58.7872
GOTERM_MF_DIRECT	GO:0004301~epoxide hydrolase activity	0.064269	30.2527	1	0.616834	61.4856
GOTERM_MF_DIRECT	GO:0004656~procollagen-proline 4-dioxygenase activity	0.064269	30.2527	1	0.616834	61.4856
GOTERM_MF_DIRECT	GO:0003988~acetyl-CoA C-acyltransferase activity	0.064269	30.2527	1	0.616834	61.4856
GOTERM_MF_DIRECT	GO:0019834~phospholipase A2 inhibitor activity	0.064269	30.2527	1	0.616834	61.4856
GOTERM_BP_DIRECT	GO:0034198~cellular response to amino acid starvation	0.0646423	7.17096	1	0.756153	66.8619
GOTERM_BP_DIRECT	GO:2000483~negative regulation of interleukin-8 secretion	0.0650543	29.879	1	0.753386	67.1023
GOTERM_BP_DIRECT	GO:0006907~pinocytosis	0.0650543	29.879	1	0.753386	67.1023
GOTERM_BP_DIRECT	GO:0008356~asymmetric cell division	0.0650543	29.879	1	0.753386	67.1023
SMART	SM00385:CYCLIN	0.0654284	7.1024	0.999283	0.644539	53.2623
GOTERM_BP_DIRECT	GO:0032355~response to estradiol	0.065733	3.28341	1	0.752124	67.4948
GOTERM_BP_DIRECT	GO:0042981~regulation of apoptotic process	0.0664678	2.24443	1	0.751198	67.9148
GOTERM_BP_DIRECT	GO:0016049~cell growth	0.0666801	4.26843	1	0.747492	68.0351
KEGG_PATHWAY	hsa00620:Pyruvate metabolism	0.0674781	4.21341	0.999999	0.481774	58.546
GOTERM_CC_DIRECT	GO:0005903~brush border	0.0675606	4.24802	1	0.364932	61.4898
GOTERM_CC_DIRECT	GO:0000502~proteasome complex	0.0675606	4.24802	1	0.364932	61.4898
GOTERM_BP_DIRECT	GO:0019886~antigen processing and presentation of exogenous peptide antigen via MHC class II	0.0678629	3.24772	1	0.749025	68.6981
SMART	SM00093:SERPIN	0.0686562	6.91044	0.999505	0.613769	55.045
GOTERM_BP_DIRECT	GO:0072661~protein targeting to plasma membrane	0.0692808	6.89515	1	0.751736	69.4759
GOTERM_MF_DIRECT	GO:0005544~calcium-dependent phospholipid binding	0.0703907	4.17278	1	0.640829	64.9507
GOTERM_CC_DIRECT	GO:0019013~viral nucleocapsid	0.0705952	6.82717	1	0.372731	63.1648
UP_SEQ_FEATURE	region of interest:Acetyl-CoA binding	0.070925	27.2966	1	0.90871	67.939
GOTERM_BP_DIRECT	GO:0051259~protein oligomerization	0.0724811	4.12124	1	0.763223	71.165
KEGG_PATHWAY	hsa05120:Epithelial cell signaling in Helicobacter pylori infection	0.072896	3.14434	1	0.493994	61.4815
GOTERM_CC_DIRECT	GO:0031902~late endosome membrane	0.0739587	3.15447	1	0.381573	64.9423
GOTERM_BP_DIRECT	GO:0006891~intra-Golgi vesicle-mediated transport	0.0740249	6.63978	1	0.766169	71.9481
GOTERM_BP_DIRECT	GO:0032008~positive regulation of TOR signaling	0.0740249	6.63978	1	0.766169	71.9481
GOTERM_BP_DIRECT	GO:0090383~phagosome acidification	0.0740249	6.63978	1	0.766169	71.9481
INTERPRO	IPR020610:Thiolase, active site	0.0742144	26.0477	1	0.810512	68.0159
INTERPRO	IPR018039:Intermediate filament protein, conserved site	0.0747989	4.06996	1	0.801947	68.3131
GOTERM_CC_DIRECT	GO:0031088~platelet dense granule membrane	0.0757939	25.4881	1	0.383798	65.8783
GOTERM_CC_DIRECT	GO:0031313~extrinsic component of endosome membrane	0.0757939	25.4881	1	0.383798	65.8783
GOTERM_CC_DIRECT	GO:0016469~proton-transporting two-sector ATPase complex	0.0757939	25.4881	1	0.383798	65.8783
UP_KEYWORDS	Mitochondrion outer membrane	0.0761402	3.12515	1	0.380112	65.5493
GOTERM_MF_DIRECT	GO:0005518~collagen binding	0.076257	4.03369	1	0.661034	67.9971
UP_SEQ_FEATURE	region of interest:Coil 2	0.0773556	4.01421	1	0.919757	71.2039
GOTERM_CC_DIRECT	GO:0005886~plasma membrane	0.0774143	1.17514	1	0.385089	66.6854
GOTERM_BP_DIRECT	GO:0045732~positive regulation of protein catabolic process	0.0784995	3.98387	1	0.782296	74.1064
GOTERM_BP_DIRECT	GO:0045669~positive regulation of osteoblast differentiation	0.0784995	3.98387	1	0.782296	74.1064
GOTERM_BP_DIRECT	GO:0050690~regulation of defense response to virus by virus	0.0788697	6.40264	1	0.779636	74.2778
UP_SEQ_FEATURE	domain:Ig-like C1-type	0.0791734	6.39764	1	0.917271	72.0687
GOTERM_BP_DIRECT	GO:0035459~cargo loading into vesicle	0.0806479	23.9032	1	0.783129	75.0863
GOTERM_BP_DIRECT	GO:0045838~positive regulation of membrane potential	0.0806479	23.9032	1	0.783129	75.0863
GOTERM_BP_DIRECT	GO:0051653~spindle localization	0.0806479	23.9032	1	0.783129	75.0863
GOTERM_BP_DIRECT	GO:0051224~negative regulation of protein transport	0.0806479	23.9032	1	0.783129	75.0863
GOTERM_BP_DIRECT	GO:0046208~spermine catabolic process	0.0806479	23.9032	1	0.783129	75.0863
PIR_SUPERFAMILY	PIRSF008142:SH3 domain-binding glutamic acid-rich-like protein	0.0810866	23.5	0.975785	0.975785	54.6678
GOTERM_CC_DIRECT	GO:0005884~actin filament	0.081574	3.92125	1	0.39631	68.6771
GOTERM_BP_DIRECT	GO:0032092~positive regulation of protein binding	0.0815882	3.91856	1	0.782969	75.5041
UP_KEYWORDS	CF(1)	0.0824452	23.3345	1	0.399363	68.582
UP_KEYWORDS	Transit peptide	0.0829237	1.69784	1	0.395502	68.8017
GOTERM_BP_DIRECT	GO:0007163~establishment or maintenance of cell polarity	0.0838107	6.18186	1	0.788135	76.4656
GOTERM_BP_DIRECT	GO:0005977~glycogen metabolic process	0.0838107	6.18186	1	0.788135	76.4656
GOTERM_BP_DIRECT	GO:0050766~positive regulation of phagocytosis	0.0838107	6.18186	1	0.788135	76.4656
KEGG_PATHWAY	hsa04922:Glucagon signaling pathway	0.0840911	2.55358	1	0.531212	66.9505
UP_SEQ_FEATURE	region of interest:Necessary for interaction with PNN	0.0844966	22.7472	1	0.923875	74.4637
GOTERM_CC_DIRECT	GO:0005811~lipid particle	0.0845161	3.86184	1	0.402409	70.0185
KEGG_PATHWAY	hsa00071:Fatty acid degradation	0.0845966	3.83038	1	0.518993	67.1797
GOTERM_MF_DIRECT	GO:0002020~protease binding	0.0855688	2.99532	1	0.694885	72.3314
GOTERM_MF_DIRECT	GO:0000062~fatty-acyl-CoA binding	0.0869796	6.05054	1	0.691421	72.9383
UP_SEQ_FEATURE	metal ion-binding site:Manganese	0.0878892	6.02131	1	0.925296	75.8884
GOTERM_BP_DIRECT	GO:0009966~regulation of signal transduction	0.0888432	5.9758	1	0.803941	78.5135
GOTERM_MF_DIRECT	GO:0003779~actin binding	0.0897477	1.95881	1	0.693904	74.0931
INTERPRO	IPR023795:Protease inhibitor I4, serpin, conserved site	0.0904022	5.91994	1	0.851577	75.3575
GOTERM_BP_DIRECT	GO:0030512~negative regulation of transforming growth factor beta receptor signaling pathway	0.0911617	3.73488	1	0.808676	79.3995
UP_KEYWORDS	Mitochondrion inner membrane	0.0923362	2.07417	1	0.424838	72.8455
GOTERM_BP_DIRECT	GO:0008284~positive regulation of cell proliferation	0.0926429	1.66707	1	0.810238	79.9474
UP_SEQ_FEATURE	region of interest:Coil 1B	0.0940371	3.68873	1	0.932465	78.2825
UP_SEQ_FEATURE	region of interest:Coil 1A	0.0940371	3.68873	1	0.932465	78.2825
UP_SEQ_FEATURE	region of interest:Linker 1	0.0940371	3.68873	1	0.932465	78.2825
UP_SEQ_FEATURE	metal ion-binding site:Magnesium	0.0946877	2.89159	1	0.927913	78.5225
UP_KEYWORDS	Cushing syndrome	0.0955117	20.001	1	0.430433	74.0964
GOTERM_BP_DIRECT	GO:0030091~protein repair	0.0959823	19.9193	1	0.818177	81.1329
GOTERM_BP_DIRECT	GO:2000651~positive regulation of sodium ion transmembrane transporter activity	0.0959823	19.9193	1	0.818177	81.1329
GOTERM_BP_DIRECT	GO:0060789~hair follicle placode formation	0.0959823	19.9193	1	0.818177	81.1329
KEGG_PATHWAY	hsa01230:Biosynthesis of amino acids	0.096733	2.8469	1	0.555135	72.2615
UP_KEYWORDS	Isomerase	0.0967974	2.86899	1	0.42927	74.5874
UP_SEQ_FEATURE	site:Stutter	0.0968746	5.68679	1	0.926626	79.3108
UP_SEQ_FEATURE	region of interest:Rod	0.0969504	3.63955	1	0.920932	79.3377
UP_KEYWORDS	Intermediate filament	0.0971666	3.63654	1	0.424999	74.7269
UP_SEQ_FEATURE	short sequence motif:WW-binding 1	0.0978706	19.4976	1	0.917056	79.6609
UP_SEQ_FEATURE	repeat:BNR 4	0.0978706	19.4976	1	0.917056	79.6609
UP_SEQ_FEATURE	short sequence motif:WW-binding 2	0.0978706	19.4976	1	0.917056	79.6609
UP_SEQ_FEATURE	site:Involved in polymerization	0.0978706	19.4976	1	0.917056	79.6609
GOTERM_BP_DIRECT	GO:0046034~ATP metabolic process	0.0991656	5.60231	1	0.825146	82.2015
