# Supplementary material for: Single-cell microRNA-mRNA co-sequencing reveals non-genetic heterogeneity and mechanisms of microRNA regulation
Source: Nat Commun. 2019 Jan 9;10:95. doi: 10.1038/s41467-018-07981-6 (PMC6327095; doi:10.1038/s41467-018-07981-6)
Supplement: Supplementary file 6 — Supplementary Data 3 [file 41467_2018_7981_MOESM6_ESM.xlsx]

## Sheet: miR-146b & let-7i
Supplementary Data 3. Gene set enrichment analysis (GSEA) to identify pathways associated with miR-146b-5p and let-7i-5p.
GSEA result for miR-146b-5p
Rank	NAME	SIZE	ES	NES	NOM p-val	FDR q-val	FWER p-val
1	REACTOME_PEPTIDE_CHAIN_ELONGATION	83	-0.736039	-3.60922	0	0	0
2	KEGG_RIBOSOME	84	-0.729166	-3.53138	0	0	0
3	REACTOME_3_UTR_MEDIATED_TRANSLATIONAL_REGULATION	103	-0.678823	-3.4325	0	0	0
4	REACTOME_INFLUENZA_VIRAL_RNA_TRANSCRIPTION_AND_REPLICATION	99	-0.667808	-3.37779	0	0	0
5	REACTOME_NONSENSE_MEDIATED_DECAY_ENHANCED_BY_THE_EXON_JUNCTION_COMPLEX	104	-0.631517	-3.26964	0	0	0
6	REACTOME_SRP_DEPENDENT_COTRANSLATIONAL_PROTEIN_TARGETING_TO_MEMBRANE	107	-0.626997	-3.23709	0	0	0
7	REACTOME_TRANSLATION	144	-0.588733	-3.19042	0	0	0
8	REACTOME_INFLUENZA_LIFE_CYCLE	133	-0.572289	-2.97293	0	0	0
9	REACTOME_FORMATION_OF_THE_TERNARY_COMPLEX_AND_SUBSEQUENTLY_THE_43S_COMPLEX	47	-0.659334	-2.82873	0	0	0
10	REACTOME_ACTIVATION_OF_THE_MRNA_UPON_BINDING_OF_THE_CAP_BINDING_COMPLEX_AND_EIFS_AND_SUBSEQUENT_BINDING_TO_43S	55	-0.62	-2.77	0	0	0
GSEA result for let-7i-5p
Rank	NAME	SIZE	ES	NES	NOM p-val	FDR q-val	FWER p-val
1	PARK_TRETINOIN_RESPONSE_AND_PML_RARA_FUSION	22	-0.65	-2.06	0	0.064	0.067
2	FUJII_YBX1_TARGETS_UP	35	-0.51	-1.77	0.001	1	0.987
3	VANDESLUIS_COMMD1_TARGETS_GROUP_3_DN	18	-0.59	-1.73	0.009	1	0.998
4	CREIGHTON_AKT1_SIGNALING_VIA_MTOR_DN	22	-0.55	-1.72	0.007	1	0.999
5	PID_TNF_PATHWAY	43	-0.47	-1.71	0.005	1	0.999
6	WILLIAMS_ESR1_TARGETS_UP	21	-0.56	-1.7	0.01	1	1
7	REACTOME_INTERFERON_GAMMA_SIGNALING	41	-0.46	-1.68	0.007	1	1
8	REACTOME_PYRIMIDINE_METABOLISM	19	-0.56	-1.68	0.018	1	1
9	REACTOME_GLYCOLYSIS	26	-0.51	-1.68	0.01	1	1
10	SHIN_B_CELL_LYMPHOMA_CLUSTER_2	25	-0.52	-1.67	0.008	1	1
