# Supplementary material for: Single-cell microRNA-mRNA co-sequencing reveals non-genetic heterogeneity and mechanisms of microRNA regulation
Source: Nat Commun. 2019 Jan 9;10:95. doi: 10.1038/s41467-018-07981-6 (PMC6327095; doi:10.1038/s41467-018-07981-6)
Supplement: Supplementary file 7 — Supplementary Data 4 [file 41467_2018_7981_MOESM7_ESM.xls]

## Sheet: CMAP for let-7i
Supplementary Data 4. CMAP query with let-7i-5p mRNA signatures.
rank	cmap name	mean	n	enrichment	p	specificity	percent non-null
1	trichostatin A	-0.351	182	-0.429	0	0.3069	63
2	5194442	0.702	4	0.937	2e-05	0	100
3	fenspiride	-0.496	5	-0.795	0.00074	0	100
4	vorinostat	-0.354	12	-0.52	0.0015	0.354	58
5	fluphenazine	-0.213	18	-0.411	0.00328	0.0924	61
6	diphemanil metilsulfate	0.342	5	0.728	0.00346	0	60
7	parthenolide	-0.522	4	-0.79	0.00394	0.0621	100
8	promethazine	-0.417	4	-0.75	0.00786	0.0298	75
9	lisuride	0.398	5	0.68	0.00859	0.1053	60
10	chloropyrazine	0.458	4	0.736	0.00943	0.0317	75
11	Prestwick-1082	0.568	3	0.831	0.00957	0.0368	100
12	STOCK1N-35874	-0.623	2	-0.928	0.0109	0.0331	100
13	thiamine	-0.467	3	-0.819	0.01186	0.0106	100
14	8-azaguanine	-0.323	4	-0.723	0.01196	0.0769	50
15	diethylstilbestrol	0.385	6	0.604	0.01214	0.1474	50
16	valinomycin	0.277	4	0.717	0.01309	0.1512	50
17	quinostatin	-0.636	2	-0.917	0.01406	0.1603	100
18	thiamazole	0.376	6	0.593	0.01494	0.0568	66
19	nadolol	0.323	4	0.705	0.01574	0.1868	50
20	etynodiol	0.395	4	0.702	0.01627	0.0373	75
21	cortisone	-0.476	3	-0.799	0.01667	0.0209	100
22	guanadrel	0.491	5	0.638	0.01762	0.0805	80
23	imipenem	-0.425	4	-0.694	0.01866	0.0442	75
24	riboflavin	-0.332	4	-0.688	0.02037	0.0524	50
25	daunorubicin	-0.539	4	-0.686	0.02103	0.1228	75
26	proxyphylline	-0.51	4	-0.684	0.02172	0.0891	75
27	SC-560	0.452	3	0.78	0.02173	0.0408	66
28	raubasine	-0.279	4	-0.683	0.02192	0	50
29	bepridil	-0.485	4	-0.681	0.02268	0.0758	75
30	moroxydine	0.348	5	0.619	0.02377	0.0345	60
31	hydrocotarnine	-0.278	4	-0.673	0.02544	0.0604	50
32	fenoprofen	-0.398	6	-0.563	0.02622	0.148	66
33	proglumide	-0.326	5	-0.607	0.02637	0.0109	80
34	procaine	-0.374	5	-0.604	0.0273	0.1472	60
35	eucatropine	-0.248	6	-0.559	0.02759	0.2188	50
36	nifurtimox	0.354	4	0.665	0.02863	0.0185	75
37	trimetazidine	-0.267	4	-0.659	0.0306	0.1576	50
38	atracurium besilate	0.409	3	0.75	0.03081	0.0751	66
39	butamben	0.312	4	0.659	0.03135	0.0227	75
40	flurbiprofen	-0.309	5	-0.594	0.03174	0.024	60
41	tonzonium bromide	-0.284	4	-0.655	0.03284	0.1121	50
42	dacarbazine	-0.379	4	-0.652	0.03438	0.0518	75
43	myosmine	0.229	6	0.544	0.03446	0.0916	50
44	bacitracin	0.398	3	0.737	0.03573	0.0476	66
45	iopamidol	0.518	4	0.649	0.03589	0.1384	75
46	ronidazole	-0.347	3	-0.739	0.03632	0.0758	66
47	Chicago Sky Blue 6B	0.295	4	0.641	0.04062	0.1212	75
48	sodium phenylbutyrate	-0.191	7	-0.493	0.04192	0.0719	71
49	pergolide	0.242	4	0.637	0.04227	0.0622	75
50	tolfenamic acid	-0.29	4	-0.635	0.04323	0.0353	75
51	isopropamide iodide	0.484	4	0.631	0.04595	0.0292	75
52	dobutamine	-0.468	4	-0.629	0.04673	0.0435	75
53	lomustine	0.351	4	0.625	0.04965	0.2235	50
54	terazosin	0.266	4	0.621	0.05192	0.1405	50
55	biotin	-0.31	3	-0.703	0.05308	0.0057	66
56	budesonide	-0.26	4	-0.613	0.05662	0.1123	50
57	piretanide	0.505	4	0.61	0.0595	0.053	75
58	ursolic acid	0.441	4	0.608	0.06117	0.1029	75
59	tribenoside	0.288	4	0.605	0.06292	0.1376	50
60	pyrimethamine	0.19	5	0.546	0.06442	0.1358	60
61	florfenicol	-0.441	4	-0.601	0.06646	0.0755	75
62	thiostrepton	-0.236	4	-0.597	0.06976	0.1944	50
63	dilazep	-0.313	5	-0.536	0.06999	0.1724	60
64	carbimazole	0.415	3	0.669	0.07249	0.2169	66
65	propylthiouracil	-0.25	4	-0.594	0.07255	0.1823	50
66	PF-00539745-00	0.362	3	0.667	0.07385	0.1243	66
67	ethaverine	-0.318	4	-0.59	0.07635	0.1147	50
68	alfaxalone	-0.358	3	-0.661	0.07734	0.1011	66
69	Prestwick-675	0.436	4	0.587	0.0775	0.161	75
70	butacaine	0.281	4	0.585	0.07886	0.0472	75
71	Prestwick-1084	-0.281	4	-0.587	0.07925	0.3954	50
72	bendroflumethiazide	-0.194	6	-0.484	0.08168	0.1667	50
73	perhexiline	-0.388	4	-0.584	0.08184	0.1849	75
74	dicycloverine	0.304	5	0.522	0.08621	0.1823	60
75	prenylamine	-0.364	4	-0.578	0.08733	0.1743	75
76	bretylium tosilate	0.392	4	0.574	0.0892	0.0539	75
77	ajmaline	0.439	3	0.647	0.08924	0.2924	66
78	atropine oxide	0.307	5	0.519	0.08992	0.0132	60
79	triamcinolone	0.281	5	0.517	0.092	0.1232	60
80	bisoprolol	0.33	4	0.57	0.09208	0.0687	50
81	pimozide	-0.407	4	-0.567	0.09767	0.292	75
82	mevalolactone	0.483	3	0.635	0.10053	0.0146	66
83	PF-00562151-00	0.202	8	0.408	0.10103	0.1046	50
84	cromoglicic acid	0.318	2	0.775	0.10165	0.1069	50
85	rolipram	-0.401	4	-0.56	0.10503	0.0921	75
86	5155877	0.323	4	0.558	0.10543	0.2938	50
87	clonidine	-0.435	4	-0.558	0.10716	0.0963	75
88	arachidonyltrifluoromethane	0.282	2	0.766	0.11074	0.1321	50
89	lincomycin	0.345	3	0.62	0.11596	0.0709	66
90	Prestwick-860	-0.271	4	-0.548	0.11956	0.3439	50
91	brinzolamide	0.266	4	0.545	0.12007	0.0945	50
92	imatinib	0.263	2	0.753	0.12201	0.1049	50
93	1,4-chrysenequinone	-0.327	2	-0.75	0.12329	0.1875	50
94	Prestwick-674	-0.222	6	-0.451	0.12441	0.3193	66
95	ciprofloxacin	0.278	5	0.491	0.12526	0.093	60
96	cefalonium	0.44	3	0.606	0.134	0.0547	66
97	chenodeoxycholic acid	0.307	4	0.532	0.13684	0.4835	50
98	zardaverine	0.339	4	0.531	0.13812	0.1594	50
99	N-acetylmuramic acid	-0.375	4	-0.531	0.14011	0.1301	75
100	butein	0.167	2	0.734	0.14036	0.1637	50
101	pirenzepine	-0.337	5	-0.478	0.14192	0.1288	60
102	rofecoxib	-0.265	6	-0.44	0.14203	0.1429	66
103	cinchocaine	-0.214	5	-0.478	0.14218	0.2461	60
104	betamethasone	0.483	3	0.597	0.14668	0.0592	66
105	clofilium tosylate	0.369	3	0.596	0.14853	0.1854	66
106	MS-275	-0.307	2	-0.726	0.14931	0.3333	50
107	abamectin	-0.192	4	-0.523	0.15063	0.1728	75
108	digitoxigenin	-0.292	4	-0.523	0.15063	0.2843	50
109	2-aminobenzenesulfonamide	0.14	4	0.521	0.15143	0.2679	50
110	guanethidine	-0.384	3	-0.592	0.15297	0.1551	66
111	CP-944629	-0.37	4	-0.522	0.15324	0.2143	75
112	mifepristone	0.283	4	0.518	0.15491	0.1299	50
113	tobramycin	-0.252	4	-0.519	0.15763	0.3764	50
114	oxymetazoline	-0.294	4	-0.517	0.15944	0.1506	50
115	clidinium bromide	0.352	4	0.515	0.15992	0.1409	50
116	amodiaquine	-0.278	4	-0.516	0.16137	0.1776	50
117	ganciclovir	-0.119	4	-0.512	0.167	0.1695	50
118	ionomycin	-0.391	3	-0.583	0.16711	0.2787	66
119	zoxazolamine	-0.31	4	-0.511	0.16883	0.3636	50
120	apomorphine	-0.254	5	-0.461	0.17306	0.2983	60
121	lactobionic acid	0.317	4	0.506	0.17329	0.0741	50
122	picrotoxinin	-0.104	4	-0.505	0.17731	0.1437	50
123	sulfadiazine	0.322	5	0.459	0.17817	0.0656	60
124	3-acetylcoumarin	0.104	5	0.459	0.17913	0.176	60
125	amiodarone	0.108	5	0.456	0.18432	0.3035	60
126	acepromazine	-0.349	4	-0.499	0.18636	0.3616	50
127	torasemide	-0.258	4	-0.499	0.18636	0.2475	50
128	Prestwick-981	-0.272	3	-0.57	0.18789	0.122	66
129	6-azathymine	-0.293	4	-0.496	0.19246	0.454	50
130	ifosfamide	0.419	3	0.567	0.19391	0.1157	66
131	clopamide	-0.056	4	-0.495	0.19394	0.2046	50
132	ofloxacin	0.104	5	0.45	0.19541	0.1223	60
133	paroxetine	-0.21	4	-0.492	0.19959	0.1875	50
134	amiloride	-0.319	5	-0.443	0.20689	0.2969	60
135	pipenzolate bromide	0.282	4	0.485	0.20695	0.219	50
136	berberine	-0.119	4	-0.487	0.20766	0.3488	50
137	NS-398	0.381	3	0.559	0.20782	0.2595	66
138	bergenin	0.388	4	0.483	0.21186	0.2279	50
139	cyproheptadine	-0.045	5	-0.441	0.21264	0.1508	60
140	5252917	-0.389	2	-0.674	0.21329	0.3494	50
141	ketoprofen	0.239	6	0.403	0.21366	0.1385	50
142	artemisinin	-0.263	3	-0.553	0.21909	0.241	66
143	pepstatin	0.269	4	0.479	0.21978	0.1944	50
144	tubocurarine chloride	-0.361	4	-0.481	0.21984	0.2386	50
145	azlocillin	-0.152	4	-0.48	0.22181	0.2892	50
146	meprylcaine	0.266	4	0.478	0.22197	0.1644	50
147	carmustine	0.472	3	0.55	0.2242	0.3476	66
148	tomatidine	-0.116	4	-0.479	0.22523	0.3253	50
149	gliclazide	-0.225	4	-0.473	0.23687	0.555	50
150	cefsulodin	-0.073	4	-0.472	0.23885	0.1923	50
151	loxapine	0.32	4	0.467	0.24423	0.2872	50
152	hydroflumethiazide	-0.094	5	-0.425	0.24746	0.2577	60
153	orciprenaline	0.302	4	0.465	0.24998	0.2442	50
154	saquinavir	-0.283	4	-0.467	0.25007	0.2159	50
155	vinblastine	-0.386	3	-0.536	0.2523	0.4962	66
156	tetryzoline	-0.353	3	-0.535	0.25411	0.1503	66
157	methocarbamol	0.182	3	0.535	0.25489	0.1129	66
158	lobeline	-0.087	4	-0.465	0.25527	0.2557	50
159	spaglumic acid	-0.246	2	-0.643	0.25683	0.3333	50
160	5230742	0.332	2	0.641	0.25786	0.2016	50
161	AR-A014418	0.206	3	0.533	0.25933	0.2448	66
162	oxytetracycline	-0.343	3	-0.532	0.2601	0.2695	66
163	clomipramine	-0.286	4	-0.462	0.26098	0.4809	50
164	BAS-012416453	0.464	3	0.531	0.26338	0.2026	66
165	ketotifen	0.286	4	0.459	0.26406	0.4579	50
166	pargyline	-0.298	4	-0.459	0.26881	0.5135	50
167	irinotecan	-0.34	3	-0.528	0.26937	0.5761	66
168	menadione	-0.411	2	-0.632	0.27162	0.3908	50
169	arachidonic acid	0.31	3	0.527	0.27207	0.2756	66
170	vidarabine	-0.198	4	-0.456	0.27603	0.3875	50
171	N-acetyl-L-aspartic acid	0.259	4	0.453	0.27623	0.2625	50
172	fusidic acid	0.256	4	0.452	0.27904	0.2222	50
173	levodopa	-0.291	5	-0.411	0.27996	0.3889	60
174	cefapirin	0.299	4	0.451	0.28137	0.3154	50
175	colistin	0.166	4	0.451	0.28137	0.6209	50
176	AG-012559	0.383	3	0.52	0.28628	0.1797	66
177	benfluorex	0.187	4	0.446	0.29432	0.3372	50
178	dydrogesterone	-0.115	4	-0.447	0.2981	0.2215	50
179	norethisterone	-0.281	4	-0.447	0.29849	0.4268	50
180	amrinone	0.365	4	0.444	0.29929	0.2721	50
181	methylergometrine	-0.219	4	-0.446	0.29965	0.4464	50
182	hesperidin	0.327	4	0.444	0.29999	0.2117	50
183	desipramine	0.204	4	0.444	0.30166	0.5895	50
184	dirithromycin	-0.114	3	-0.512	0.30318	0.2179	66
185	aztreonam	-0.088	5	-0.4	0.30842	0.2715	60
186	clotrimazole	-0.264	5	-0.4	0.30868	0.3712	60
187	prilocaine	0.195	6	0.366	0.31141	0.2683	50
188	ribavirin	0.211	4	0.439	0.31495	0.525	50
189	dyclonine	0.26	4	0.437	0.32022	0.3636	50
190	ginkgolide A	-0.286	4	-0.437	0.32543	0.68	50
191	rescinnamine	-0.111	3	-0.501	0.32652	0.2975	66
192	lysergol	-0.338	4	-0.436	0.32732	0.3613	50
193	suprofen	0.352	4	0.434	0.32764	0.2365	50
194	arcaine	0.266	4	0.434	0.32849	0.3592	50
195	furaltadone	-0.19	6	-0.361	0.32895	0.5549	50
196	deptropine	-0.268	4	-0.435	0.33022	0.5	50
197	PF-01378883-00	-0.236	4	-0.433	0.33657	0.2428	50
198	sulfamethizole	-0.194	4	-0.432	0.33707	0.3503	50
199	MK-886	0.213	2	0.59	0.33721	0.3292	50
200	bicuculline	0.288	4	0.43	0.34017	0.3259	50
201	asiaticoside	0.364	4	0.424	0.35559	0.3774	50
202	harman	-0.031	4	0.424	0.35652	0.2727	50
203	convolamine	-0.162	4	-0.426	0.35658	0.373	50
204	Prestwick-689	0.321	4	0.423	0.35791	0.2993	50
205	exisulind	0.232	2	0.574	0.36324	0.3333	50
206	furosemide	0.144	4	0.421	0.36502	0.526	50
207	cyclobenzaprine	0.196	4	0.42	0.36707	0.5885	50
208	dicloxacillin	0.268	4	0.419	0.36802	0.3154	50
209	tolazoline	-0.015	5	-0.379	0.37116	0.3896	60
210	(+/-)-catechin	0.173	4	0.418	0.37176	0.3205	50
211	oxybuprocaine	-0.272	4	-0.42	0.37252	0.5112	50
212	guaifenesin	-0.25	6	-0.348	0.37351	0.634	50
213	metrizamide	0.298	4	0.417	0.37466	0.5411	50
214	lobelanidine	-0.264	4	-0.419	0.37498	0.3558	50
215	flutamide	-0.156	5	-0.377	0.37625	0.4286	60
216	fluoxetine	0.068	4	0.416	0.37795	0.5313	50
217	4,5-dianilinophthalimide	-0.178	2	-0.565	0.37978	0.6032	50
218	tetrahydroalstonine	0.034	4	0.415	0.38159	0.4329	50
219	tetrandrine	0.192	4	0.415	0.38242	0.598	50
220	cyclopenthiazide	-0.115	4	-0.415	0.38634	0.3622	50
221	amantadine	-0.299	4	-0.415	0.38821	0.5817	50
222	cinchonidine	0.217	4	0.413	0.38889	0.3795	50
223	propofol	-0.236	4	-0.414	0.38962	0.372	50
224	Prestwick-1085	-0.303	4	-0.414	0.39116	0.355	50
225	disopyramide	-0.317	4	-0.413	0.39344	0.4438	50
226	TTNPB	0.197	2	0.556	0.39369	0.5093	50
227	estrone	0.295	4	0.411	0.39426	0.2681	50
228	harmaline	-0.263	4	-0.413	0.39446	0.4706	50
229	syrosingopine	-0.29	4	-0.412	0.39561	0.4433	50
230	physostigmine	-0.311	4	-0.412	0.39714	0.2956	50
231	triprolidine	0.349	4	0.409	0.39935	0.3137	50
232	dipivefrine	-0.159	4	-0.411	0.40015	0.4145	50
233	cefamandole	0.21	4	0.407	0.40512	0.6615	50
234	azaperone	0.308	4	0.406	0.40894	0.3776	50
235	mometasone	0.153	4	0.404	0.41513	0.6051	50
236	ciprofibrate	0.166	4	0.404	0.41735	0.4868	50
237	esculin	-0.193	4	-0.405	0.41807	0.4869	50
238	seneciphylline	-0.315	4	-0.404	0.42281	0.3865	50
239	corbadrine	-0.268	4	-0.401	0.43186	0.5466	50
240	propranolol	0.259	4	0.399	0.43321	0.3712	50
241	alverine	-0.251	4	-0.4	0.43359	0.4106	50
242	benzydamine	0.115	4	0.398	0.43444	0.5033	50
243	etacrynic acid	-0.269	3	-0.459	0.43536	0.4611	66
244	clomifene	-0.094	4	-0.399	0.43635	0.4493	50
245	citalopram	0.062	4	0.397	0.43723	0.4345	50
246	chlorambucil	-0.121	4	-0.399	0.43767	0.5195	50
247	isoetarine	0.192	4	0.397	0.43884	0.4333	50
248	Prestwick-1083	-0.212	3	-0.457	0.43975	0.4914	66
249	ribostamycin	0.175	4	0.396	0.44194	0.2778	50
250	STOCK1N-35696	0.484	2	0.529	0.44224	0.6506	50
251	spiperone	0.249	2	0.526	0.44793	0.5859	50
252	SR-95639A	0.067	4	0.394	0.44871	0.3758	50
253	sisomicin	0.301	4	0.392	0.45547	0.3797	50
254	ritodrine	-0.093	4	-0.39	0.46532	0.3793	50
255	levocabastine	0.329	4	0.389	0.46581	0.2623	50
256	chlorphenamine	0.3	4	0.388	0.46824	0.352	50
257	CP-690334-01	-0.153	8	-0.282	0.46853	0.6395	50
258	dipyridamole	-0.241	6	-0.321	0.46907	0.7178	50
259	Trolox C	-0.116	4	-0.387	0.47558	0.4497	50
260	dexpanthenol	0.176	4	0.384	0.47954	0.4599	50
261	homosalate	0.303	4	0.384	0.47998	0.415	50
262	tacrolimus	-0.277	3	-0.442	0.48115	0.5677	66
263	idazoxan	0.285	4	0.383	0.4834	0.3438	50
264	trimethylcolchicinic acid	0.293	4	0.383	0.484	0.4013	50
265	CP-863187	-0.284	4	-0.385	0.48439	0.6059	50
266	etanidazole	-0.1	4	-0.384	0.48654	0.6284	50
267	suloctidil	-0.291	4	-0.383	0.48778	0.6087	50
268	netilmicin	-0.277	4	-0.381	0.4945	0.5756	50
269	clebopride	0.17	4	0.379	0.49758	0.5688	50
270	nabumetone	-0.29	4	-0.379	0.50379	0.6013	50
271	PHA-00767505E	0.23	4	0.375	0.50976	0.5419	50
272	suxibuzone	0.184	4	0.374	0.5158	0.4161	50
273	isometheptene	0.008	4	0.373	0.51845	0.6707	50
274	clofibrate	0.188	2	0.495	0.51996	0.5273	50
275	mepacrine	-0.392	2	-0.494	0.52074	0.4167	50
276	cinnarizine	0.293	4	0.372	0.52124	0.4453	50
277	5182598	0.416	2	0.494	0.52195	0.6667	50
278	homochlorcyclizine	-0.145	4	-0.372	0.52645	0.5234	50
279	piperacetazine	0.088	4	0.37	0.52872	0.64	50
280	fenbendazole	-0.053	4	-0.371	0.53192	0.4711	50
281	primaquine	-0.287	4	-0.37	0.5354	0.5	50
282	SR-95531	0.286	4	0.367	0.53783	0.443	50
283	clorgiline	0.154	4	0.367	0.53892	0.6685	50
284	sulfacetamide	-0.225	4	-0.368	0.53997	0.6	50
285	flucloxacillin	-0.275	4	-0.362	0.56307	0.5317	50
286	zalcitabine	0.171	4	0.359	0.56703	0.5063	50
287	tiletamine	0.253	4	0.358	0.57109	0.6765	50
288	zidovudine	0.149	4	0.357	0.5729	0.6319	50
289	dosulepin	-0.122	4	-0.358	0.57399	0.5299	50
290	spectinomycin	-0.265	4	-0.358	0.57503	0.4524	50
291	karakoline	-0.142	6	-0.294	0.5816	0.704	50
292	nilutamide	0.098	4	0.354	0.58239	0.5635	50
293	cotinine	-0.178	6	-0.292	0.59219	0.7188	50
294	bemegride	0.251	4	0.347	0.60831	0.375	50
295	levamisole	-0.259	4	-0.346	0.61688	0.7629	50
296	spiradoline	0.175	4	0.345	0.61716	0.5071	50
297	vinburnine	0.122	4	0.344	0.62024	0.6667	50
298	dorzolamide	-0.114	4	-0.343	0.62671	0.5822	50
299	ketoconazole	-0.082	4	-0.343	0.62671	0.5155	50
300	calmidazolium	-0.185	2	-0.466	0.62768	0.6721	50
301	megestrol	-0.105	4	-0.343	0.62866	0.6395	50
302	epitiostanol	0.293	4	0.341	0.63156	0.66	50
303	nicotinic acid	0.137	4	0.34	0.63389	0.6069	50
304	oxybutynin	-0.14	4	-0.34	0.63852	0.7143	50
305	noretynodrel	-0.223	4	-0.336	0.65102	0.6889	50
306	dihydroergocristine	-0.027	4	-0.334	0.65788	0.7308	50
307	(-)-MK-801	0.072	4	0.333	0.6581	0.6378	50
308	paclitaxel	-0.053	6	-0.276	0.66136	0.7128	50
309	droperidol	0.219	4	0.33	0.66703	0.5606	50
310	pronetalol	0.205	4	0.328	0.67574	0.6429	50
311	nimesulide	0.112	4	0.327	0.67909	0.6433	50
312	coralyne	-0.213	4	-0.327	0.68038	0.6107	50
313	nimodipine	0.036	4	0.326	0.6808	0.7469	50
314	procyclidine	0.147	4	0.326	0.68247	0.7681	50
315	staurosporine	0.141	4	0.325	0.68535	0.6807	50
316	desoxycortone	0.062	4	0.324	0.68752	0.5636	50
317	fluspirilene	0.235	4	0.323	0.69086	0.8241	50
318	leflunomide	-0.222	4	-0.316	0.71716	0.8148	50
319	bufexamac	-0.125	4	-0.316	0.71772	0.8	50
320	cefadroxil	-0.101	4	-0.312	0.73107	0.725	50
321	mebhydrolin	-0.003	4	-0.311	0.73415	0.7563	50
322	5255229	0.262	2	0.432	0.7355	0.6632	50
323	ampicillin	-0.147	4	-0.309	0.7389	0.7107	50
324	phensuximide	-0.23	4	-0.308	0.74282	0.8286	50
325	mestranol	-0.259	4	-0.306	0.74833	0.7537	50
326	aceclofenac	-0.066	4	-0.306	0.75014	0.7892	50
327	depudecin	0.001	2	-0.42	0.76764	0.6842	50
328	cyclizine	-0.092	4	-0.298	0.774	0.7764	50
329	docosahexaenoic acid ethyl ester	0.251	2	0.418	0.77433	0.799	50
330	thiethylperazine	-0.105	4	-0.297	0.777	0.7	50
331	BCB000038	-0.26	4	-0.297	0.77883	0.7884	50
332	kanamycin	-0.216	4	-0.296	0.78002	0.7977	50
333	diclofenamide	-0.129	4	-0.295	0.78354	0.7515	50
334	econazole	-0.219	4	-0.294	0.78864	0.8291	50
335	5248896	0.296	2	0.413	0.78892	0.85	50
336	mercaptopurine	-0.191	2	-0.411	0.79152	0.8219	50
337	W-13	-0.202	2	-0.411	0.79246	0.7718	50
338	troleandomycin	-0.303	4	-0.288	0.80767	0.8588	50
339	theophylline	-0.047	4	-0.285	0.81551	0.7753	50
340	NU-1025	-0.16	2	-0.398	0.82415	0.8602	50
341	iohexol	-0.241	4	-0.272	0.85271	0.927	50
342	Y-27632	0.022	2	0.383	0.85811	0.8372	50
343	5253409	-0.257	2	-0.37	0.88481	0.7778	50
344	5149715	0.939	1	1	---	---	100
345	5186324	0.854	1	0.996	---	---	100
346	topiramate	0.816	1	0.992	---	---	100
347	5162773	0.798	1	0.99	---	---	100
348	decitabine	0.771	1	0.983	---	---	100
349	5151277	0.763	1	0.982	---	---	100
350	gefitinib	-0.698	1	-0.978	---	---	100
351	pararosaniline	0.716	1	0.97	---	---	100
352	5140203	0.705	1	0.966	---	---	100
353	tyrphostin AG-825	-0.663	1	-0.965	---	---	100
354	5186223	0.687	1	0.96	---	---	100
355	5213008	0.68	1	0.958	---	---	100
356	DL-PPMP	0.674	1	0.955	---	---	100
357	5114445	-0.596	1	-0.933	---	---	100
358	sulindac sulfide	0.605	1	0.92	---	---	100
359	oxamic acid	-0.533	1	-0.886	---	---	100
360	celastrol	-0.527	1	-0.882	---	---	100
361	(-)-catechin	0.525	1	0.874	---	---	100
362	tomelukast	0.503	1	0.861	---	---	100
363	dexverapamil	-0.47	1	-0.838	---	---	100
364	2-deoxy-D-glucose	-0.461	1	-0.832	---	---	100
365	MG-132	0.425	1	0.831	---	---	100
366	dimethyloxalylglycine	-0.457	1	-0.829	---	---	100
367	N-phenylanthranilic acid	-0.455	1	-0.827	---	---	100
368	tioguanine	0.307	1	0.823	---	---	100
369	tyrphostin AG-1478	0	1	0.819	---	---	0
370	1,5-isoquinolinediol	-0.4	1	-0.793	---	---	100
371	12,13-EODE	0	1	0.793	---	---	0
372	isoflupredone	0	3	0.783	---	---	0
373	exemestane	-0.371	1	-0.782	---	---	100
374	5224221	0	2	0.767	---	---	0
375	sanguinarine	0	2	-0.748	---	---	0
376	scopoletin	0	2	-0.747	---	---	0
377	viomycin	0	4	0.742	---	---	0
378	5666823	0	1	0.732	---	---	0
379	BW-B70C	0	1	0.732	---	---	0
380	semustine	0.128	4	0.728	---	---	25
381	phenanthridinone	0	1	0.72	---	---	0
382	phenyl biguanide	0	1	0.717	---	---	0
383	thapsigargin	0	3	0.717	---	---	0
384	clemastine	0	3	0.714	---	---	0
385	cantharidin	0	1	-0.713	---	---	0
386	streptomycin	0.142	4	0.711	---	---	25
387	benzbromarone	0.224	3	0.706	---	---	33
388	apigenin	0	4	-0.705	---	---	0
389	5152487	0	1	-0.702	---	---	0
390	HC toxin	0	1	-0.698	---	---	0
391	canadine	0.132	4	0.692	---	---	25
392	penbutolol	0	3	0.691	---	---	0
393	diphenhydramine	0.125	5	0.69	---	---	20
394	ikarugamycin	0	3	0.685	---	---	0
395	AH-6809	0	2	0.682	---	---	0
396	GW-8510	-0.191	4	-0.679	---	---	25
397	azapropazone	0	3	0.673	---	---	0
398	dienestrol	0.15	3	0.672	---	---	33
399	levobunolol	0	4	0.669	---	---	0
400	5286656	0	1	0.666	---	---	0
401	doxorubicin	-0.145	3	-0.665	---	---	33
402	cefotiam	0.136	4	0.66	---	---	25
403	vancomycin	0	4	0.657	---	---	0
404	metronidazole	0.098	5	0.656	---	---	20
405	Prestwick-1103	0.216	4	0.656	---	---	25
406	demecolcine	0	1	0.656	---	---	0
407	alcuronium chloride	0	2	-0.651	---	---	0
408	Prestwick-857	0.141	4	0.65	---	---	25
409	copper sulfate	0.098	4	0.65	---	---	25
410	Prestwick-692	0	4	0.648	---	---	0
411	timolol	0.233	4	0.648	---	---	25
412	bumetanide	0.127	4	0.648	---	---	25
413	lasalocid	0	4	0.644	---	---	0
414	sulconazole	-0.108	4	-0.642	---	---	25
415	oligomycin	0	1	0.641	---	---	0
416	harmine	-0.112	4	-0.641	---	---	25
417	adiphenine	0	5	0.641	---	---	0
418	repaglinide	-0.194	4	-0.641	---	---	25
419	anisomycin	0	4	0.639	---	---	0
420	meticrane	0	5	-0.639	---	---	0
421	nystatin	0	3	0.636	---	---	0
422	Prestwick-983	0.172	3	0.632	---	---	33
423	5279552	0	2	0.629	---	---	0
424	meteneprost	0	4	0.628	---	---	0
425	dinoprostone	0.108	4	0.628	---	---	25
426	cephaeline	0	5	0.627	---	---	0
427	aciclovir	0.085	6	0.627	---	---	16
428	bromperidol	-0.154	3	-0.627	---	---	33
429	furazolidone	0	4	0.625	---	---	0
430	napelline	-0.143	4	-0.624	---	---	25
431	demecarium bromide	0.115	4	0.623	---	---	25
432	oxybenzone	0.111	4	0.623	---	---	25
433	DL-thiorphan	0	2	-0.622	---	---	0
434	triflusal	0	3	-0.621	---	---	0
435	etiocholanolone	0.252	6	0.62	---	---	33
436	felbinac	0	4	0.618	---	---	0
437	bisacodyl	0	4	-0.617	---	---	0
438	gentamicin	0.142	4	0.616	---	---	25
439	biperiden	0	5	0.616	---	---	0
440	midodrine	0.125	5	0.613	---	---	20
441	alsterpaullone	0	3	-0.61	---	---	0
442	iproniazid	0	5	0.61	---	---	0
443	podophyllotoxin	0.14	4	0.609	---	---	25
444	3-acetamidocoumarin	0.19	4	0.606	---	---	25
445	sulfamonomethoxine	0	4	0.604	---	---	0
446	fipexide	-0.151	3	-0.604	---	---	33
447	luteolin	0	4	-0.604	---	---	0
448	fludrocortisone	0.205	8	0.602	---	---	37
449	piperlongumine	0	2	-0.602	---	---	0
450	lovastatin	0	4	0.6	---	---	0
451	gabexate	0	4	0.599	---	---	0
452	proscillaridin	0	3	-0.599	---	---	0
453	pirenperone	0.134	5	0.598	---	---	20
454	CP-645525-01	-0.157	3	-0.598	---	---	33
455	cyclic adenosine monophosphate	0	4	0.597	---	---	0
456	ipratropium bromide	-0.206	3	-0.596	---	---	33
457	camptothecin	0	3	-0.595	---	---	0
458	monastrol	0.159	8	0.592	---	---	37
459	cobalt chloride	0.129	3	0.592	---	---	33
460	fasudil	0	2	0.591	---	---	0
461	HNMPA-(AM)3	0	1	0.591	---	---	0
462	U0125	0	1	0.589	---	---	0
463	benzocaine	0	4	0.587	---	---	0
464	CP-320650-01	0.048	8	0.587	---	---	12
465	PF-00875133-00	0	3	0.586	---	---	0
466	16,16-dimethylprostaglandin E2	0.281	3	0.585	---	---	33
467	cicloheximide	0	4	0.584	---	---	0
468	ethionamide	0.205	3	0.582	---	---	33
469	nipecotic acid	-0.153	4	-0.582	---	---	25
470	blebbistatin	0	2	-0.581	---	---	0
471	dapsone	0.11	5	0.579	---	---	20
472	denatonium benzoate	-0.126	4	-0.579	---	---	25
473	etomidate	0	3	-0.578	---	---	0
474	fisetin	0	1	0.577	---	---	0
475	dexpropranolol	-0.247	3	-0.577	---	---	33
476	ambroxol	0.189	4	0.577	---	---	25
477	rilmenidine	0.118	4	0.577	---	---	25
478	phenindione	-0.169	4	-0.576	---	---	25
479	morantel	-0.196	5	-0.575	---	---	40
480	hexylcaine	0.122	4	0.574	---	---	25
481	thioguanosine	-0.145	4	-0.573	---	---	25
482	betulinic acid	0	4	0.572	---	---	0
483	apramycin	0	4	-0.568	---	---	0
484	flunarizine	-0.095	4	-0.567	---	---	25
485	atractyloside	0.112	5	0.566	---	---	20
486	zimeldine	-0.102	5	-0.566	---	---	20
487	lorglumide	-0.078	5	-0.565	---	---	20
488	metyrapone	0	4	-0.564	---	---	0
489	medrysone	-0.174	6	-0.563	---	---	33
490	lycorine	0.118	5	0.562	---	---	20
491	splitomicin	0	1	0.561	---	---	0
492	trihexyphenidyl	0.196	3	0.56	---	---	33
493	H-7	-0.122	4	-0.56	---	---	25
494	meclofenamic acid	0.249	5	0.558	---	---	40
495	skimmianine	0	4	-0.558	---	---	0
496	trimethobenzamide	0.112	5	0.557	---	---	40
497	3-aminobenzamide	0	1	0.557	---	---	0
498	dextromethorphan	-0.127	4	-0.555	---	---	25
499	probenecid	0	4	0.554	---	---	0
500	cinoxacin	0	4	-0.553	---	---	0
501	ceforanide	0.143	4	0.552	---	---	25
502	N-acetyl-L-leucine	-0.129	4	-0.551	---	---	25
503	levcycloserine	-0.109	4	-0.549	---	---	25
504	clenbuterol	0.196	5	0.546	---	---	40
505	monensin	0.153	6	0.544	---	---	33
506	bupropion	-0.125	4	-0.543	---	---	25
507	Prestwick-920	-0.141	4	-0.542	---	---	25
508	mecamylamine	0	3	-0.538	---	---	0
509	5109870	0	1	-0.538	---	---	0
510	methazolamide	-0.17	4	-0.538	---	---	25
511	clorsulon	0.164	4	0.537	---	---	25
512	etilefrine	-0.142	4	0.536	---	---	0
513	sulfadimethoxine	0.156	5	0.535	---	---	40
514	imidurea	0	3	-0.534	---	---	0
515	hymecromone	0.139	4	0.534	---	---	25
516	cytochalasin B	0	1	0.534	---	---	0
517	levopropoxyphene	-0.018	4	0.533	---	---	25
518	suramin sodium	-0.11	4	0.532	---	---	25
519	triflupromazine	0.009	4	0.527	---	---	25
520	prednisone	0.109	5	0.527	---	---	20
521	piperidolate	-0.233	3	-0.526	---	---	33
522	heliotrine	0	6	-0.526	---	---	0
523	adenosine phosphate	0.125	4	0.525	---	---	25
524	levonorgestrel	-0.19	6	-0.525	---	---	33
525	isoniazid	0.257	5	0.524	---	---	40
526	diperodon	0.266	3	0.523	---	---	33
527	rimexolone	-0.158	4	-0.52	---	---	25
528	5707885	0.134	4	0.519	---	---	25
529	isocarboxazid	0.217	5	0.518	---	---	40
530	carbachol	-0.156	4	-0.517	---	---	25
531	sulfasalazine	-0.192	5	-0.517	---	---	40
532	diflorasone	0	4	0.516	---	---	0
533	diazoxide	0.166	5	0.516	---	---	20
534	etidronic acid	0	4	0.513	---	---	0
535	hydrastine hydrochloride	-0.168	4	-0.513	---	---	25
536	dopamine	0	1	0.512	---	---	0
537	tyloxapol	0	4	-0.509	---	---	0
538	dinoprost	0.14	4	0.509	---	---	25
539	xamoterol	0	3	0.508	---	---	0
540	omeprazole	-0.139	4	-0.507	---	---	25
541	zaprinast	0.022	4	0.505	---	---	25
542	co-dergocrine mesilate	-0.139	4	0.503	---	---	0
543	PHA-00665752	0	1	-0.503	---	---	0
544	milrinone	-0.153	3	-0.503	---	---	33
545	thiamphenicol	0.006	5	0.501	---	---	20
546	clobetasol	-0.217	3	-0.5	---	---	33
547	metoprolol	0.143	4	0.5	---	---	25
548	dequalinium chloride	-0.097	4	-0.5	---	---	25
549	(-)-atenolol	-0.134	4	-0.5	---	---	25
550	nitrofural	0.075	4	0.499	---	---	25
551	guanabenz	-0.103	5	0.499	---	---	0
552	proguanil	0	3	0.498	---	---	0
553	tenoxicam	-0.15	4	0.497	---	---	0
554	eticlopride	0.002	4	0.496	---	---	25
555	oxyphenbutazone	0	4	0.495	---	---	0
556	tocainide	0	4	0.494	---	---	0
557	talampicillin	0.077	4	-0.494	---	---	25
558	0175029-0000	-0.097	6	-0.494	---	---	16
559	naphazoline	-0.232	5	-0.494	---	---	40
560	adrenosterone	-0.117	4	-0.493	---	---	25
561	benfotiamine	-0.08	5	-0.491	---	---	20
562	acemetacin	0.09	4	0.49	---	---	25
563	alpha-yohimbine	0.251	3	0.489	---	---	33
564	heptaminol	0	5	0.489	---	---	0
565	mephenytoin	0.049	4	0.488	---	---	25
566	cefepime	0	4	0.487	---	---	0
567	isoxicam	0.284	5	0.487	---	---	40
568	chlorogenic acid	0.04	4	0.487	---	---	25
569	dioxybenzone	-0.141	4	-0.484	---	---	25
570	colforsin	0	5	0.484	---	---	0
571	solanine	-0.018	4	-0.482	---	---	25
572	betaxolol	-0.188	4	-0.479	---	---	25
573	sulfaquinoxaline	0	3	0.479	---	---	0
574	praziquantel	0.102	4	0.479	---	---	25
575	nialamide	0.138	4	0.478	---	---	25
576	alprostadil	0.087	7	0.478	---	---	14
577	remoxipride	-0.15	4	-0.478	---	---	25
578	protoveratrine A	0	4	-0.478	---	---	0
579	tetracaine	0	3	0.477	---	---	0
580	scriptaid	0	3	0.477	---	---	0
581	acenocoumarol	0.119	5	0.477	---	---	20
582	beta-escin	-0.081	6	-0.477	---	---	33
583	xylometazoline	-0.168	4	-0.477	---	---	25
584	hexestrol	-0.077	4	-0.476	---	---	25
585	pizotifen	0.138	4	0.476	---	---	25
586	propidium iodide	0.174	4	0.476	---	---	25
587	flunixin	0	5	-0.475	---	---	0
588	betulin	-0.059	3	0.475	---	---	33
589	cinchonine	0.123	4	0.475	---	---	25
590	ellipticine	-0.135	4	-0.475	---	---	25
591	thalidomide	-0.07	7	-0.475	---	---	28
592	metampicillin	-0.139	5	0.474	---	---	0
593	LM-1685	0.147	3	0.474	---	---	33
594	hydrocortisone	0	3	-0.472	---	---	0
595	azacitidine	-0.234	3	-0.472	---	---	33
596	scopolamine N-oxide	-0.1	5	-0.471	---	---	20
597	cytisine	0.149	4	0.47	---	---	25
598	halofantrine	0	3	0.466	---	---	0
599	rolitetracycline	0	4	-0.466	---	---	0
600	Prestwick-664	-0.085	6	-0.464	---	---	16
601	benzathine benzylpenicillin	0.161	4	0.463	---	---	25
602	methyldopate	0	4	0.462	---	---	0
603	lymecycline	0	4	-0.462	---	---	0
604	ebselen	-0.163	3	-0.462	---	---	33
605	tetracycline	-0.036	5	0.461	---	---	20
606	amoxicillin	-0.168	4	-0.461	---	---	25
607	articaine	-0.206	3	-0.46	---	---	33
608	difenidol	-0.201	3	-0.46	---	---	33
609	oxolamine	0.154	4	0.46	---	---	25
610	chloramphenicol	0	4	-0.457	---	---	0
611	myricetin	0.223	4	0.457	---	---	25
612	norfloxacin	-0.091	5	-0.457	---	---	40
613	pentoxifylline	0	5	0.457	---	---	0
614	fenofibrate	0.007	3	0.456	---	---	33
615	bambuterol	0.009	4	0.456	---	---	25
616	trazodone	-0.162	3	-0.456	---	---	33
617	cycloserine	-0.147	4	-0.456	---	---	25
618	sitosterol	0	4	-0.455	---	---	0
619	isosorbide	0.128	4	0.455	---	---	25
620	pirlindole	-0.198	3	-0.453	---	---	33
621	thioperamide	0.133	5	0.453	---	---	40
622	streptozocin	0.197	4	0.453	---	---	25
623	epiandrosterone	-0.121	4	-0.451	---	---	25
624	merbromin	0.05	5	0.451	---	---	20
625	ifenprodil	-0.144	4	-0.451	---	---	25
626	cyproterone	-0.171	4	-0.448	---	---	25
627	(+)-isoprenaline	-0.114	4	-0.446	---	---	25
628	nicergoline	-0.128	5	-0.445	---	---	20
629	16-phenyltetranorprostaglandin E2	0	4	0.445	---	---	0
630	phenacetin	-0.179	4	-0.445	---	---	25
631	calcium folinate	0.194	5	0.445	---	---	40
632	phenoxybenzamine	-0.12	4	-0.445	---	---	25
633	folic acid	-0.037	4	0.444	---	---	25
634	citiolone	-0.173	6	-0.444	---	---	33
635	ergocalciferol	0.163	4	0.444	---	---	25
636	methyldopa	-0.175	5	-0.444	---	---	40
637	alfadolone	0	3	0.444	---	---	0
638	etofenamate	-0.024	4	-0.443	---	---	25
639	carteolol	-0.103	4	0.442	---	---	0
640	ursodeoxycholic acid	-0.188	3	-0.442	---	---	33
641	famprofazone	-0.135	6	-0.441	---	---	16
642	PHA-00745360	0.076	8	0.441	---	---	25
643	ornidazole	0	5	-0.441	---	---	0
644	flufenamic acid	-0.144	6	-0.439	---	---	33
645	pancuronium bromide	-0.016	4	-0.438	---	---	25
646	tiratricol	0.122	4	0.438	---	---	25
647	chlorzoxazone	0	4	-0.438	---	---	0
648	chrysin	0	3	-0.438	---	---	0
649	trioxysalen	-0.131	4	-0.437	---	---	25
650	tetroquinone	0	4	0.437	---	---	0
651	cetirizine	-0.166	4	-0.436	---	---	25
652	liothyronine	0	4	-0.436	---	---	0
653	fenoterol	-0.189	3	-0.435	---	---	33
654	prednisolone	0.132	5	0.433	---	---	20
655	3-nitropropionic acid	-0.143	4	-0.432	---	---	25
656	mebendazole	0	5	-0.432	---	---	0
657	progesterone	0.166	4	0.431	---	---	25
658	benzylpenicillin	0	4	-0.431	---	---	0
659	miconazole	0	5	0.431	---	---	0
660	alpha-estradiol	-0.164	16	-0.43	---	---	31
661	vincamine	-0.067	6	0.428	---	---	0
662	sulfapyridine	-0.092	4	0.428	---	---	25
663	esculetin	0.037	3	0.427	---	---	33
664	ethisterone	-0.03	6	0.427	---	---	16
665	urapidil	0.107	4	-0.427	---	---	0
666	clemizole	-0.111	5	-0.426	---	---	20
667	nifuroxazide	0.154	4	0.426	---	---	25
668	Prestwick-665	0	5	-0.426	---	---	0
669	0198306-0000	-0.045	4	0.424	---	---	25
670	BCB000040	0.154	4	0.423	---	---	25
671	doxazosin	0	4	0.423	---	---	0
672	fusaric acid	0	4	-0.423	---	---	0
673	fluocinonide	-0.069	5	-0.423	---	---	20
674	zomepirac	-0.13	4	-0.423	---	---	25
675	aminocaproic acid	0.079	3	-0.422	---	---	33
676	azacyclonol	0	5	0.421	---	---	0
677	demeclocycline	-0.089	6	-0.421	---	---	16
678	cloxacillin	-0.118	4	0.421	---	---	0
679	cefuroxime	0.115	4	0.42	---	---	25
680	digoxin	0	4	-0.419	---	---	0
681	canavanine	-0.178	3	-0.418	---	---	33
682	halcinonide	-0.085	5	-0.417	---	---	20
683	quinpirole	-0.164	4	0.417	---	---	0
684	pseudopelletierine	-0.163	4	-0.416	---	---	25
685	minaprine	-0.195	5	-0.415	---	---	40
686	hydrastinine	0.115	5	0.415	---	---	20
687	sulfametoxydiazine	0	4	-0.415	---	---	0
688	quinethazone	0	4	-0.415	---	---	0
689	moxonidine	-0.17	3	-0.414	---	---	33
690	dimenhydrinate	0.152	4	0.413	---	---	25
691	antazoline	-0.153	4	-0.412	---	---	25
692	finasteride	0.151	6	0.412	---	---	33
693	Prestwick-1100	0	4	-0.412	---	---	0
694	quipazine	0	4	0.41	---	---	0
695	tranexamic acid	0.22	5	0.41	---	---	40
696	bezafibrate	-0.174	4	-0.41	---	---	25
697	arecoline	-0.169	4	0.41	---	---	0
698	gelsemine	0.221	4	0.409	---	---	25
699	naringenin	0	4	0.409	---	---	0
700	corticosterone	0.136	4	0.408	---	---	25
701	methanthelinium bromide	0.18	4	0.407	---	---	25
702	amikacin	0.144	4	0.407	---	---	25
703	mexiletine	-0.083	6	-0.406	---	---	16
704	pyrazinamide	0.176	4	-0.406	---	---	0
705	tolnaftate	0.03	5	0.406	---	---	20
706	dihydroergotamine	-0.106	5	-0.405	---	---	20
707	emetine	-0.166	4	0.405	---	---	0
708	metacycline	0	4	-0.405	---	---	0
709	doxycycline	-0.028	5	0.405	---	---	20
710	diltiazem	-0.084	5	-0.404	---	---	20
711	sulfafurazole	-0.209	5	-0.404	---	---	40
712	homatropine	0.187	5	0.403	---	---	40
713	pyrithyldione	-0.081	4	0.403	---	---	0
714	cefotetan	-0.175	3	-0.403	---	---	33
715	meropenem	0	4	-0.402	---	---	0
716	chlorhexidine	-0.014	5	0.402	---	---	20
717	levomepromazine	0.078	4	0.402	---	---	25
718	IC-86621	0.031	4	0.402	---	---	25
719	isoxsuprine	-0.271	5	-0.401	---	---	40
720	acetohexamide	0	4	0.401	---	---	0
721	protriptyline	-0.15	4	-0.401	---	---	25
722	khellin	0.128	5	0.401	---	---	40
723	monobenzone	-0.128	4	-0.4	---	---	25
724	debrisoquine	-0.123	4	0.4	---	---	0
725	atropine methonitrate	-0.187	3	-0.4	---	---	33
726	vigabatrin	0.216	3	0.399	---	---	33
727	tremorine	-0.148	4	-0.399	---	---	25
728	meclozine	-0.112	5	-0.398	---	---	20
729	glycocholic acid	0	4	0.398	---	---	0
730	xylazine	0	4	0.397	---	---	0
731	isocorydine	0	4	0.396	---	---	0
732	quercetin	0	6	0.395	---	---	0
733	tranylcypromine	0	5	0.395	---	---	0
734	ampyrone	-0.174	5	0.395	---	---	0
735	harpagoside	0.011	4	0.395	---	---	25
736	dantrolene	0	6	0.394	---	---	0
737	mycophenolic acid	-0.213	3	-0.394	---	---	33
738	naproxen	0.116	9	0.394	---	---	33
739	risperidone	-0.202	3	-0.393	---	---	33
740	nizatidine	-0.187	4	0.393	---	---	0
741	lansoprazole	0	4	0.393	---	---	0
742	cefoperazone	0.191	3	0.392	---	---	33
743	aminohippuric acid	-0.127	4	-0.392	---	---	25
744	proadifen	0	4	0.392	---	---	0
745	Prestwick-685	-0.209	5	-0.391	---	---	40
746	chlortalidone	-0.114	4	0.391	---	---	0
747	mitoxantrone	0.111	3	-0.391	---	---	0
748	galantamine	0.207	4	-0.391	---	---	0
749	mesoridazine	0	4	-0.391	---	---	0
750	orlistat	0.192	5	0.391	---	---	40
751	captopril	0.134	5	0.39	---	---	40
752	carbenoxolone	0.021	4	0.39	---	---	25
753	pivampicillin	0.181	4	-0.39	---	---	0
754	pregnenolone	0.047	4	0.39	---	---	25
755	alexidine	0	4	-0.39	---	---	0
756	corynanthine	-0.061	3	-0.389	---	---	33
757	spiramycin	0.168	6	0.389	---	---	33
758	phthalylsulfathiazole	-0.119	5	-0.388	---	---	20
759	dihydrostreptomycin	0.119	5	0.388	---	---	20
760	PF-00539758-00	0	3	0.388	---	---	0
761	lanatoside C	-0.002	6	-0.388	---	---	16
762	lidoflazine	0	3	0.387	---	---	0
763	cefaclor	-0.171	4	0.387	---	---	0
764	mafenide	0.071	5	0.387	---	---	40
765	testosterone	-0.164	5	-0.387	---	---	40
766	atropine	-0.152	4	-0.387	---	---	25
767	BCB000039	-0.178	3	-0.386	---	---	33
768	beclometasone	0	3	-0.385	---	---	0
769	colchicine	-0.084	6	-0.385	---	---	33
770	famotidine	0.194	5	0.385	---	---	40
771	mepyramine	0	4	0.385	---	---	0
772	melatonin	0.157	4	0.384	---	---	25
773	metixene	0.161	4	0.384	---	---	25
774	tetraethylenepentamine	-0.001	6	0.383	---	---	16
775	2,6-dimethylpiperidine	0	5	-0.383	---	---	0
776	naftopidil	0.202	3	-0.383	---	---	0
777	hexetidine	-0.11	4	0.383	---	---	0
778	mebeverine	-0.043	4	0.382	---	---	25
779	niflumic acid	0.118	4	0.382	---	---	25
780	nefopam	0.253	5	0.382	---	---	40
781	norcyclobenzaprine	-0.007	4	-0.382	---	---	25
782	ciclopirox	-0.105	4	-0.381	---	---	25
783	spironolactone	-0.175	5	-0.381	---	---	40
784	isoconazole	-0.046	5	-0.381	---	---	40
785	acetazolamide	-0.167	4	-0.381	---	---	25
786	maprotiline	0.005	4	0.381	---	---	25
787	terfenadine	-0.182	3	-0.38	---	---	33
788	meclofenoxate	-0.039	6	-0.38	---	---	16
789	methylprednisolone	-0.135	4	-0.38	---	---	25
790	niridazole	0.138	4	0.379	---	---	25
791	roxithromycin	0	4	-0.379	---	---	0
792	N6-methyladenosine	0.148	4	0.379	---	---	25
793	iopanoic acid	0.009	4	-0.378	---	---	25
794	Prestwick-972	0.173	3	0.378	---	---	33
795	digoxigenin	0.086	5	0.377	---	---	20
796	flunisolide	-0.012	6	-0.377	---	---	16
797	iocetamic acid	0.013	4	0.377	---	---	25
798	tiabendazole	0	4	-0.376	---	---	0
799	chlorpromazine	-0.17	19	-0.376	---	---	36
800	danazol	0.123	4	0.376	---	---	25
801	propafenone	-0.162	4	-0.376	---	---	25
802	doxepin	-0.005	3	-0.376	---	---	33
803	buspirone	0.189	4	0.375	---	---	25
804	crotamiton	0.16	4	-0.375	---	---	0
805	tinidazole	0.218	6	0.375	---	---	33
806	tropine	0.191	4	0.374	---	---	25
807	(+)-chelidonine	-0.005	4	0.374	---	---	25
808	ivermectin	0	5	0.374	---	---	0
809	hecogenin	0.137	4	0.374	---	---	25
810	clofazimine	0.123	5	0.373	---	---	20
811	flucytosine	-0.161	4	-0.373	---	---	25
812	rotenone	0	4	0.373	---	---	0
813	Prestwick-691	-0.188	3	0.372	---	---	0
814	ketanserin	-0.163	4	-0.372	---	---	25
815	disulfiram	0.164	5	0.372	---	---	40
816	ranitidine	-0.084	5	-0.372	---	---	20
817	yohimbine	0.207	5	0.372	---	---	40
818	etamivan	0.199	4	0.372	---	---	25
819	cefalexin	-0.127	5	-0.371	---	---	20
820	telenzepine	0.084	4	-0.371	---	---	25
821	0297417-0002B	0.21	3	0.371	---	---	33
822	capsaicin	-0.089	4	-0.371	---	---	25
823	diclofenac	-0.149	5	-0.37	---	---	40
824	metergoline	0.185	4	0.37	---	---	25
825	bephenium hydroxynaphthoate	-0.232	5	-0.369	---	---	40
826	ethambutol	-0.158	5	-0.369	---	---	40
827	valdecoxib	-0.126	3	-0.369	---	---	33
828	ascorbic acid	0.121	4	0.368	---	---	25
829	ouabain	0.119	4	0.367	---	---	25
830	hesperetin	-0.283	5	-0.367	---	---	40
831	pheneticillin	-0.158	4	0.367	---	---	0
832	tracazolate	-0.154	4	-0.367	---	---	25
833	pimethixene	-0.179	3	0.367	---	---	0
834	betahistine	-0.043	4	-0.367	---	---	25
835	benzonatate	-0.285	5	-0.366	---	---	40
836	aminophenazone	0.009	5	-0.366	---	---	20
837	clioquinol	0	5	-0.365	---	---	0
838	benzthiazide	0	4	-0.365	---	---	0
839	piperacillin	0.076	5	0.365	---	---	40
840	epirizole	-0.119	5	-0.365	---	---	40
841	azathioprine	0.229	7	0.365	---	---	42
842	simvastatin	-0.136	4	-0.364	---	---	25
843	oxedrine	-0.019	4	-0.364	---	---	25
844	withaferin A	-0.129	4	-0.364	---	---	25
845	15-delta prostaglandin J2	0.152	15	0.363	---	---	33
846	nomegestrol	-0.157	3	0.363	---	---	0
847	erythromycin	0.111	5	0.363	---	---	40
848	anabasine	-0.063	3	-0.362	---	---	33
849	SB-203580	0.175	5	0.362	---	---	40
850	ioxaglic acid	-0.035	3	-0.362	---	---	33
851	pyrantel	-0.07	5	-0.361	---	---	20
852	roxarsone	0.026	4	-0.361	---	---	25
853	buflomedil	-0.113	4	-0.361	---	---	25
854	AG-028671	0.177	3	0.361	---	---	33
855	strophanthidin	0.212	4	0.361	---	---	25
856	metamizole sodium	0.011	6	-0.361	---	---	16
857	STOCK1N-35215	0	3	0.36	---	---	0
858	verteporfin	0.237	3	-0.359	---	---	0
859	ethosuximide	-0.148	4	-0.359	---	---	25
860	riluzole	-0.061	5	-0.358	---	---	40
861	sparteine	0.046	4	0.358	---	---	25
862	nocodazole	0.091	6	0.358	---	---	33
863	Prestwick-559	0	3	-0.357	---	---	0
864	hemicholinium	-0.119	4	0.357	---	---	0
865	hyoscyamine	-0.089	5	-0.357	---	---	20
866	chlorcyclizine	0.087	6	0.357	---	---	33
867	hydroxyzine	-0.125	5	0.357	---	---	0
868	CAY-10397	0.171	3	0.356	---	---	33
869	sulfamethoxazole	-0.106	5	-0.356	---	---	40
870	pentoxyverine	0	4	0.355	---	---	0
871	propantheline bromide	0	4	-0.355	---	---	0
872	etamsylate	-0.131	4	-0.355	---	---	25
873	nortriptyline	0	4	-0.354	---	---	0
874	fenbufen	0.057	6	-0.354	---	---	16
875	carisoprodol	0	4	0.354	---	---	0
876	genistein	0.172	17	0.354	---	---	41
877	amitriptyline	-0.05	6	0.354	---	---	0
878	josamycin	-0.118	5	0.353	---	---	0
879	diloxanide	-0.136	4	0.351	---	---	0
880	iodixanol	-0.178	3	0.351	---	---	0
881	chlorphenesin	-0.207	4	-0.351	---	---	25
882	pheniramine	-0.006	5	0.349	---	---	20
883	pyridoxine	0	4	-0.348	---	---	0
884	kaempferol	0.189	4	0.348	---	---	25
885	SB-202190	0.151	5	0.348	---	---	20
886	glipizide	-0.17	5	-0.347	---	---	40
887	piribedil	-0.21	4	-0.347	---	---	25
888	ethotoin	-0.127	6	-0.347	---	---	33
889	piracetam	-0.149	4	-0.347	---	---	25
890	hexamethonium bromide	-0.121	5	-0.347	---	---	20
891	fluvoxamine	0.118	4	-0.347	---	---	0
892	amprolium	-0.012	5	-0.346	---	---	20
893	0225151-0000	-0.156	3	-0.346	---	---	33
894	Gly-His-Lys	0.027	3	0.346	---	---	33
895	adipiodone	-0.206	4	-0.345	---	---	25
896	butyl hydroxybenzoate	0.046	5	-0.344	---	---	20
897	etodolac	0	5	0.344	---	---	0
898	metanephrine	0.059	5	-0.343	---	---	20
899	quinidine	0.226	3	0.343	---	---	33
900	cyclopentolate	0.121	4	0.342	---	---	25
901	terbutaline	-0.097	4	-0.342	---	---	25
902	deferoxamine	-0.138	8	-0.341	---	---	37
903	chlorprothixene	0	4	0.34	---	---	0
904	sulfachlorpyridazine	0.03	5	-0.34	---	---	20
905	gliquidone	0.142	4	0.34	---	---	25
906	ciclacillin	0	4	0.34	---	---	0
907	metaraminol	-0.164	4	-0.34	---	---	25
908	pinacidil	-0.112	4	-0.339	---	---	25
909	estropipate	0.174	4	0.339	---	---	25
910	wortmannin	0.111	18	0.338	---	---	27
911	laudanosine	-0.116	4	-0.338	---	---	25
912	CP-319743	0	4	0.338	---	---	0
913	naringin	0	4	-0.338	---	---	0
914	AG-013608	0	8	0.338	---	---	0
915	benzethonium chloride	0.237	3	0.338	---	---	33
916	erastin	-0.112	4	0.338	---	---	0
917	drofenine	0	4	0.337	---	---	0
918	primidone	0	4	0.337	---	---	0
919	tacrine	0.014	4	-0.336	---	---	25
920	gallamine triethiodide	-0.007	5	-0.336	---	---	40
921	mephenesin	0.106	5	0.336	---	---	20
922	alpha-ergocryptine	-0.083	6	0.335	---	---	0
923	terconazole	-0.01	4	-0.333	---	---	25
924	rottlerin	-0.188	3	-0.333	---	---	33
925	colecalciferol	0.137	4	0.333	---	---	25
926	salsolinol	-0.297	3	-0.333	---	---	33
927	reserpine	0	3	0.332	---	---	0
928	bromocriptine	-0.226	5	-0.332	---	---	40
929	trapidil	-0.13	3	0.332	---	---	0
930	naltrexone	-0.08	5	-0.332	---	---	20
931	gramine	0.13	4	0.332	---	---	25
932	selegiline	-0.143	4	0.331	---	---	0
933	pempidine	-0.075	5	-0.331	---	---	20
934	sulfamethoxypyridazine	-0.204	5	-0.331	---	---	40
935	imipramine	0.128	4	0.331	---	---	25
936	bromopride	-0.067	6	-0.33	---	---	33
937	fosfosal	0.158	4	0.33	---	---	25
938	oleandomycin	-0.088	5	-0.329	---	---	20
939	dizocilpine	0.088	5	0.329	---	---	40
940	sulfadoxine	0.07	3	0.329	---	---	33
941	equilin	0.261	5	0.328	---	---	40
942	trichlormethiazide	0.113	4	0.328	---	---	25
943	F0447-0125	-0.131	4	-0.328	---	---	25
944	clindamycin	0.199	5	0.328	---	---	40
945	tolazamide	-0.26	3	-0.327	---	---	33
946	lumicolchicine	0	3	0.327	---	---	0
947	carbarsone	0.148	4	0.327	---	---	25
948	ticarcillin	0.274	3	0.326	---	---	33
949	pentetrazol	0.128	4	0.326	---	---	25
950	delsoline	0.134	4	0.326	---	---	25
951	chlormezanone	0.035	4	0.325	---	---	25
952	oxantel	-0.089	4	-0.325	---	---	25
953	altretamine	-0.116	4	-0.325	---	---	25
954	pipemidic acid	0	3	-0.325	---	---	0
955	promazine	0.087	6	0.325	---	---	16
956	methoxsalen	0	3	0.324	---	---	0
957	iloprost	0.102	3	0.324	---	---	33
958	6-bromoindirubin-3'-oxime	-0.169	7	-0.324	---	---	42
959	SC-58125	0	4	-0.323	---	---	0
960	rifabutin	-0.249	3	-0.323	---	---	33
961	amoxapine	0.044	5	0.323	---	---	40
962	methylbenzethonium chloride	0.111	6	0.323	---	---	16
963	minoxidil	0.142	5	0.323	---	---	40
964	dexibuprofen	-0.104	4	-0.322	---	---	25
965	ozagrel	0.123	4	0.322	---	---	25
966	letrozole	0.146	4	0.322	---	---	25
967	tridihexethyl	-0.149	4	-0.322	---	---	25
968	guanfacine	-0.121	5	-0.322	---	---	20
969	Prestwick-864	0.094	4	0.322	---	---	25
970	naftidrofuryl	0	4	0.321	---	---	0
971	metolazone	-0.011	5	-0.319	---	---	40
972	cefmetazole	-0.107	4	0.318	---	---	0
973	procarbazine	-0.239	3	-0.317	---	---	33
974	PNU-0293363	0.112	3	0.317	---	---	33
975	11-deoxy-16,16-dimethylprostaglandin E2	-0.03	4	0.317	---	---	25
976	mianserin	-0.2	5	-0.317	---	---	40
977	labetalol	0.018	4	0.317	---	---	25
978	diprophylline	0.163	5	0.317	---	---	40
979	STOCK1N-28457	0	3	0.317	---	---	0
980	boldine	0.004	4	0.317	---	---	25
981	isradipine	0	4	-0.316	---	---	0
982	PHA-00816795	0	2	-0.316	---	---	0
983	mepenzolate bromide	-0.119	5	-0.316	---	---	20
984	phenylpropanolamine	0.126	4	0.316	---	---	25
985	chloroquine	-0.123	4	-0.315	---	---	25
986	latamoxef	0.254	3	0.315	---	---	33
987	oxprenolol	-0.142	4	-0.314	---	---	25
988	natamycin	0.102	4	0.313	---	---	25
989	midecamycin	-0.11	5	-0.312	---	---	20
990	Prestwick-984	-0.131	4	0.312	---	---	0
991	metitepine	0	4	0.312	---	---	0
992	glimepiride	-0.111	4	-0.312	---	---	25
993	pirinixic acid	0.004	5	0.311	---	---	20
994	Prestwick-642	0.062	4	0.311	---	---	25
995	gossypol	0	6	0.311	---	---	0
996	pentamidine	-0.079	5	-0.31	---	---	20
997	isotretinoin	0.022	4	0.31	---	---	25
998	nafcillin	-0.14	4	-0.309	---	---	25
999	canrenoic acid	-0.02	4	-0.309	---	---	25
1000	securinine	0.162	4	-0.309	---	---	0
1001	proxymetacaine	-0.022	4	-0.309	---	---	25
1002	PHA-00846566E	0.036	3	0.308	---	---	33
1003	R-atenolol	0	4	0.308	---	---	0
1004	pivmecillinam	0.031	4	0.308	---	---	25
1005	indoprofen	0.033	4	0.307	---	---	25
1006	picotamide	-0.064	5	-0.307	---	---	40
1007	sertaconazole	0.129	4	0.306	---	---	25
1008	pindolol	0.002	5	0.306	---	---	20
1009	griseofulvin	-0.13	5	-0.306	---	---	40
1010	cyanocobalamin	-0.188	4	-0.305	---	---	25
1011	minocycline	0	5	0.304	---	---	0
1012	bethanechol	0.065	4	0.304	---	---	25
1013	3-hydroxy-DL-kynurenine	0.024	6	0.304	---	---	16
1014	prednicarbate	0.063	3	0.303	---	---	33
1015	AH-23848	-0.206	3	-0.303	---	---	33
1016	hydrochlorothiazide	0.009	5	0.303	---	---	20
1017	7-aminocephalosporanic acid	0.035	4	0.303	---	---	25
1018	5211181	0	2	0.303	---	---	0
1019	nomifensine	0.142	5	0.303	---	---	20
1020	idoxuridine	-0.113	5	0.302	---	---	0
1021	nalbuphine	0.01	5	-0.302	---	---	20
1022	sulfadimidine	0.231	6	0.301	---	---	33
1023	metoclopramide	-0.067	6	-0.301	---	---	33
1024	moxisylyte	0.016	5	-0.299	---	---	20
1025	atovaquone	-0.177	3	-0.299	---	---	33
1026	oxetacaine	0.123	5	0.298	---	---	20
1027	solasodine	0.093	6	0.298	---	---	16
1028	acebutolol	0.01	5	0.298	---	---	20
1029	mephentermine	-0.102	5	-0.298	---	---	40
1030	allantoin	0.127	5	0.298	---	---	40
1031	serotonin	0.231	5	0.298	---	---	40
1032	gibberellic acid	0.049	4	0.298	---	---	25
1033	pyrvinium	-0.167	6	-0.297	---	---	16
1034	yohimbic acid	-0.13	3	0.297	---	---	0
1035	prasterone	-0.157	4	-0.297	---	---	25
1036	celecoxib	0.062	5	0.296	---	---	40
1037	tiapride	0.089	5	0.296	---	---	20
1038	profenamine	0.021	4	0.295	---	---	25
1039	quinisocaine	0.119	4	0.295	---	---	25
1040	piromidic acid	-0.007	4	0.295	---	---	25
1041	androsterone	-0.167	4	-0.295	---	---	25
1042	tropicamide	0.078	6	0.294	---	---	16
1043	ceftazidime	-0.011	3	-0.294	---	---	33
1044	vitexin	-0.015	4	0.294	---	---	25
1045	pramocaine	0.038	5	0.294	---	---	20
1046	hydroquinine	-0.114	4	-0.293	---	---	25
1047	monocrotaline	-0.166	4	-0.293	---	---	25
1048	betazole	0.087	5	0.293	---	---	40
1049	amphotericin B	0	4	0.292	---	---	0
1050	decamethonium bromide	-0.128	4	0.292	---	---	0
1051	enalapril	-0.099	4	0.292	---	---	0
1052	doxylamine	0.153	5	0.292	---	---	40
1053	lisinopril	0	3	-0.29	---	---	0
1054	resveratrol	-0.241	9	-0.289	---	---	44
1055	loperamide	0.028	6	0.289	---	---	16
1056	troglitazone	0.106	16	0.289	---	---	25
1057	chlortetracycline	-0.117	5	-0.289	---	---	40
1058	succinylsulfathiazole	-0.074	4	-0.288	---	---	25
1059	triamterene	-0.219	5	-0.288	---	---	40
1060	carcinine	0	4	0.288	---	---	0
1061	0317956-0000	0.066	8	0.288	---	---	37
1062	alprenolol	-0.105	4	-0.288	---	---	25
1063	pralidoxime	0.009	4	0.288	---	---	25
1064	iopromide	-0.126	4	0.287	---	---	0
1065	aconitine	0.042	4	0.287	---	---	25
1066	Prestwick-1080	0.132	4	0.286	---	---	25
1067	perphenazine	-0.083	5	0.286	---	---	0
1068	antimycin A	-0.004	5	-0.286	---	---	20
1069	calcium pantothenate	-0.117	4	-0.285	---	---	25
1070	scopolamine	0.119	4	0.285	---	---	25
1071	methacholine chloride	0.139	3	-0.285	---	---	0
1072	butoconazole	-0.129	4	-0.284	---	---	25
1073	nitrendipine	-0.123	5	-0.284	---	---	20
1074	gemfibrozil	0.162	5	0.283	---	---	40
1075	hydralazine	0.133	6	0.283	---	---	33
1076	diflunisal	0.012	5	-0.282	---	---	20
1077	tetramisole	0	4	0.282	---	---	0
1078	amylocaine	0.02	5	0.282	---	---	20
1079	ciclosporin	-0.133	6	0.282	---	---	0
1080	meglumine	-0.006	4	-0.282	---	---	25
1081	trimipramine	0.125	4	0.282	---	---	25
1082	baclofen	0.129	5	0.282	---	---	40
1083	15(S)-15-methylprostaglandin E2	0	4	0.282	---	---	0
1084	etoposide	-0.095	4	-0.281	---	---	25
1085	pentolonium	0.038	5	-0.281	---	---	20
1086	fendiline	0.207	3	0.281	---	---	33
1087	lithocholic acid	-0.077	6	-0.28	---	---	16
1088	trimethoprim	0.104	5	0.28	---	---	20
1089	cefalotin	0	4	0.28	---	---	0
1090	sulpiride	0.003	5	0.279	---	---	20
1091	sulfamerazine	0.12	5	0.279	---	---	20
1092	ramifenazone	-0.012	4	0.279	---	---	25
1093	pilocarpine	0	4	0.278	---	---	0
1094	PNU-0251126	0.049	6	0.278	---	---	33
1095	amiprilose	-0.099	4	-0.278	---	---	25
1096	propoxycaine	-0.192	4	0.278	---	---	0
1097	astemizole	-0.076	5	-0.276	---	---	20
1098	paromomycin	0	4	0.276	---	---	0
1099	sulfabenzamide	-0.005	4	-0.276	---	---	25
1100	loracarbef	0	4	0.275	---	---	0
1101	(-)-isoprenaline	-0.007	4	0.274	---	---	25
1102	0179445-0000	0	8	-0.272	---	---	0
1103	piperine	0	4	0.272	---	---	0
1104	vanoxerine	-0.078	4	0.271	---	---	0
1105	trifluoperazine	-0.138	16	-0.271	---	---	37
1106	hycanthone	0.019	4	-0.27	---	---	25
1107	glibenclamide	0.027	4	-0.27	---	---	25
1108	molsidomine	-0.131	4	-0.27	---	---	25
1109	conessine	0.186	4	0.27	---	---	25
1110	flavoxate	-0.018	4	-0.269	---	---	25
1111	ondansetron	0.022	4	0.269	---	---	25
1112	sulfaguanidine	0.051	5	-0.267	---	---	20
1113	caffeic acid	0.159	3	0.267	---	---	33
1114	etifenin	0.111	4	0.267	---	---	25
1115	ioversol	0.135	4	0.266	---	---	25
1116	MG-262	0.031	3	0.265	---	---	33
1117	SC-19220	-0.02	4	-0.265	---	---	25
1118	diethylcarbamazine	-0.11	4	-0.265	---	---	25
1119	phentolamine	-0.062	7	-0.264	---	---	42
1120	trifluridine	-0.046	4	-0.264	---	---	25
1121	aminophylline	0.014	4	-0.264	---	---	25
1122	dimethadione	-0.001	4	0.263	---	---	25
1123	acacetin	0.09	6	0.263	---	---	16
1124	tolmetin	-0.105	4	0.263	---	---	0
1125	lynestrenol	0.028	5	0.263	---	---	20
1126	chlorpropamide	-0.107	6	-0.262	---	---	33
1127	glycopyrronium bromide	0.105	5	0.262	---	---	20
1128	hydroxyachillin	-0.15	4	-0.262	---	---	25
1129	PHA-00851261E	0.042	8	-0.261	---	---	12
1130	parbendazole	0.173	4	-0.261	---	---	0
1131	scoulerine	-0.125	4	-0.261	---	---	25
1132	noscapine	-0.138	4	-0.261	---	---	25
1133	cefoxitin	0.163	4	0.261	---	---	25
1134	methoxamine	-0.111	4	-0.26	---	---	25
1135	eldeline	0.031	6	-0.26	---	---	16
1136	cimetidine	-0.112	5	-0.26	---	---	40
1137	acetylsalicylsalicylic acid	0.145	4	0.26	---	---	25
1138	H-89	-0.02	3	-0.259	---	---	33
1139	nitrofurantoin	0.111	5	0.258	---	---	40
1140	retrorsine	0.139	4	0.258	---	---	25
1141	octopamine	0.171	4	0.258	---	---	25
1142	epivincamine	0.007	4	-0.257	---	---	25
1143	fluticasone	-0.101	4	-0.257	---	---	25
1144	dexamethasone	-0.108	8	0.257	---	---	12
1145	indometacin	-0.041	8	-0.257	---	---	25
1146	benzamil	0.111	6	0.257	---	---	16
1147	cloperastine	0.011	6	-0.257	---	---	16
1148	phenazone	0.051	3	0.257	---	---	33
1149	indapamide	0.184	6	0.257	---	---	33
1150	nadide	-0.178	4	-0.257	---	---	25
1151	nifenazone	-0.056	5	0.257	---	---	20
1152	harmol	0.003	4	0.256	---	---	25
1153	trimethadione	0.056	4	0.256	---	---	25
1154	helveticoside	0.104	6	0.255	---	---	16
1155	probucol	-0.029	6	-0.255	---	---	33
1156	chloropyramine	-0.109	4	-0.254	---	---	25
1157	oxolinic acid	0.022	5	-0.254	---	---	20
1158	zuclopenthixol	-0.118	4	-0.254	---	---	25
1159	alclometasone	-0.095	4	-0.253	---	---	25
1160	vinpocetine	0	4	0.252	---	---	0
1161	sulfaphenazole	0.159	4	0.251	---	---	25
1162	alfuzosin	0.21	5	0.251	---	---	40
1163	neomycin	0.163	5	-0.25	---	---	20
1164	domperidone	0.054	4	0.249	---	---	25
1165	methapyrilene	0.077	4	0.249	---	---	25
1166	estradiol	-0.072	37	0.249	---	---	10
1167	raloxifene	-0.224	7	-0.249	---	---	42
1168	mefenamic acid	-0.091	5	-0.249	---	---	40
1169	ramipril	-0.188	4	-0.249	---	---	25
1170	prazosin	-0.036	6	-0.248	---	---	33
1171	calycanthine	0.05	4	-0.248	---	---	25
1172	tamoxifen	0.014	7	0.248	---	---	14
1173	iobenguane	-0.035	4	-0.248	---	---	25
1174	S-propranolol	0.2	4	-0.248	---	---	0
1175	Prestwick-682	-0.178	4	0.248	---	---	0
1176	phenelzine	0.102	6	0.247	---	---	33
1177	tanespimycin	0.157	62	0.247	---	---	24
1178	cisapride	-0.101	4	-0.247	---	---	25
1179	carbinoxamine	0.042	4	0.246	---	---	25
1180	verapamil	-0.175	6	-0.245	---	---	33
1181	0316684-0000	0.082	4	0.245	---	---	25
1182	dropropizine	0.042	4	0.245	---	---	25
1183	fursultiamine	0.11	4	0.245	---	---	25
1184	sulfathiazole	0.073	5	0.244	---	---	40
1185	procainamide	-0.128	4	-0.243	---	---	25
1186	albendazole	0.043	3	0.243	---	---	33
1187	pioglitazone	0.126	11	0.243	---	---	36
1188	mefexamide	-0.173	4	0.243	---	---	0
1189	cefazolin	-0.138	5	0.242	---	---	0
1190	paracetamol	0.119	4	0.242	---	---	25
1191	meptazinol	0.151	4	0.242	---	---	25
1192	gabapentin	-0.094	4	-0.242	---	---	25
1193	oxaprozin	0.091	6	0.242	---	---	33
1194	altizide	0.109	4	0.241	---	---	25
1195	acetylsalicylic acid	-0.042	13	-0.241	---	---	30
1196	aminoglutethimide	-0.187	3	-0.241	---	---	33
1197	tretinoin	-0.129	22	-0.24	---	---	36
1198	ricinine	-0.163	4	-0.24	---	---	25
1199	edrophonium chloride	-0.094	5	-0.24	---	---	20
1200	4-hydroxyphenazone	0.153	5	0.24	---	---	40
1201	molindone	0.026	4	-0.239	---	---	25
1202	santonin	-0.015	4	-0.239	---	---	25
1203	sotalol	0.062	4	-0.239	---	---	25
1204	enoxacin	-0.139	4	-0.238	---	---	25
1205	felodipine	-0.075	7	-0.238	---	---	14
1206	racecadotril	0.034	4	0.237	---	---	25
1207	carbamazepine	-0.16	8	-0.237	---	---	37
1208	dicoumarol	-0.107	6	-0.237	---	---	16
1209	practolol	0	4	0.237	---	---	0
1210	nicardipine	0	4	0.236	---	---	0
1211	fludroxycortide	0.156	5	0.236	---	---	40
1212	0173570-0000	-0.133	6	-0.235	---	---	33
1213	bacampicillin	-0.14	4	-0.235	---	---	25
1214	fluorocurarine	-0.066	4	-0.235	---	---	25
1215	meclocycline	-0.132	4	-0.235	---	---	25
1216	nifedipine	-0.079	7	-0.235	---	---	28
1217	etofylline	-0.002	5	-0.234	---	---	20
1218	diphenylpyraline	-0.085	6	0.234	---	---	0
1219	estriol	0.111	4	0.233	---	---	25
1220	benserazide	0.159	5	0.233	---	---	40
1221	lidocaine	-0.102	5	-0.233	---	---	20
1222	ticlopidine	0.013	5	0.233	---	---	20
1223	pridinol	0.142	4	0.233	---	---	25
1224	bucladesine	-0.132	6	-0.233	---	---	16
1225	phenformin	-0.149	7	-0.232	---	---	28
1226	L-methionine sulfoximine	-0.112	4	0.232	---	---	0
1227	PNU-0230031	0.007	8	0.232	---	---	12
1228	todralazine	-0.002	5	-0.231	---	---	20
1229	novobiocin	-0.121	9	-0.231	---	---	22
1230	fluorometholone	0.029	4	-0.23	---	---	25
1231	geldanamycin	0.155	15	0.23	---	---	33
1232	lomefloxacin	-0.13	6	-0.229	---	---	33
1233	bupivacaine	-0.101	4	-0.229	---	---	25
1234	C-75	-0.012	4	-0.229	---	---	25
1235	glafenine	0.008	4	0.229	---	---	25
1236	salbutamol	-0.04	5	-0.227	---	---	40
1237	naloxone	0.118	6	0.227	---	---	33
1238	6-benzylaminopurine	-0.104	5	-0.226	---	---	40
1239	harmalol	-0.017	3	-0.226	---	---	33
1240	dl-alpha tocopherol	-0.172	4	-0.225	---	---	25
1241	nisoxetine	-0.061	4	-0.225	---	---	25
1242	metformin	-0.123	10	0.224	---	---	10
1243	phenazopyridine	-0.162	4	-0.222	---	---	25
1244	flumetasone	0.078	6	0.222	---	---	33
1245	levothyroxine sodium	0.052	4	0.221	---	---	25
1246	palmatine	0.048	4	-0.221	---	---	25
1247	betonicine	0.068	6	0.221	---	---	33
1248	naftifine	-0.049	4	-0.221	---	---	25
1249	dehydrocholic acid	0.075	5	0.22	---	---	20
1250	mesalazine	-0.034	5	0.22	---	---	20
1251	kinetin	-0.105	4	-0.22	---	---	25
1252	sulfinpyrazone	-0.048	4	0.219	---	---	25
1253	oxamniquine	0.021	4	0.219	---	---	25
1254	alimemazine	0.041	4	0.219	---	---	25
1255	moracizine	-0.008	4	-0.218	---	---	25
1256	pentetic acid	0.029	5	0.218	---	---	20
1257	foliosidine	0.028	6	0.218	---	---	33
1258	sulindac	-0.06	7	0.218	---	---	14
1259	rifampicin	-0.048	4	-0.218	---	---	25
1260	flecainide	-0.089	6	0.217	---	---	0
1261	sulmazole	-0.124	3	0.217	---	---	0
1262	monorden	0.142	22	0.217	---	---	22
1263	benperidol	0.001	4	-0.216	---	---	25
1264	methotrexate	-0.198	8	-0.216	---	---	37
1265	piroxicam	0.061	4	0.215	---	---	25
1266	thioridazine	-0.084	20	-0.214	---	---	35
1267	flupentixol	0.017	4	0.214	---	---	25
1268	niclosamide	-0.001	5	0.213	---	---	20
1269	mefloquine	-0.08	5	0.212	---	---	20
1270	prochlorperazine	-0.084	16	-0.211	---	---	37
1271	metrifonate	0.033	5	-0.209	---	---	20
1272	salsolidin	-0.045	4	-0.209	---	---	25
1273	stachydrine	-0.157	4	-0.209	---	---	25
1274	tolbutamide	-0.081	7	-0.208	---	---	28
1275	10-methoxyharmalan	0.002	4	-0.206	---	---	25
1276	cefixime	-0.152	4	-0.204	---	---	25
1277	sulfanilamide	0.031	4	0.204	---	---	25
1278	ethoxyquin	0.041	5	0.203	---	---	20
1279	Prestwick-967	0.038	4	0.202	---	---	25
1280	fluvastatin	-0.156	4	-0.198	---	---	25
1281	kawain	0.025	5	0.197	---	---	20
1282	LY-294002	-0.055	61	-0.197	---	---	27
1283	thioproperazine	0.015	5	-0.195	---	---	20
1284	brompheniramine	0.03	4	0.195	---	---	25
1285	papaverine	0.03	4	0.195	---	---	25
1286	mimosine	-0.155	3	-0.193	---	---	33
1287	tiaprofenic acid	-0.115	4	-0.19	---	---	25
1288	neostigmine bromide	0.022	4	0.188	---	---	25
1289	cefotaxime	-0.003	5	-0.187	---	---	20
1290	orphenadrine	-0.047	6	-0.185	---	---	33
1291	ketorolac	-0.027	4	-0.182	---	---	25
1292	velnacrine	-0.007	4	-0.181	---	---	25
1293	thiocolchicoside	0.006	4	-0.181	---	---	25
1294	theobromine	0.005	4	0.181	---	---	25
1295	enilconazole	0.011	4	-0.18	---	---	25
1296	alvespimycin	0	12	-0.18	---	---	16
1297	memantine	0.015	4	0.179	---	---	25
1298	flumequine	0.02	4	0.179	---	---	25
1299	butirosin	-0.017	4	0.176	---	---	25
1300	nalidixic acid	0.004	5	0.173	---	---	20
1301	puromycin	-0.034	4	-0.167	---	---	25
1302	terguride	0.043	8	-0.159	---	---	12
1303	clozapine	0.014	17	0.152	---	---	17
1304	rosiglitazone	0.009	14	0.149	---	---	21
1305	sirolimus	-0.072	44	-0.145	---	---	27
1306	nordihydroguaiaretic acid	0.048	15	0.127	---	---	26
1307	haloperidol	-0.033	32	-0.106	---	---	18
1308	fulvestrant	0.01	40	-0.095	---	---	20
1309	valproic acid	-0.081	57	-0.093	---	---	31
