# Supplementary material for: Single-cell microRNA-mRNA co-sequencing reveals non-genetic heterogeneity and mechanisms of microRNA regulation
Source: Nat Commun. 2019 Jan 9;10:95. doi: 10.1038/s41467-018-07981-6 (PMC6327095; doi:10.1038/s41467-018-07981-6)
Supplement: Supplementary file 8 — Supplementary Data 5 [file 41467_2018_7981_MOESM8_ESM.xlsx]

## Sheet: ProjK562_mapping_summary_file_b
Supplementary Data 5. Summary of small RNAs in 19 K562 half-cell data that mappable to other genomic regions
Reference	K562_HalfCell_01	K562_HalfCell_02	K562_HalfCell_03	K562_HalfCell_04	K562_HalfCell_05	K562_HalfCell_07	K562_HalfCell_08	K562_HalfCell_09	K562_HalfCell_10	K562_HalfCell_11	K562_HalfCell_12	K562_HalfCell_13	K562_HalfCell_14	K562_HalfCell_15	K562_HalfCell_16	K562_HalfCell_17	K562_HalfCell_18	K562_HalfCell_19	K562_HalfCell_20
snoRNAs	5028	4254	4080	3111	3999	8136	14480	8477	8317	9669	8743	13488	4036	4526	3673	2424	2453	10442	6221
snRNAs	530	1094	648	395	267	761	1015	1086	870	641	472	816	396	497	559	433	562	3056	2290
scRNAs	1796	3210	1435	1356	498	3853	1621	897	2605	1562	868	1863	1638	1832	559	494	680	3122	2435
tRNAs	3759	3128	2914	2410	2388	5336	6860	4205	5646	5825	4287	11253	4638	4285	2325	1913	2786	11966	11937
rRNAs	31816	42479	35437	21394	18195	44620	51495	45998	50119	43070	25089	61527	23139	26455	24711	19870	28489	131077	108633
piRNAs	3	2	8	1	1	5	1	6	14	7	4	9	2	0	1	2	7	17	13
microSatellites	15	16	28	13	2	9	2	3	4	14	4	6	11	7	4	15	4	31	32
simpleRepeats	4794	7140	7469	5220	4277	8281	3727	4042	6209	5542	4398	8468	6565	5266	2836	6329	6609	16948	16676
