# Supplementary material for: Single-cell microRNA-mRNA co-sequencing reveals non-genetic heterogeneity and mechanisms of microRNA regulation
Source: Nat Commun. 2019 Jan 9;10:95. doi: 10.1038/s41467-018-07981-6 (PMC6327095; doi:10.1038/s41467-018-07981-6)
Supplement: Supplementary file 9 — Supplementary Data 6 [file 41467_2018_7981_MOESM9_ESM.xlsx]

## Sheet: Sheet1
Supplementary Data 6. List oligonucleotides and primer sequences, with their respective modifications.
Oligo name	Sequence and modification
3' Adaptor	AppTGGAATTCTCGGGTGCCAAGGCAA/3BioTEG/ (All DNA base)
5' Adaptor	dGdTdT dCdAdG dAdGdT dTdCdT dAdCdA GUC CGA CGA UC (DNA/RNA hybrid)
RT primer	GCCTTGGCACCCGAGAATTCCA
PCR primer	/5Biosg/GTTCAGAGTTCTACAGTCCGAC
Index-RPI1	CAAGCAGAAGACGGCATACGAGATCGTGATGTGACTGGAGTTCCTTGGCACCCGAGAATTCCA
Index-RPI2	CAAGCAGAAGACGGCATACGAGATACATCGGTGACTGGAGTTCCTTGGCACCCGAGAATTCCA
Index-RPI3	CAAGCAGAAGACGGCATACGAGATGCCTAAGTGACTGGAGTTCCTTGGCACCCGAGAATTCCA
Index-RPI4	CAAGCAGAAGACGGCATACGAGATTGGTCAGTGACTGGAGTTCCTTGGCACCCGAGAATTCCA
Index-RPI5	CAAGCAGAAGACGGCATACGAGATCACTGTGTGACTGGAGTTCCTTGGCACCCGAGAATTCCA
Index-RPI6	CAAGCAGAAGACGGCATACGAGATATTGGCGTGACTGGAGTTCCTTGGCACCCGAGAATTCCA
Index-RPI7	CAAGCAGAAGACGGCATACGAGATGATCTGGTGACTGGAGTTCCTTGGCACCCGAGAATTCCA
Index-RPI8	CAAGCAGAAGACGGCATACGAGATTCAAGTGTGACTGGAGTTCCTTGGCACCCGAGAATTCCA
Index-RPI9	CAAGCAGAAGACGGCATACGAGATCTGATCGTGACTGGAGTTCCTTGGCACCCGAGAATTCCA
Index-RPI10	CAAGCAGAAGACGGCATACGAGATAAGCTAGTGACTGGAGTTCCTTGGCACCCGAGAATTCCA
Index-RPI11	CAAGCAGAAGACGGCATACGAGATGTAGCCGTGACTGGAGTTCCTTGGCACCCGAGAATTCCA
Index-RPI12	CAAGCAGAAGACGGCATACGAGATTACAAGGTGACTGGAGTTCCTTGGCACCCGAGAATTCCA
Index-RPI13	CAAGCAGAAGACGGCATACGAGATTTGACTGTGACTGGAGTTCCTTGGCACCCGAGAATTCCA
Index-RPI14	CAAGCAGAAGACGGCATACGAGATGGAACTGTGACTGGAGTTCCTTGGCACCCGAGAATTCCA
Index-RPI15	CAAGCAGAAGACGGCATACGAGATTGACATGTGACTGGAGTTCCTTGGCACCCGAGAATTCCA
Index-RPI16	CAAGCAGAAGACGGCATACGAGATGGACGGGTGACTGGAGTTCCTTGGCACCCGAGAATTCCA
Index-RPI17	CAAGCAGAAGACGGCATACGAGATCTCTACGTGACTGGAGTTCCTTGGCACCCGAGAATTCCA
Index-RPI18	CAAGCAGAAGACGGCATACGAGATGCGGACGTGACTGGAGTTCCTTGGCACCCGAGAATTCCA
Index-RPI19	CAAGCAGAAGACGGCATACGAGATTTTCACGTGACTGGAGTTCCTTGGCACCCGAGAATTCCA
Index-RPI20	CAAGCAGAAGACGGCATACGAGATGGCCACGTGACTGGAGTTCCTTGGCACCCGAGAATTCCA
Index-RPI21	CAAGCAGAAGACGGCATACGAGATCGAAACGTGACTGGAGTTCCTTGGCACCCGAGAATTCCA
Index-RPI22	CAAGCAGAAGACGGCATACGAGATCGTACGGTGACTGGAGTTCCTTGGCACCCGAGAATTCCA
Index-RPI23	CAAGCAGAAGACGGCATACGAGATCCACTCGTGACTGGAGTTCCTTGGCACCCGAGAATTCCA
Index-RPI24	CAAGCAGAAGACGGCATACGAGATGCTACCGTGACTGGAGTTCCTTGGCACCCGAGAATTCCA
Index-RPI25	CAAGCAGAAGACGGCATACGAGATATCAGTGTGACTGGAGTTCCTTGGCACCCGAGAATTCCA
Index-RPI26	CAAGCAGAAGACGGCATACGAGATGCTCATGTGACTGGAGTTCCTTGGCACCCGAGAATTCCA
Index-RPI27	CAAGCAGAAGACGGCATACGAGATAGGAATGTGACTGGAGTTCCTTGGCACCCGAGAATTCCA
Index-RPI28	CAAGCAGAAGACGGCATACGAGATCTTTTGGTGACTGGAGTTCCTTGGCACCCGAGAATTCCA
Index-RPI29	CAAGCAGAAGACGGCATACGAGATTAGTTGGTGACTGGAGTTCCTTGGCACCCGAGAATTCCA
Index-RPI30	CAAGCAGAAGACGGCATACGAGATCCGGTGGTGACTGGAGTTCCTTGGCACCCGAGAATTCCA
Index-RPI31	CAAGCAGAAGACGGCATACGAGATATCGTGGTGACTGGAGTTCCTTGGCACCCGAGAATTCCA
Index-RPI32	CAAGCAGAAGACGGCATACGAGATTGAGTGGTGACTGGAGTTCCTTGGCACCCGAGAATTCCA
Index-RPI33	CAAGCAGAAGACGGCATACGAGATCGCCTGGTGACTGGAGTTCCTTGGCACCCGAGAATTCCA
Index-RPI34	CAAGCAGAAGACGGCATACGAGATGCCATGGTGACTGGAGTTCCTTGGCACCCGAGAATTCCA
Index-RPI35	CAAGCAGAAGACGGCATACGAGATAAAATGGTGACTGGAGTTCCTTGGCACCCGAGAATTCCA
Index-RPI36	CAAGCAGAAGACGGCATACGAGATTGTTGGGTGACTGGAGTTCCTTGGCACCCGAGAATTCCA
Index-RPI37	CAAGCAGAAGACGGCATACGAGATATTCCGGTGACTGGAGTTCCTTGGCACCCGAGAATTCCA
Index-RPI38	CAAGCAGAAGACGGCATACGAGATAGCTAGGTGACTGGAGTTCCTTGGCACCCGAGAATTCCA
Index-RPI39	CAAGCAGAAGACGGCATACGAGATGTATAGGTGACTGGAGTTCCTTGGCACCCGAGAATTCCA
Index-RPI40	CAAGCAGAAGACGGCATACGAGATTCTGAGGTGACTGGAGTTCCTTGGCACCCGAGAATTCCA
Index-RPI41	CAAGCAGAAGACGGCATACGAGATGTCGTCGTGACTGGAGTTCCTTGGCACCCGAGAATTCCA
Index-RPI42	CAAGCAGAAGACGGCATACGAGATCGATTAGTGACTGGAGTTCCTTGGCACCCGAGAATTCCA
Index-RPI43	CAAGCAGAAGACGGCATACGAGATGCTGTAGTGACTGGAGTTCCTTGGCACCCGAGAATTCCA
Index-RPI44	CAAGCAGAAGACGGCATACGAGATATTATAGTGACTGGAGTTCCTTGGCACCCGAGAATTCCA
Index-RPI45	CAAGCAGAAGACGGCATACGAGATGAATGAGTGACTGGAGTTCCTTGGCACCCGAGAATTCCA
Index-RPI46	CAAGCAGAAGACGGCATACGAGATTCGGGAGTGACTGGAGTTCCTTGGCACCCGAGAATTCCA
Index-RPI47	CAAGCAGAAGACGGCATACGAGATCTTCGAGTGACTGGAGTTCCTTGGCACCCGAGAATTCCA
Index-RPI48	CAAGCAGAAGACGGCATACGAGATTGCCGAGTGACTGGAGTTCCTTGGCACCCGAGAATTCCA
	1. “App” stands for 5’ adenylation and “3BioTEG” stands for 3’biotin-TEG.
	2. “5’Biosig” stands for 5’biotin.
Forward primer for mature miRNAs	GAATCGAGCACCAGTTACGCATGCCGAGGTCGACTTCCTAGA
Reverse primers for mature miRNAs
miR-92a-3p	TATGCACTTGTCCCGGCCTGT
miR-92b-3p	TATTGCACTCGTCCCGGCCTCC
let-7i-5p	TGAGGTAGTAGTTTGTGCTGTT
miR-146a-5p	TGAGAACTGAATTCCATGGGTT
miR-146b-5p	TGAGAACTGAATTCCATAGGCT
miR-371-5p	ACTCAAACTGTGGGGGCACT
let-7a-5p	TCCCTGAGACCTCAAGTGTGA
U6	CGCAAGGATGACACGCAAATTCGTGAAGCGTTCCATATTTTT
Spike miR-371-5p	ACUCAAACUGUGGGGGCACU
Forward primer for pre-miR-146	TGAGAACTGAATTCCATAGGCT
Reverse primer for pre-miR-146	CCAGAACTGAGTCCACAGGGCA
Forward primer for pri-miR-146	TCGGGCTACTCTTATGCTCA
Reverse primer for pri-miR-146	GAAGATCAGGCGTGAAAGCT
Forward primer for pre-let-7i	TGAGGTAGTAGTTTGTGCTGTT
Reverse primer for pre-let-7i	AGCAAGGCAGTAGCTTGCGCAG
Forward primer for pri-let-7i	GAATCCCCTTTGTTTTCCGG
Reverse primer for pri-let-7i	CTCCCCTCAATTCCTTCTAGG
