# Supplementary material for: Single-cell microRNA-mRNA co-sequencing reveals non-genetic heterogeneity and mechanisms of microRNA regulation
Source: Nat Commun. 2019 Jan 9;10:95. doi: 10.1038/s41467-018-07981-6 (PMC6327095; doi:10.1038/s41467-018-07981-6)
Supplement: Supplementary file 10 — Supplementary Software 1 [file 41467_2018_7981_MOESM10_ESM.zip]

Archive with 9 entries (8 files):
- matlab_codes/K562_19_cell_paired_data.mat
- matlab_codes/K562_combined_halfcell_miR_RNAseq_coanalysis_v6.m
- matlab_codes/match_string_sets.m
- matlab_codes/Targets/
- matlab_codes/Targets/TargetScan7.1__let-7-5p_98-5p.predicted_.xlsx
- matlab_codes/Targets/TargetScan7.1__miR-125-5p.predicted_targets.xlsx
- matlab_codes/Targets/TargetScan7.1__miR-25-3p_32-5p_92-3p_363-3p_367-3p.targets_new.xlsx
- matlab_codes/Targets/TargetScan7.1__miR-26-5p.predicted_targets.xlsx
- matlab_codes/README.txt
