# Supplementary material for: Single-cell microRNA-mRNA co-sequencing reveals non-genetic heterogeneity and mechanisms of microRNA regulation
Source: Nat Commun. 2019 Jan 9;10:95. doi: 10.1038/s41467-018-07981-6 (PMC6327095; doi:10.1038/s41467-018-07981-6)
Supplement: Supplementary file 10 — Supplementary Software 1 [file 41467_2018_7981_MOESM10_ESM.zip › matlab_codes/K562_combined_halfcell_miR_RNAseq_coanalysis_v6.m]

%==========Load Data============================
load K562_19_cell_paired_data.mat
AnalysisName='Coanalysis_19sam';

%==========Generate Output Folder================
if(~exist('../Combined_Coanalysis_v6','dir'))
    mkdir('../Combined_Coanalysis_v6');
end

OutDir=['../Combined_Coanalysis_v6/' AnalysisName '/'];

if(~exist(OutDir,'dir'))
    mkdir(OutDir);
end


%=========find correlation=====================
[AllCorr AllcorrP]=corr(D_coMiR.dat', D_coRseq.dat');

%======================miR-92a-3p, plot different classes of targets based
%on target expression
Idx92a=strmatch('hsa-miR-92a-3p',D_coMiR.gacc,'exact');
Idx92a=Idx92a(1);
CurMirIdx=Idx92a;
CurMiRExp=D_coMiR.dat(CurMirIdx,:);
CurCorrScore=corr(CurMiRExp', D_coRseq.dat');

%TargetScan conserved
TargetFile='/Targets/TargetScan7.1__miR-25-3p_32-5p_92-3p_363-3p_367-3p.targets_new.xlsx';
SheetName='TargetScan7';
CurMiRName='mir92a';
TargetCol=1;
FilterCol=15-2;
FilterThresh=-0.2;
TargetStartLine=2;

[Tarnum Tartxt Tarraw]=xlsread(TargetFile,SheetName);
%tempfiltered=find((Tarnum(:,3)>0 | (Tarnum(:,4)+Tarnum(:,5))>1) & Tarnum(:,13)<-0.1)+1;
tempfiltered=find((Tarnum(:,3)>0 | (Tarnum(:,4)+Tarnum(:,5))>0) & Tarnum(:,13)<-0.1)+1;

CurTargetList=Tarraw(tempfiltered,TargetCol);
[tempM MtarIdx MmappedIdx]=match_string_sets(CurTargetList,D_coRseq.gacc);
CurMappedIdx=MmappedIdx;

CurExpThresh=[4 0];

clear CurMappedIdx_sub legenddesc;
for i=1:length(CurExpThresh)
    if i==1
        CurMappedIdx_sub{i}=CurMappedIdx(mean(D_coRseq.dat(CurMappedIdx,:),2)>CurExpThresh(i));
        legenddesc{i}=['Mean>' num2str(CurExpThresh(i)) ' (n=' num2str(length(CurMappedIdx_sub{i})) ')'];
    elseif i==length(CurExpThresh)
        CurMappedIdx_sub{i}=CurMappedIdx(mean(D_coRseq.dat(CurMappedIdx,:),2)>CurExpThresh(i) & mean(D_coRseq.dat(CurMappedIdx,:),2)<=CurExpThresh(i-1));
        CurMappedIdx_sub{i+1}=CurMappedIdx(mean(D_coRseq.dat(CurMappedIdx,:),2)<=CurExpThresh(i));
        legenddesc{i}=[num2str(CurExpThresh(i-1)) '>=Mean>' num2str(CurExpThresh(i)) ' (n=' num2str(length(CurMappedIdx_sub{i})) ')'];
        legenddesc{i+1}=['Mean<=' num2str(CurExpThresh(i)) ' (n=' num2str(length(CurMappedIdx_sub{i+1})) ')'];
    else
        CurMappedIdx_sub{i}=CurMappedIdx(mean(D_coRseq.dat(CurMappedIdx,:),2)>CurExpThresh(i) & mean(D_coRseq.dat(CurMappedIdx,:),2)<=CurExpThresh(i-1));
        legenddesc{i}=[num2str(CurExpThresh(i-1)) '>=Mean>' num2str(CurExpThresh(i)) ' (n=' num2str(length(CurMappedIdx_sub{i+1})) ')'];
    end
end

CurUnMappedIdx=setdiff([1:length(CurCorrScore)]',CurMappedIdx);
CurUnMappedIdx=CurUnMappedIdx(~isnan(CurCorrScore(CurUnMappedIdx)));

legenddesc=[legenddesc ['non-targets' ' (n=' num2str(length(CurUnMappedIdx)) ')']];

[CurCdfAll CurXCdfAll]=ecdf(CurCorrScore(CurUnMappedIdx));

[curKS_H curKS_P curKS_stat]=kstest2(CurCorrScore(CurUnMappedIdx),CurCorrScore(CurMappedIdx_sub{1}),'Tail','smaller');
[curKS_H curKS_P curKS_stat]=kstest2(CurCorrScore(CurMappedIdx_sub{3}),CurCorrScore(CurMappedIdx_sub{1}),'Tail','smaller');

hist(mean(D_coRseq.dat(CurMappedIdx,:),2),50)

for i=1:length(CurMappedIdx_sub)
    [CurCdfTar{i} CurXCdfTar{i}]=ecdf(CurCorrScore(CurMappedIdx_sub{i}));
end

plotcolor={'-r','-g','-c'};

for i=1:length(CurMappedIdx_sub)
    plot(CurXCdfTar{i},CurCdfTar{i},plotcolor{i},'LineWidth',2);
    hold on
end
plot(CurXCdfAll,CurCdfAll,'-b','LineWidth',2);
hold off
legend(legenddesc,'Location','NorthWest')

publication_fig_sytle
saveas(gca,[OutDir AnalysisName '_' CurMiRName '_TargetScan_cdf_by_Target_level.png'],'png');
close

%======================miR-125a-5p, plot different classes of targets based
%on target expression
CurMirIdx=strmatch('hsa-miR-125a-5p',D_coMiR.gacc,'exact');
CurMiRExp=D_coMiR.dat(CurMirIdx,:);
CurCorrScore=corr(CurMiRExp', D_coRseq.dat');

%TargetScan conserved
TargetFile='/Targets/TargetScan7.1__miR-125-5p.predicted_targets.xlsx';
SheetName='TargetScan7';
CurMiRName='mir125a';
TargetCol=1;
FilterCol=15-3;
FilterThresh=-0.1;
TargetStartLine=2;

[Tarnum Tartxt Tarraw]=xlsread(TargetFile,SheetName);
%tempfiltered=find((Tarnum(:,3)>0 | (Tarnum(:,4)+Tarnum(:,5))>1) & Tarnum(:,13)<-0.1)+1;
tempfiltered=find((Tarnum(:,3)>0 | (Tarnum(:,4)+Tarnum(:,5))>0) & Tarnum(:,13)<-0.1)+1;


CurTargetList=Tarraw(tempfiltered,TargetCol);
[tempM MtarIdx MmappedIdx]=match_string_sets(CurTargetList,D_coRseq.gacc);
CurMappedIdx=MmappedIdx;

CurExpThresh=[4 0];

clear CurMappedIdx_sub legenddesc;
for i=1:length(CurExpThresh)
    if i==1
        CurMappedIdx_sub{i}=CurMappedIdx(mean(D_coRseq.dat(CurMappedIdx,:),2)>CurExpThresh(i));
        legenddesc{i}=['Mean>' num2str(CurExpThresh(i)) ' (n=' num2str(length(CurMappedIdx_sub{i})) ')'];
    elseif i==length(CurExpThresh)
        CurMappedIdx_sub{i}=CurMappedIdx(mean(D_coRseq.dat(CurMappedIdx,:),2)>CurExpThresh(i) & mean(D_coRseq.dat(CurMappedIdx,:),2)<=CurExpThresh(i-1));
        CurMappedIdx_sub{i+1}=CurMappedIdx(mean(D_coRseq.dat(CurMappedIdx,:),2)<=CurExpThresh(i));
        legenddesc{i}=[num2str(CurExpThresh(i-1)) '>=Mean>' num2str(CurExpThresh(i)) ' (n=' num2str(length(CurMappedIdx_sub{i})) ')'];
        legenddesc{i+1}=['Mean<=' num2str(CurExpThresh(i)) ' (n=' num2str(length(CurMappedIdx_sub{i+1})) ')'];
    else
        CurMappedIdx_sub{i}=CurMappedIdx(mean(D_coRseq.dat(CurMappedIdx,:),2)>CurExpThresh(i) & mean(D_coRseq.dat(CurMappedIdx,:),2)<=CurExpThresh(i-1));
        legenddesc{i}=[num2str(CurExpThresh(i-1)) '>=Mean>' num2str(CurExpThresh(i)) ' (n=' num2str(length(CurMappedIdx_sub{i+1})) ')'];
    end
end

CurUnMappedIdx=setdiff([1:length(CurCorrScore)]',CurMappedIdx);
CurUnMappedIdx=CurUnMappedIdx(~isnan(CurCorrScore(CurUnMappedIdx)));

legenddesc=[legenddesc ['non-targets' ' (n=' num2str(length(CurUnMappedIdx)) ')']];

[CurCdfAll CurXCdfAll]=ecdf(CurCorrScore(CurUnMappedIdx));

[curKS_H curKS_P curKS_stat]=kstest2(CurCorrScore(CurUnMappedIdx),CurCorrScore(CurMappedIdx_sub{1}),'Tail','smaller');
[curKS_H curKS_P curKS_stat]=kstest2(CurCorrScore(CurMappedIdx_sub{3}),CurCorrScore(CurMappedIdx_sub{1}),'Tail','smaller');
[curKS_H curKS_P curKS_stat]=kstest2(CurCorrScore(CurUnMappedIdx),CurCorrScore(CurMappedIdx),'Tail','smaller');

hist(mean(D_coRseq.dat(CurMappedIdx,:),2),50)

for i=1:length(CurMappedIdx_sub)
    [CurCdfTar{i} CurXCdfTar{i}]=ecdf(CurCorrScore(CurMappedIdx_sub{i}));
end

plotcolor={'-r','-g','-c'};

for i=1:length(CurMappedIdx_sub)
    plot(CurXCdfTar{i},CurCdfTar{i},plotcolor{i},'LineWidth',2);
    hold on
end
plot(CurXCdfAll,CurCdfAll,'-b','LineWidth',2);
hold off
legend(legenddesc,'Location','NorthWest')

publication_fig_sytle
saveas(gca,[OutDir AnalysisName '_' CurMiRName '_TargetScan_cdf_by_Target_level.png'],'png');
close


%======================let-7a, plot different classes of targets based
%on target expression
CurMirIdx=strmatch('hsa-let-7a-5p',D_coMiR.gacc,'exact');
CurMirIdx=CurMirIdx(1);
CurMiRExp=D_coMiR.dat(CurMirIdx,:);
CurCorrScore=corr(CurMiRExp', D_coRseq.dat');

%TargetScan conserved
TargetFile='/Targets/TargetScan7.1__let-7-5p_98-5p.predicted_.xlsx';
SheetName='TargetScan7';
CurMiRName='let7a';
TargetCol=1;
FilterCol=15-3;
FilterThresh=-0.1;
TargetStartLine=2;

[Tarnum Tartxt Tarraw]=xlsread(TargetFile,SheetName);
tempfiltered=find((Tarnum(:,3)>0 | (Tarnum(:,4)+Tarnum(:,5))>0) & Tarnum(:,12)<-0.1)+1;

CurTargetList=Tarraw(tempfiltered,TargetCol);
[tempM MtarIdx MmappedIdx]=match_string_sets(CurTargetList,D_coRseq.gacc);
CurMappedIdx=MmappedIdx;

CurExpThresh=[4 0];

clear CurMappedIdx_sub legenddesc;
for i=1:length(CurExpThresh)
    if i==1
        CurMappedIdx_sub{i}=CurMappedIdx(mean(D_coRseq.dat(CurMappedIdx,:),2)>CurExpThresh(i));
        legenddesc{i}=['Mean>' num2str(CurExpThresh(i)) ' (n=' num2str(length(CurMappedIdx_sub{i})) ')'];
    elseif i==length(CurExpThresh)
        CurMappedIdx_sub{i}=CurMappedIdx(mean(D_coRseq.dat(CurMappedIdx,:),2)>CurExpThresh(i) & mean(D_coRseq.dat(CurMappedIdx,:),2)<=CurExpThresh(i-1));
        CurMappedIdx_sub{i+1}=CurMappedIdx(mean(D_coRseq.dat(CurMappedIdx,:),2)<=CurExpThresh(i));
        legenddesc{i}=[num2str(CurExpThresh(i-1)) '>=Mean>' num2str(CurExpThresh(i)) ' (n=' num2str(length(CurMappedIdx_sub{i})) ')'];
        legenddesc{i+1}=['Mean<=' num2str(CurExpThresh(i)) ' (n=' num2str(length(CurMappedIdx_sub{i+1})) ')'];
    else
        CurMappedIdx_sub{i}=CurMappedIdx(mean(D_coRseq.dat(CurMappedIdx,:),2)>CurExpThresh(i) & mean(D_coRseq.dat(CurMappedIdx,:),2)<=CurExpThresh(i-1));
        legenddesc{i}=[num2str(CurExpThresh(i-1)) '>=Mean>' num2str(CurExpThresh(i)) ' (n=' num2str(length(CurMappedIdx_sub{i+1})) ')'];
    end
end

CurUnMappedIdx=setdiff([1:length(CurCorrScore)]',CurMappedIdx);
CurUnMappedIdx=CurUnMappedIdx(~isnan(CurCorrScore(CurUnMappedIdx)));

legenddesc=[legenddesc ['non-targets' ' (n=' num2str(length(CurUnMappedIdx)) ')']];

[CurCdfAll CurXCdfAll]=ecdf(CurCorrScore(CurUnMappedIdx));

[curKS_H curKS_P curKS_stat]=kstest2(CurCorrScore(CurUnMappedIdx),CurCorrScore(CurMappedIdx_sub{1}),'Tail','smaller');
[curKS_H curKS_P curKS_stat]=kstest2(CurCorrScore(CurMappedIdx_sub{3}),CurCorrScore(CurMappedIdx_sub{1}),'Tail','smaller');

hist(mean(D_coRseq.dat(CurMappedIdx,:),2),50)

for i=1:length(CurMappedIdx_sub)
    [CurCdfTar{i} CurXCdfTar{i}]=ecdf(CurCorrScore(CurMappedIdx_sub{i}));
end

plotcolor={'-r','-g','-c'};

for i=1:length(CurMappedIdx_sub)
    plot(CurXCdfTar{i},CurCdfTar{i},plotcolor{i},'LineWidth',2);
    hold on
end
plot(CurXCdfAll,CurCdfAll,'-b','LineWidth',2);
hold off
legend(legenddesc,'Location','NorthWest')

publication_fig_sytle
saveas(gca,[OutDir AnalysisName '_' CurMiRName '_TargetScan_cdf_by_Target_level.png'],'png');
close

%======================miR-26a-5p, plot different classes of targets based
%on target expression
CurMirIdx=strmatch('hsa-miR-26a-5p',D_coMiR.gacc,'exact');
CurMirIdx=CurMirIdx(1);
CurMiRName='miR-26a';
CurMiRExp=D_coMiR.dat(CurMirIdx,:);
CurCorrScore=corr(CurMiRExp', D_coRseq.dat');

%TargetScan conserved & non conserved
TargetFile='/Targets/TargetScan7.1__miR-26-5p.predicted_targets.xlsx';
SheetName='TargetScan7';
TargetCol=1;
FilterCol=15-3;
FilterThresh=-0.1;
TargetStartLine=2;

[Tarnum Tartxt Tarraw]=xlsread(TargetFile,SheetName);
%tempfiltered=find((Tarnum(:,3)>0 | (Tarnum(:,4)+Tarnum(:,5))>1) & Tarnum(:,13)<-0.1)+1;
tempfiltered=find((Tarnum(:,3)>0 | (Tarnum(:,4)+Tarnum(:,5))>0) & Tarnum(:,13)<-0.1)+1;


CurTargetList=Tarraw(tempfiltered,TargetCol);
[tempM MtarIdx MmappedIdx]=match_string_sets(CurTargetList,D_coRseq.gacc);
CurMappedIdx=MmappedIdx;

CurExpThresh=[4 0];

clear CurMappedIdx_sub legenddesc;
for i=1:length(CurExpThresh)
    if i==1
        CurMappedIdx_sub{i}=CurMappedIdx(mean(D_coRseq.dat(CurMappedIdx,:),2)>CurExpThresh(i));
        legenddesc{i}=['Mean>' num2str(CurExpThresh(i)) ' (n=' num2str(length(CurMappedIdx_sub{i})) ')'];
    elseif i==length(CurExpThresh)
        CurMappedIdx_sub{i}=CurMappedIdx(mean(D_coRseq.dat(CurMappedIdx,:),2)>CurExpThresh(i) & mean(D_coRseq.dat(CurMappedIdx,:),2)<=CurExpThresh(i-1));
        CurMappedIdx_sub{i+1}=CurMappedIdx(mean(D_coRseq.dat(CurMappedIdx,:),2)<=CurExpThresh(i));
        legenddesc{i}=[num2str(CurExpThresh(i-1)) '>=Mean>' num2str(CurExpThresh(i)) ' (n=' num2str(length(CurMappedIdx_sub{i})) ')'];
        legenddesc{i+1}=['Mean<=' num2str(CurExpThresh(i)) ' (n=' num2str(length(CurMappedIdx_sub{i+1})) ')'];
    else
        CurMappedIdx_sub{i}=CurMappedIdx(mean(D_coRseq.dat(CurMappedIdx,:),2)>CurExpThresh(i) & mean(D_coRseq.dat(CurMappedIdx,:),2)<=CurExpThresh(i-1));
        legenddesc{i}=[num2str(CurExpThresh(i-1)) '>=Mean>' num2str(CurExpThresh(i)) ' (n=' num2str(length(CurMappedIdx_sub{i+1})) ')'];
    end
end

CurUnMappedIdx=setdiff([1:length(CurCorrScore)]',CurMappedIdx);
CurUnMappedIdx=CurUnMappedIdx(~isnan(CurCorrScore(CurUnMappedIdx)));

legenddesc=[legenddesc ['non-targets' ' (n=' num2str(length(CurUnMappedIdx)) ')']];

[CurCdfAll CurXCdfAll]=ecdf(CurCorrScore(CurUnMappedIdx));


[curKS_H curKS_P curKS_stat]=kstest2(CurCorrScore(CurUnMappedIdx),CurCorrScore(CurMappedIdx_sub{1}),'Tail','smaller');
%P=0.0223
[curKS_H curKS_P curKS_stat]=kstest2(CurCorrScore(CurMappedIdx_sub{3}),CurCorrScore(CurMappedIdx_sub{1}),'Tail','smaller');
%P=0.0002
[curKS_H curKS_P curKS_stat]=kstest2(CurCorrScore(CurUnMappedIdx),CurCorrScore(CurMappedIdx),'Tail','smaller');
%P=0.9585

hist(mean(D_coRseq.dat(CurMappedIdx,:),2),50)

for i=1:length(CurMappedIdx_sub)
    [CurCdfTar{i} CurXCdfTar{i}]=ecdf(CurCorrScore(CurMappedIdx_sub{i}));
end

plotcolor={'-r','-g','-c'};

for i=1:length(CurMappedIdx_sub)
    plot(CurXCdfTar{i},CurCdfTar{i},plotcolor{i},'LineWidth',2);
    hold on
end
plot(CurXCdfAll,CurCdfAll,'-b','LineWidth',2);
hold off
legend(legenddesc,'Location','NorthWest')

publication_fig_sytle
saveas(gca,[OutDir AnalysisName '_' CurMiRName '_TargetScan_cdf_by_Target_level.png'],'png');
close
