# Supplementary material for: Single-cell microRNA-mRNA co-sequencing reveals non-genetic heterogeneity and mechanisms of microRNA regulation
Source: Nat Commun. 2019 Jan 9;10:95. doi: 10.1038/s41467-018-07981-6 (PMC6327095; doi:10.1038/s41467-018-07981-6)
Supplement: Supplementary file 10 — Supplementary Software 1 [file 41467_2018_7981_MOESM10_ESM.zip › matlab_codes/match_string_sets.m]

function [M,mi,mj]=match_string_sets(set1,set2)
% function [M,mi,mj]=match_string_sets(set1,set2)
% 


if iscell(set1)
  set1=strvcat(set1);
end

if iscell(set2)
  set2=strvcat(set2);
end


[ss12,i12,j12]=unique([ strvcat(set1, set2) ],'rows');
n1=size(set1,1);
n2=size(set2,1);

M=sparse(n1,n2);
for i=1:size(ss12,1)
  idx=find(j12==i);
  
  idx1=find(idx<=n1);
  idx2=find(idx>n1);
  
  if ~isempty(idx1) & ~isempty(idx2)
    M(idx(idx1),idx(idx2)-n1)=1;
  end
end

[mi,mj,dum]=find(M);
