# Supplementary material for: Single-cell microRNA-mRNA co-sequencing reveals non-genetic heterogeneity and mechanisms of microRNA regulation
Source: Nat Commun. 2019 Jan 9;10:95. doi: 10.1038/s41467-018-07981-6 (PMC6327095; doi:10.1038/s41467-018-07981-6)
Supplement: Supplementary file 10 — Supplementary Software 1 [file 41467_2018_7981_MOESM10_ESM.zip › matlab_codes/Targets/TargetScan7.1__miR-125-5p.predicted_targets.xlsx]

## Sheet: TargetScan7
Ortholog of target gene	Representative transcript	Gene name	3P-seq tags + 5	Conserved sites total	Conserved 8mer sites	Conserved 7mer-m8 sites	Conserved 7mer-A1 sites	Poorly conserved sites total	Poorly conserved 8mer sites	Poorly conserved 7mer-m8 sites	Poorly conserved 7mer-A1 sites	6mer sites	Representative miRNA	Cumulative weighted context++ score	Total context++ score	Aggregate PCT	Previous TargetScan publication(s)
FAM169B	ENST00000558256.1	family with sequence similarity 169, member B	5	2	1	1	0	1	1	0	0	0	hsa-miR-125a-5p	-1.4	-1.4	0.23	2011
DRAM2	ENST00000286692.4	DNA-damage regulated autophagy modulator 2	184	1	1	0	0	0	0	0	0	0	hsa-miR-125b-5p	-0.8	-0.8	0.94	2007, 2009, 2011
GCNT1	ENST00000376730.4	glucosaminyl (N-acetyl) transferase 1, core 2	93	2	2	0	0	0	0	0	0	0	hsa-miR-125a-5p	-0.79	-0.92	> 0.99	2009, 2011
RFXANK	ENST00000353145.1	regulatory factor X-associated ankyrin-containing protein	2548	1	1	0	0	0	0	0	0	0	hsa-miR-125a-5p	-0.79	-0.79	0.91	2011
TRIM71	ENST00000383763.5	tripartite motif containing 71, E3 ubiquitin protein ligase	67	2	1	0	1	2	1	0	1	0	hsa-miR-125a-5p	-0.74	-0.74	> 0.99	2007, 2009, 2011
NLRC5	ENST00000436936.1	NLR family, CARD domain containing 5	47	1	1	0	0	2	1	1	0	0	hsa-miR-125b-5p	-0.73	-0.73	< 0.1
BAK1	ENST00000442998.2	BCL2-antagonist/killer 1	15	1	1	0	0	2	0	1	1	1	hsa-miR-125b-5p	-0.73	-0.73	0.96	2005, 2007, 2009, 2011
SWSAP1	ENST00000312423.2	SWIM-type zinc finger 7 associated protein 1	55	1	1	0	0	0	0	0	0	0	hsa-miR-125b-5p	-0.73	-0.73	0.45	2009, 2011
NPL	ENST00000367553.1	N-acetylneuraminate pyruvate lyase (dihydrodipicolinate synthase)	19	1	1	0	0	0	0	0	0	1	hsa-miR-125b-5p	-0.72	-0.72	0.81	2009, 2011
C19orf54	ENST00000470681.1	chromosome 19 open reading frame 54	18	1	1	0	0	1	0	1	0	2	hsa-miR-125b-5p	-0.71	-0.71	0.43	2009, 2011
BIN2	ENST00000452142.2	bridging integrator 2	5	1	1	0	0	0	0	0	0	0	hsa-miR-125b-5p	-0.7	-0.7	0.21	2009, 2011
TSNARE1	ENST00000519651.1	t-SNARE domain containing 1	11	2	2	0	0	0	0	0	0	0	hsa-miR-125a-5p	-0.7	-0.7	0.84
RAB3D	ENST00000222120.3	RAB3D, member RAS oncogene family	111	2	0	1	1	1	1	0	0	0	hsa-miR-125b-5p	-0.7	-0.71	0.95	2005, 2007, 2009, 2011
ARID3B	ENST00000346246.5	AT rich interactive domain 3B (BRIGHT-like)	11	3	1	1	1	3	0	3	0	1	hsa-miR-125b-5p	-0.7	-0.7	> 0.99	2005, 2007, 2009, 2011
STARD13	ENST00000336934.5	StAR-related lipid transfer (START) domain containing 13	314	2	1	0	1	2	1	0	1	0	hsa-miR-125b-5p	-0.69	-0.81	0.92	2005, 2007, 2009, 2011
C19orf38	ENST00000397820.4	chromosome 19 open reading frame 38	18	1	1	0	0	0	0	0	0	0	hsa-miR-125b-5p	-0.68	-0.68	0.93	2011
ACHE	ENST00000302913.4	acetylcholinesterase	14	2	2	0	0	0	0	0	0	1	hsa-miR-125b-5p	-0.68	-0.71	0.8	2009, 2011
SLC25A35	ENST00000577745.1	solute carrier family 25, member 35	376	2	0	2	0	0	0	0	0	0	hsa-miR-125b-5p	-0.68	-0.68	0.95
SERTAD3	ENST00000392028.4	SERTA domain containing 3	765	1	1	0	0	0	0	0	0	1	hsa-miR-125b-5p	-0.68	-0.69	0.89	2005, 2007, 2009, 2011
SSTR3	ENST00000328544.3	somatostatin receptor 3	5	2	2	0	0	1	0	1	0	2	hsa-miR-125b-5p	-0.68	-0.68	> 0.99	2011
ZFP62	ENST00000512132.1	ZFP62 zinc finger protein	170	3	0	0	3	0	0	0	0	1	hsa-miR-125b-5p	-0.67	-0.67	> 0.99	2011
KLF13	ENST00000307145.3	Kruppel-like factor 13	5	1	1	0	0	2	0	2	0	1	hsa-miR-125a-5p	-0.66	-0.66	0.97	2005, 2007, 2009, 2011
RIN3	ENST00000216487.7	Ras and Rab interactor 3	38	1	0	1	0	2	1	1	0	0	hsa-miR-125b-5p	-0.65	-0.65	0.3
KCNIP3	ENST00000295225.5	Kv channel interacting protein 3, calsenilin	555	1	1	0	0	2	0	1	1	0	hsa-miR-125b-5p	-0.65	-0.65	0.94	2007, 2009, 2011
RAD54L2	ENST00000409535.2	RAD54-like 2 (S. cerevisiae)	215	1	0	1	0	3	0	0	3	2	hsa-miR-125b-5p	-0.65	-0.65	0.71
TOR2A	ENST00000458505.3	torsin family 2, member A	75	1	1	0	0	0	0	0	0	0	hsa-miR-125b-5p	-0.64	-0.64	0.94	2011
PPP1R12B	ENST00000608999.1	protein phosphatase 1, regulatory subunit 12B	18	1	1	0	0	4	0	2	2	4	hsa-miR-125b-5p	-0.63	-0.82	< 0.1	2009
TNFSF4	ENST00000367718.1	tumor necrosis factor (ligand) superfamily, member 4	85	2	1	1	0	0	0	0	0	0	hsa-miR-125a-5p	-0.63	-0.72	0.97	2005, 2007, 2009, 2011
VPS4B	ENST00000238497.5	vacuolar protein sorting 4 homolog B (S. cerevisiae)	180	1	1	0	0	1	0	0	1	0	hsa-miR-125b-5p	-0.62	-0.62	0.7	2005, 2007, 2009, 2011
NEU1	ENST00000375631.4	sialidase 1 (lysosomal sialidase)	6000	1	1	0	0	0	0	0	0	0	hsa-miR-125a-5p	-0.62	-0.62	0.89	2011
OSBPL9	ENST00000371710.3	oxysterol binding protein-like 9	4836	1	1	0	0	0	0	0	0	1	hsa-miR-125b-5p	-0.61	-0.61	0.97	2005, 2007, 2009, 2011
LFNG	ENST00000402045.1	LFNG O-fucosylpeptide 3-beta-N-acetylglucosaminyltransferase	346	1	1	0	0	0	0	0	0	0	hsa-miR-125a-5p	-0.61	-0.63	0.96	2005, 2007, 2009, 2011
SLC26A6	ENST00000420764.2	solute carrier family 26 (anion exchanger), member 6	529	1	1	0	0	0	0	0	0	0	hsa-miR-125b-5p	-0.61	-0.61	0.83	2009, 2011
NECAB3	ENST00000246190.6	N-terminal EF-hand calcium binding protein 3	154	2	1	1	0	1	0	0	1	4	hsa-miR-125a-5p	-0.61	-0.81	> 0.99	2005, 2007, 2009, 2011
EIF1AD	ENST00000526451.1	eukaryotic translation initiation factor 1A domain containing	359	1	1	0	0	0	0	0	0	0	hsa-miR-125a-5p	-0.6	-0.6	0.71	2005, 2007, 2009, 2011
TTPA	ENST00000260116.4	tocopherol (alpha) transfer protein	5	1	1	0	0	0	0	0	0	0	hsa-miR-125b-5p	-0.6	-0.6	0.93	2011
FBXW4	ENST00000331272.7	F-box and WD repeat domain containing 4	5	1	1	0	0	0	0	0	0	0	hsa-miR-125a-5p	-0.6	-0.6	0.95	2005, 2007, 2009, 2011
C1orf210	ENST00000523677.1	chromosome 1 open reading frame 210	43	1	1	0	0	0	0	0	0	0	hsa-miR-125b-5p	-0.59	-0.59	0.95	2009, 2011
DOCK3	ENST00000266037.9	dedicator of cytokinesis 3	47	3	0	1	2	0	0	0	0	1	hsa-miR-125b-5p	-0.59	-0.59	0.97	2005, 2007, 2009, 2011
ENTPD1	ENST00000371207.3	ectonucleoside triphosphate diphosphohydrolase 1	15	1	0	1	0	2	0	0	2	1	hsa-miR-125b-5p	-0.59	-0.81	0.31	2009, 2011
KIAA1841	ENST00000402291.1	KIAA1841	62	1	1	0	0	1	0	1	0	1	hsa-miR-125a-5p	-0.59	-0.59	0.96	2011
ZNF460	ENST00000360338.3	zinc finger protein 460	164	1	1	0	0	3	1	1	1	2	hsa-miR-125a-5p	-0.58	-0.62	< 0.1	2011
C6orf47	ENST00000375911.1	chromosome 6 open reading frame 47	38	1	1	0	0	0	0	0	0	0	hsa-miR-125b-5p	-0.58	-0.58	0.94	2011
TET2	ENST00000545826.1	tet methylcytosine dioxygenase 2	558	3	0	1	2	0	0	0	0	1	hsa-miR-125a-5p	-0.57	-0.57	0.91	2011
TRIAP1	ENST00000546954.1	TP53 regulated inhibitor of apoptosis 1	2541	1	1	0	0	0	0	0	0	0	hsa-miR-125b-5p	-0.57	-0.57	0.68	2007, 2009, 2011
PSMB8	ENST00000395339.3	proteasome (prosome, macropain) subunit, beta type, 8	18	1	1	0	0	0	0	0	0	0	hsa-miR-125a-5p	-0.56	-0.56	0.73	2011
DUS1L	ENST00000306796.5	dihydrouridine synthase 1-like (S. cerevisiae)	36	1	1	0	0	0	0	0	0	0	hsa-miR-125b-5p	-0.56	-0.56	ORF	2009, 2011
CCNJ	ENST00000265992.5	cyclin J	5	1	1	0	0	0	0	0	0	0	hsa-miR-125a-5p	-0.56	-0.56	0.96	2005, 2007, 2009, 2011
IRF4	ENST00000380956.4	interferon regulatory factor 4	10	1	1	0	0	1	0	1	0	0	hsa-miR-125a-5p	-0.56	-0.56	0.97	2005, 2007, 2009, 2011
BMF	ENST00000220446.4	Bcl2 modifying factor	179	2	1	1	0	1	0	1	0	1	hsa-miR-125a-5p	-0.56	-0.75	> 0.99	2005, 2007, 2009, 2011
CDH5	ENST00000341529.3	cadherin 5, type 2 (vascular endothelium)	8	2	1	0	1	0	0	0	0	0	hsa-miR-125b-5p	-0.55	-0.55	0.96	2009, 2011
PCTP	ENST00000576183.1	phosphatidylcholine transfer protein	476	1	1	0	0	0	0	0	0	0	hsa-miR-125a-5p	-0.55	-0.61	0.89	2005, 2007, 2009, 2011
TMEM168	ENST00000312814.6	transmembrane protein 168	195	2	0	1	1	0	0	0	0	2	hsa-miR-125b-5p	-0.55	-0.64	0.98	2007, 2009, 2011
PLEKHA8	ENST00000449726.1	pleckstrin homology domain containing, family A (phosphoinositide binding specific) member 8	661	2	0	1	1	0	0	0	0	2	hsa-miR-125b-5p	-0.55	-0.57	0.98	2011
SLC39A9	ENST00000031146.4	solute carrier family 39, member 9	824	1	1	0	0	0	0	0	0	2	hsa-miR-125a-5p	-0.54	-0.55	0.96	2005, 2007, 2009, 2011
OLFML2A	ENST00000288815.5	olfactomedin-like 2A	155	2	1	1	0	1	0	1	0	0	hsa-miR-125b-5p	-0.54	-0.54	0.99	2005, 2007, 2009, 2011
HDDC3	ENST00000559898.1	HD domain containing 3	1127	1	1	0	0	1	0	0	1	0	hsa-miR-125a-5p	-0.54	-0.54	< 0.1	2009, 2011
TSEN54	ENST00000333213.6	TSEN54 tRNA splicing endonuclease subunit	81	1	1	0	0	0	0	0	0	0	hsa-miR-125b-5p	-0.54	-0.54	0.74	2005, 2007, 2009, 2011
TIFAB	ENST00000537858.1	TRAF-interacting protein with forkhead-associated domain, family member B	5	1	0	1	0	3	2	1	0	1	hsa-miR-125b-5p	-0.53	-0.53	0.33
MAP2K7	ENST00000397981.3	mitogen-activated protein kinase kinase 7	164	1	0	1	0	3	0	1	2	1	hsa-miR-125b-5p	-0.53	-0.53	0.91	2005, 2007, 2009, 2011
ABTB1	ENST00000393363.3	ankyrin repeat and BTB (POZ) domain containing 1	180	1	1	0	0	0	0	0	0	0	hsa-miR-125b-5p	-0.53	-0.53	0.96	2007, 2009, 2011
MAP3K10	ENST00000253055.3	mitogen-activated protein kinase kinase kinase 10	178	1	1	0	0	0	0	0	0	0	hsa-miR-125a-5p	-0.52	-0.52	0.68	2005, 2007, 2009, 2011
APOC4	ENST00000419266.2	apolipoprotein C-IV	2245	1	1	0	0	0	0	0	0	0	hsa-miR-125a-5p	-0.51	-0.52	ORF
SAMD14	ENST00000330175.4	sterile alpha motif domain containing 14	88	1	0	1	0	4	0	2	2	2	hsa-miR-125b-5p	-0.51	-0.7	0.78
FAM213A	ENST00000372187.5	family with sequence similarity 213, member A	482	1	1	0	0	1	1	0	0	1	hsa-miR-125a-5p	-0.51	-0.69	0.51	2009, 2011
KHNYN	ENST00000251343.5	KH and NYN domain containing	421	1	0	1	0	1	0	0	1	1	hsa-miR-125a-5p	-0.51	-0.51	0.82	2005, 2007, 2009, 2011
IL6R	ENST00000344086.4	interleukin 6 receptor	13	1	0	1	0	1	0	1	0	2	hsa-miR-125b-5p	-0.51	-0.53	0.78	2009, 2011
NIPAL4	ENST00000311946.7	NIPA-like domain containing 4	17	1	1	0	0	1	0	1	0	0	hsa-miR-125a-5p	-0.51	-0.51	0.94	2009, 2011
BAP1	ENST00000460680.1	BRCA1 associated protein-1 (ubiquitin carboxy-terminal hydrolase)	445	2	1	1	0	1	0	1	0	0	hsa-miR-125b-5p	-0.5	-0.53	0.72	2011
ABHD6	ENST00000295962.4	abhydrolase domain containing 6	289	1	1	0	0	0	0	0	0	0	hsa-miR-125a-5p	-0.5	-0.5	0.97	2005, 2007, 2009, 2011
TNFAIP3	ENST00000237289.4	tumor necrosis factor, alpha-induced protein 3	150	1	1	0	0	0	0	0	0	0	hsa-miR-125a-5p	-0.5	-0.5	0.95	2009, 2011
SLITRK6	ENST00000400286.2	SLIT and NTRK-like family, member 6	5	1	1	0	0	0	0	0	0	0	hsa-miR-125a-5p	-0.5	-0.5	0.92	2005, 2007, 2009, 2011
HINFP	ENST00000350777.2	histone H4 transcription factor	410	1	1	0	0	0	0	0	0	0	hsa-miR-125b-5p	-0.5	-0.5	0.86	2005, 2007, 2009, 2011
IER2	ENST00000292433.3	immediate early response 2	81	1	0	1	0	0	0	0	0	0	hsa-miR-125a-5p	-0.49	-0.49	0.84	2005, 2007, 2009, 2011
MAVS	ENST00000428216.2	mitochondrial antiviral signaling protein	211	1	1	0	0	3	1	1	1	1	hsa-miR-125a-5p	-0.49	-0.65	0.41	2011
TSTA3	ENST00000529064.1	tissue specific transplantation antigen P35B	24	1	1	0	0	0	0	0	0	0	hsa-miR-125b-5p	-0.49	-0.49	0.84	2009, 2011
SEMA4D	ENST00000450295.1	sema domain, immunoglobulin domain (Ig), transmembrane domain (TM) and short cytoplasmic domain, (semaphorin) 4D	76	1	1	0	0	0	0	0	0	1	hsa-miR-125a-5p	-0.49	-0.49	0.97	2005, 2007, 2009, 2011
KCTD15	ENST00000284006.6	potassium channel tetramerization domain containing 15	2483	1	1	0	0	5	2	3	0	0	hsa-miR-125a-5p	-0.49	-0.51	< 0.1	2011
MTF1	ENST00000373036.4	metal-regulatory transcription factor 1	98	1	0	1	0	3	0	2	1	1	hsa-miR-125b-5p	-0.49	-0.49	0.93	2007, 2009, 2011
SH3TC2	ENST00000502274.1	SH3 domain and tetratricopeptide repeats 2	31	1	1	0	0	9	0	4	5	8	hsa-miR-125b-5p	-0.49	-1.33	< 0.1	2011
GJC1	ENST00000426548.1	gap junction protein, gamma 1, 45kDa	195	3	0	2	1	0	0	0	0	0	hsa-miR-125b-5p	-0.49	-0.57	> 0.99	2009, 2011
KCNK10	ENST00000340700.5	potassium channel, subfamily K, member 10	5	2	1	1	0	0	0	0	0	1	hsa-miR-125b-5p	-0.49	-0.49	0.99	2011
GMIP	ENST00000203556.4	GEM interacting protein	9	1	0	1	0	1	0	1	0	1	hsa-miR-125a-5p	-0.49	-0.49	0.49	2011
PODXL	ENST00000541194.1	podocalyxin-like	2928	2	1	1	0	1	0	1	0	0	hsa-miR-125b-5p	-0.48	-0.49	0.99	2005, 2007, 2009, 2011
NR6A1	ENST00000487099.2	nuclear receptor subfamily 6, group A, member 1	1082	1	1	0	0	2	1	0	1	0	hsa-miR-125b-5p	-0.48	-0.49	0.95
SLC25A15	ENST00000338625.4	solute carrier family 25 (mitochondrial carrier; ornithine transporter) member 15	345	1	0	1	0	0	0	0	0	2	hsa-miR-125b-5p	-0.48	-0.48	0.91	2005, 2007, 2009, 2011
LRRC10B	ENST00000378075.2	leucine rich repeat containing 10B	5	1	1	0	0	0	0	0	0	1	hsa-miR-125a-5p	-0.48	-0.48	0.96	2011
LIN28B	ENST00000345080.4	lin-28 homolog B (C. elegans)	118	1	1	0	0	0	0	0	0	0	hsa-miR-125a-5p	-0.48	-0.48	0.94	2007, 2009, 2011
UBE2G1	ENST00000396981.2	ubiquitin-conjugating enzyme E2G 1	5620	1	1	0	0	0	0	0	0	1	hsa-miR-125b-5p	-0.48	-0.57	0.89	2007, 2009, 2011
SBNO1	ENST00000420886.2	strawberry notch homolog 1 (Drosophila)	87	2	0	1	1	0	0	0	0	1	hsa-miR-125a-5p	-0.48	-0.5	0.98	2011
PSTPIP2	ENST00000409746.5	proline-serine-threonine phosphatase interacting protein 2	215	1	1	0	0	0	0	0	0	0	hsa-miR-125b-5p	-0.48	-0.48	0.9	2009, 2011
RS1	ENST00000379984.3	retinoschisin 1	5	1	0	1	0	2	0	1	1	0	hsa-miR-125b-5p	-0.48	-0.48	0.34	2011
CGREF1	ENST00000402394.1	cell growth regulator with EF-hand domain 1	56	1	1	0	0	1	0	1	0	0	hsa-miR-125b-5p	-0.48	-0.54	0.53	2009, 2011
ATP10D	ENST00000273859.3	ATPase, class V, type 10D	440	1	0	1	0	1	0	0	1	0	hsa-miR-125b-5p	-0.48	-0.48	0.82	2005, 2007, 2009, 2011
MAPK12	ENST00000395780.1	mitogen-activated protein kinase 12	206	1	1	0	0	0	0	0	0	0	hsa-miR-125a-5p	-0.48	-0.48	0.76	2009, 2011
C17orf103	ENST00000399011.2	chromosome 17 open reading frame 103	54	1	0	1	0	2	0	2	0	1	hsa-miR-125b-5p	-0.48	-0.48	0.67	2011
SAMD10	ENST00000369886.3	sterile alpha motif domain containing 10	45	1	1	0	0	0	0	0	0	1	hsa-miR-125a-5p	-0.47	-0.47	0.9	2005, 2007, 2009, 2011
KCNS3	ENST00000304101.4	potassium voltage-gated channel, delayed-rectifier, subfamily S, member 3	344	1	0	1	0	0	0	0	0	0	hsa-miR-125a-5p	-0.47	-0.47	0.79	2005, 2007, 2009, 2011
ARID3A	ENST00000263620.3	AT rich interactive domain 3A (BRIGHT-like)	320	4	1	2	1	0	0	0	0	2	hsa-miR-125b-5p	-0.47	-0.76	> 0.99	2007, 2009, 2011
SYT2	ENST00000367267.1	synaptotagmin II	5	1	0	1	0	3	1	2	0	2	hsa-miR-125a-5p	-0.47	-0.47	0.45	2011
CDC42SE1	ENST00000439374.2	CDC42 small effector 1	231	1	1	0	0	0	0	0	0	1	hsa-miR-125b-5p	-0.47	-0.6	0.91	2007, 2009, 2011
SCARB1	ENST00000339570.5	scavenger receptor class B, member 1	186	1	1	0	0	0	0	0	0	0	hsa-miR-125b-5p	-0.47	-0.47	0.97	2009, 2011
C17orf59	ENST00000389017.4	chromosome 17 open reading frame 59	664	1	0	1	0	1	0	0	1	0	hsa-miR-125a-5p	-0.47	-0.47	0.48	2007, 2009, 2011
CYP24A1	ENST00000216862.3	cytochrome P450, family 24, subfamily A, polypeptide 1	51	1	1	0	0	0	0	0	0	0	hsa-miR-125a-5p	-0.46	-0.46	0.69	2009, 2011
FAM118A	ENST00000216214.3	family with sequence similarity 118, member A	202	1	1	0	0	1	0	0	1	0	hsa-miR-125b-5p	-0.46	-0.58	0.94	2007, 2009, 2011
BDH1	ENST00000392378.2	3-hydroxybutyrate dehydrogenase, type 1	39	1	0	1	0	1	0	0	1	0	hsa-miR-125a-5p	-0.46	-0.46	0.21	2011
BLZF1	ENST00000367808.3	basic leucine zipper nuclear factor 1	73	1	0	1	0	0	0	0	0	0	hsa-miR-125a-5p	-0.46	-0.46	0.86
SLC35A4	ENST00000323146.3	solute carrier family 35, member A4	334	1	1	0	0	0	0	0	0	0	hsa-miR-125b-5p	-0.46	-0.46	0.9	2005, 2007, 2009, 2011
KLHL6	ENST00000341319.3	kelch-like family member 6	5	1	1	0	0	1	0	0	1	3	hsa-miR-125a-5p	-0.46	-0.46	0.88	2009, 2011
LBH	ENST00000395323.3	limb bud and heart development	1956	1	1	0	0	0	0	0	0	0	hsa-miR-125a-5p	-0.46	-0.48	0.97	2005, 2007, 2009, 2011
ZSWIM5	ENST00000359600.5	zinc finger, SWIM-type containing 5	31	1	1	0	0	0	0	0	0	0	hsa-miR-125b-5p	-0.46	-0.46	0.96	2009, 2011
MEGF9	ENST00000373930.3	multiple EGF-like-domains 9	689	2	0	2	0	1	0	0	1	1	hsa-miR-125a-5p	-0.46	-0.46	0.9	2009, 2011
DIS3L2	ENST00000325385.7	DIS3 mitotic control homolog (S. cerevisiae)-like 2	45	1	0	1	0	0	0	0	0	0	hsa-miR-125a-5p	-0.46	-0.46	0.87	2011
CSNK2A1	ENST00000349736.5	casein kinase 2, alpha 1 polypeptide	1927	1	0	1	0	2	0	2	0	0	hsa-miR-125b-5p	-0.46	-0.62	0.88	2005, 2007, 2011
ABHD3	ENST00000289119.2	abhydrolase domain containing 3	228	1	0	1	0	0	0	0	0	0	hsa-miR-125a-5p	-0.45	-0.45	0.69	2005, 2007, 2009, 2011
MAN1B1	ENST00000371589.4	mannosidase, alpha, class 1B, member 1	604	1	1	0	0	0	0	0	0	0	hsa-miR-125b-5p	-0.45	-0.45	0.94	2005, 2007, 2009, 2011
TMEM135	ENST00000340353.7	transmembrane protein 135	963	2	0	0	2	3	2	0	1	2	hsa-miR-125b-5p	-0.45	-0.66	0.97	2007, 2009, 2011
SGPL1	ENST00000373202.3	sphingosine-1-phosphate lyase 1	105	2	1	1	0	0	0	0	0	1	hsa-miR-125b-5p	-0.45	-0.56	> 0.99	2005, 2007, 2009, 2011
SYVN1	ENST00000294256.8	synovial apoptosis inhibitor 1, synoviolin	95	1	1	0	0	0	0	0	0	0	hsa-miR-125a-5p	-0.45	-0.45	0.92	2005, 2007, 2009, 2011
SCN2B	ENST00000278947.5	sodium channel, voltage-gated, type II, beta subunit	5	1	1	0	0	1	0	1	0	2	hsa-miR-125b-5p	-0.44	-0.44	0.92	2007, 2009, 2011
LIN28A	ENST00000326279.6	lin-28 homolog A (C. elegans)	5	1	1	0	0	0	0	0	0	0	hsa-miR-125a-5p	-0.44	-0.44	0.96	2009, 2011
AQPEP	ENST00000357872.4	Aminopeptidase Q	11	1	0	1	0	1	0	1	0	1	hsa-miR-125b-5p	-0.44	-0.63	0.31
MFHAS1	ENST00000276282.6	malignant fibrous histiocytoma amplified sequence 1	130	1	1	0	0	1	0	1	0	0	hsa-miR-125a-5p	-0.44	-0.45	0.96	2007, 2009, 2011
NXF1	ENST00000531709.2	nuclear RNA export factor 1	1017	1	1	0	0	1	0	1	0	2	hsa-miR-125a-5p	-0.44	-0.44	0.6	2009, 2011
TAZ	ENST00000299328.5	tafazzin	1269	1	1	0	0	0	0	0	0	0	hsa-miR-125a-5p	-0.44	-0.44	0.94	2005, 2007, 2009, 2011
MSI1	ENST00000257552.2	musashi RNA-binding protein 1	287	1	1	0	0	1	0	1	0	0	hsa-miR-125a-5p	-0.44	-0.44	0.94	2005, 2007, 2009, 2011
ESRRA	ENST00000405666.1	estrogen-related receptor alpha	18	1	1	0	0	1	0	1	0	0	hsa-miR-125a-5p	-0.43	-0.43	0.83	2005, 2007, 2009, 2011
GREB1L	ENST00000580732.2	growth regulation by estrogen in breast cancer-like	30	1	0	1	0	2	0	1	1	0	hsa-miR-125b-5p	-0.43	-0.43	0.79
VTCN1	ENST00000359008.4	V-set domain containing T cell activation inhibitor 1	5	1	1	0	0	1	0	1	0	1	hsa-miR-125b-5p	-0.43	-0.43	0.69	2007, 2009, 2011
PPT1	ENST00000433473.3	palmitoyl-protein thioesterase 1	1961	1	1	0	0	0	0	0	0	0	hsa-miR-125b-5p	-0.43	-0.43	0.3	2011
SUV420H2	ENST00000255613.3	suppressor of variegation 4-20 homolog 2 (Drosophila)	265	1	1	0	0	0	0	0	0	0	hsa-miR-125a-5p	-0.43	-0.43	0.93	2005, 2007, 2009, 2011
KIAA1522	ENST00000401073.2	KIAA1522	13	1	1	0	0	0	0	0	0	0	hsa-miR-125a-5p	-0.43	-0.43	0.97	2007, 2009, 2011
SMEK1	ENST00000554684.1	SMEK homolog 1, suppressor of mek1 (Dictyostelium)	713	2	1	0	1	0	0	0	0	0	hsa-miR-125b-5p	-0.43	-0.63	0.98	2007, 2009, 2011
THEMIS2	ENST00000373925.1	thymocyte selection associated family member 2	41	1	1	0	0	0	0	0	0	0	hsa-miR-125a-5p	-0.43	-0.43	< 0.1	2009, 2011
MAP3K11	ENST00000309100.3	mitogen-activated protein kinase kinase kinase 11	339	1	1	0	0	0	0	0	0	0	hsa-miR-125a-5p	-0.43	-0.43	0.94	2005, 2007, 2009, 2011
ETV3	ENST00000368192.4	ets variant 3	37	1	0	0	1	1	0	0	1	1	hsa-miR-125a-5p	-0.42	-0.42	0.81
VWC2	ENST00000340652.4	von Willebrand factor C domain containing 2	5	1	0	1	0	2	1	0	1	1	hsa-miR-125a-5p	-0.42	-0.42	0.86
WARS	ENST00000392882.2	tryptophanyl-tRNA synthetase	1916	1	1	0	0	0	0	0	0	1	hsa-miR-125a-5p	-0.42	-0.46	0.3	2005, 2007, 2009, 2011
LIPA	ENST00000336233.5	lipase A, lysosomal acid, cholesterol esterase	1793	1	1	0	0	0	0	0	0	0	hsa-miR-125a-5p	-0.42	-0.45	0.57	2009, 2011
TBC1D1	ENST00000261439.4	TBC1 (tre-2/USP6, BUB2, cdc16) domain family, member 1	150	1	1	0	0	2	0	1	1	2	hsa-miR-125b-5p	-0.42	-0.49	0.97	2007, 2009, 2011
ZSWIM4	ENST00000254323.2	zinc finger, SWIM-type containing 4	13	2	0	1	1	1	0	1	0	0	hsa-miR-125b-5p	-0.42	-0.42	0.86	2009, 2011
DHX33	ENST00000225296.3	DEAH (Asp-Glu-Ala-His) box polypeptide 33	724	1	1	0	0	1	0	1	0	0	hsa-miR-125b-5p	-0.42	-0.43	0.97	2011
PRDM1	ENST00000369089.3	PR domain containing 1, with ZNF domain	48	1	0	1	0	0	0	0	0	1	hsa-miR-125b-5p	-0.41	-0.41	0.84	2005, 2007, 2009, 2011
PTPN18	ENST00000175756.5	protein tyrosine phosphatase, non-receptor type 18 (brain-derived)	438	1	0	1	0	1	0	1	0	0	hsa-miR-125a-5p	-0.41	-0.41	0.34	2005, 2007, 2009, 2011
XKRX	ENST00000328526.5	XK, Kell blood group complex subunit-related, X-linked	11	1	1	0	0	0	0	0	0	1	hsa-miR-125b-5p	-0.41	-0.41	0.25	2009, 2011
KLHL31	ENST00000370905.3	kelch-like family member 31	16	1	1	0	0	1	0	0	1	0	hsa-miR-125b-5p	-0.41	-0.41	< 0.1
RUFY3	ENST00000381006.3	RUN and FYVE domain containing 3	162	1	1	0	0	0	0	0	0	0	hsa-miR-125a-5p	-0.41	-0.48	0.73	2011
ST8SIA4	ENST00000231461.5	ST8 alpha-N-acetyl-neuraminide alpha-2,8-sialyltransferase 4	5	1	1	0	0	0	0	0	0	1	hsa-miR-125b-5p	-0.41	-0.41	0.96	2005, 2007, 2009, 2011
ZFYVE1	ENST00000318876.5	zinc finger, FYVE domain containing 1	5	1	0	1	0	1	0	1	0	0	hsa-miR-125b-5p	-0.41	-0.41	0.91	2005, 2007, 2009, 2011
FAM131B	ENST00000443739.2	family with sequence similarity 131, member B	5	2	0	2	0	0	0	0	0	1	hsa-miR-125a-5p	-0.41	-0.41	0.91	2007, 2009, 2011
PRRC1	ENST00000296666.8	proline-rich coiled-coil 1	2351	1	0	1	0	1	0	1	0	0	hsa-miR-125b-5p	-0.41	-0.59	0.84	2009, 2011
TYSND1	ENST00000335494.5	trypsin domain containing 1	35	1	1	0	0	0	0	0	0	3	hsa-miR-125b-5p	-0.41	-0.41	0.93	2009, 2011
RABEP2	ENST00000357573.6	rabaptin, RAB GTPase binding effector protein 2	5	1	1	0	0	0	0	0	0	0	hsa-miR-125b-5p	-0.41	-0.41	0.76	2009, 2011
GALNT14	ENST00000324589.5	UDP-N-acetyl-alpha-D-galactosamine:polypeptide N-acetylgalactosaminyltransferase 14 (GalNAc-T14)	5	1	1	0	0	0	0	0	0	0	hsa-miR-125a-5p	-0.4	-0.4	0.83	2005, 2007, 2009, 2011
RPS6KA1	ENST00000374168.2	ribosomal protein S6 kinase, 90kDa, polypeptide 1	1449	1	0	1	0	0	0	0	0	0	hsa-miR-125b-5p	-0.4	-0.4	0.75	2005, 2007, 2009, 2011
TTC7A	ENST00000319190.5	tetratricopeptide repeat domain 7A	400	1	1	0	0	1	0	1	0	2	hsa-miR-125a-5p	-0.4	-0.55	0.74	2009, 2011
RYBP	ENST00000477973.2	RING1 and YY1 binding protein	342	1	1	0	0	0	0	0	0	1	hsa-miR-125a-5p	-0.4	-0.43	0.96	2007, 2009, 2011
ZSWIM6	ENST00000252744.5	zinc finger, SWIM-type containing 6	933	1	1	0	0	0	0	0	0	1	hsa-miR-125a-5p	-0.4	-0.42	0.94	2011
GRB10	ENST00000398812.2	growth factor receptor-bound protein 10	1382	2	0	1	1	0	0	0	0	0	hsa-miR-125a-5p	-0.4	-0.51	0.93	2005, 2007, 2009, 2011
MYT1	ENST00000328439.1	myelin transcription factor 1	12	1	1	0	0	0	0	0	0	0	hsa-miR-125a-5p	-0.4	-0.4	0.96	2005, 2007, 2009, 2011
TMEM161B	ENST00000506536.1	transmembrane protein 161B	14	1	0	1	0	0	0	0	0	0	hsa-miR-125b-5p	-0.4	-0.4	0.8	2007, 2009, 2011
ZNF624	ENST00000311331.7	zinc finger protein 624	167	1	1	0	0	0	0	0	0	0	hsa-miR-125a-5p	-0.4	-0.4	0.59	2009, 2011
ENPEP	ENST00000265162.5	glutamyl aminopeptidase (aminopeptidase A)	10	1	1	0	0	0	0	0	0	1	hsa-miR-125a-5p	-0.4	-0.49	0.97	2009, 2011
PDE7A	ENST00000401827.3	phosphodiesterase 7A	84	1	0	1	0	1	0	1	0	1	hsa-miR-125a-5p	-0.4	-0.47	0.92	2011
CORO2A	ENST00000343933.5	coronin, actin binding protein, 2A	493	1	1	0	0	0	0	0	0	1	hsa-miR-125a-5p	-0.4	-0.4	0.96	2005, 2007, 2009, 2011
FOXD2	ENST00000334793.5	forkhead box D2	118	1	1	0	0	1	0	1	0	0	hsa-miR-125b-5p	-0.4	-0.4	0.82	2009, 2011
SUV39H1	ENST00000376687.3	suppressor of variegation 3-9 homolog 1 (Drosophila)	499	1	1	0	0	0	0	0	0	2	hsa-miR-125b-5p	-0.4	-0.4	0.93	2005, 2007, 2009, 2011
SLC46A3	ENST00000266943.6	solute carrier family 46, member 3	5	1	1	0	0	0	0	0	0	0	hsa-miR-125a-5p	-0.4	-0.4	0.65	2009, 2011
PCGF6	ENST00000337211.4	polycomb group ring finger 6	5	1	0	1	0	0	0	0	0	0	hsa-miR-125a-5p	-0.39	-0.39	0.87	2005, 2007, 2009, 2011
VPS36	ENST00000378060.4	vacuolar protein sorting 36 homolog (S. cerevisiae)	57	1	1	0	0	0	0	0	0	1	hsa-miR-125b-5p	-0.39	-0.44	0.91	2009, 2011
IST1	ENST00000329908.8	increased sodium tolerance 1 homolog (yeast)	305	1	1	0	0	0	0	0	0	0	hsa-miR-125a-5p	-0.39	-0.39	0.97	2005, 2007, 2009, 2011
RAPGEFL1	ENST00000264644.6	Rap guanine nucleotide exchange factor (GEF)-like 1	20	1	1	0	0	0	0	0	0	1	hsa-miR-125a-5p	-0.39	-0.39	0.96	2005, 2007, 2009, 2011
CACNB3	ENST00000301050.2	calcium channel, voltage-dependent, beta 3 subunit	41	1	1	0	0	0	0	0	0	1	hsa-miR-125a-5p	-0.39	-0.39	0.76	2009, 2011
SLC24A2	ENST00000341998.2	solute carrier family 24 (sodium/potassium/calcium exchanger), member 2	5	1	0	0	1	2	0	2	0	1	hsa-miR-125a-5p	-0.39	-0.39	0.82	2011
EVA1A	ENST00000393913.3	eva-1 homolog A (C. elegans)	45	1	1	0	0	0	0	0	0	0	hsa-miR-125a-5p	-0.39	-0.61	0.96	2007, 2009, 2011
ORC2	ENST00000234296.2	origin recognition complex, subunit 2	381	1	1	0	0	0	0	0	0	1	hsa-miR-125a-5p	-0.39	-0.41	0.97	2005, 2007, 2009, 2011
GGT7	ENST00000336431.5	gamma-glutamyltransferase 7	16	1	0	1	0	1	0	1	0	1	hsa-miR-125a-5p	-0.39	-0.39	0.7	2005, 2007, 2009, 2011
SH3BP5L	ENST00000366472.5	SH3-binding domain protein 5-like	379	1	1	0	0	2	0	0	2	0	hsa-miR-125a-5p	-0.39	-0.44	0.85	2007, 2009, 2011
CEP85	ENST00000252992.4	centrosomal protein 85kDa	471	2	0	2	0	0	0	0	0	0	hsa-miR-125a-5p	-0.39	-0.39	0.83	2007, 2009, 2011
OGFR	ENST00000290291.6	opioid growth factor receptor	428	1	1	0	0	0	0	0	0	0	hsa-miR-125a-5p	-0.39	-0.39	0.24	2011
EIF4EBP1	ENST00000338825.4	eukaryotic translation initiation factor 4E binding protein 1	121	1	0	1	0	3	0	2	1	2	hsa-miR-125a-5p	-0.39	-0.78	0.91	2005, 2007, 2009, 2011
GK5	ENST00000392993.2	glycerol kinase 5 (putative)	73	1	1	0	0	0	0	0	0	0	hsa-miR-125a-5p	-0.39	-0.39	0.92	2011
DENND6A	ENST00000311128.5	DENN/MADD domain containing 6A	139	1	0	1	0	0	0	0	0	0	hsa-miR-125a-5p	-0.39	-0.39	0.92	2007, 2009, 2011
SLC39A13	ENST00000524928.1	solute carrier family 39 (zinc transporter), member 13	845	1	1	0	0	2	0	2	0	0	hsa-miR-125b-5p	-0.39	-0.39	0.53	2009, 2011
C10orf105	ENST00000441508.2	chromosome 10 open reading frame 105	5	2	1	0	1	4	0	3	1	2	hsa-miR-125a-5p	-0.39	-0.39	< 0.1
KIAA1644	ENST00000381176.4	KIAA1644	10	1	0	1	0	1	0	0	1	1	hsa-miR-125a-5p	-0.38	-0.44	0.84	2009, 2011
CYTH1	ENST00000585509.1	cytohesin 1	553	1	1	0	0	1	0	1	0	0	hsa-miR-125b-5p	-0.38	-0.38	0.93	2009, 2011
SEPN1	ENST00000361547.2	selenoprotein N, 1	104	1	1	0	0	1	0	1	0	1	hsa-miR-125a-5p	-0.38	-0.43	< 0.1
TP53INP1	ENST00000448464.2	tumor protein p53 inducible nuclear protein 1	39	1	0	1	0	0	0	0	0	0	hsa-miR-125a-5p	-0.38	-0.47	0.87	2005, 2007, 2009, 2011
TDG	ENST00000392872.3	thymine-DNA glycosylase	201	1	0	0	1	1	0	1	0	0	hsa-miR-125b-5p	-0.38	-0.38	0.82	2005, 2007, 2009, 2011
NAIF1	ENST00000373078.4	nuclear apoptosis inducing factor 1	19	1	0	1	0	2	1	1	0	0	hsa-miR-125b-5p	-0.38	-0.68	0.79	2009, 2011
ST6GALNAC6	ENST00000373146.1	ST6 (alpha-N-acetyl-neuraminyl-2,3-beta-galactosyl-1,3)-N-acetylgalactosaminide alpha-2,6-sialyltransferase 6	28	1	0	0	1	0	0	0	0	6	hsa-miR-125b-5p	-0.38	-0.38	0.7	2009, 2011
EIF2B5	ENST00000273783.3	eukaryotic translation initiation factor 2B, subunit 5 epsilon, 82kDa	789	1	1	0	0	0	0	0	0	0	hsa-miR-125b-5p	-0.38	-0.38	0.59	2009, 2011
MSRB3	ENST00000308259.5	methionine sulfoxide reductase B3	83	1	0	1	0	1	0	1	0	0	hsa-miR-125b-5p	-0.38	-0.47	0.79	2009, 2011
ELOVL6	ENST00000394607.3	ELOVL fatty acid elongase 6	901	1	0	1	0	1	0	1	0	1	hsa-miR-125a-5p	-0.38	-0.43	0.92	2005, 2007, 2009, 2011
PRSS35	ENST00000369700.3	protease, serine, 35	23	1	0	1	0	0	0	0	0	0	hsa-miR-125b-5p	-0.38	-0.38	0.82	2009, 2011
EXO5	ENST00000296380.4	exonuclease 5	237	1	1	0	0	0	0	0	0	0	hsa-miR-125a-5p	-0.38	-0.38	0.26	2009, 2011
LRFN2	ENST00000338305.6	leucine rich repeat and fibronectin type III domain containing 2	5	1	1	0	0	0	0	0	0	0	hsa-miR-125a-5p	-0.38	-0.38	0.93	2005, 2007, 2009, 2011
USP2	ENST00000455332.2	ubiquitin specific peptidase 2	19	1	1	0	0	0	0	0	0	1	hsa-miR-125b-5p	-0.38	-0.38	0.88	2011
RBAK	ENST00000396912.1	RB-associated KRAB zinc finger	99	1	0	0	1	1	0	0	1	0	hsa-miR-125b-5p	-0.37	-0.42	0.81	2005, 2007, 2009, 2011
LCOR	ENST00000371103.3	ligand dependent nuclear receptor corepressor	94	2	1	0	1	0	0	0	0	1	hsa-miR-125a-5p	-0.37	-0.4	0.98	2011
ITGA9	ENST00000264741.5	integrin, alpha 9	9	1	0	1	0	5	0	2	3	1	hsa-miR-125a-5p	-0.37	-0.37	0.92	2005, 2007, 2009, 2011
SIM1	ENST00000369208.3	single-minded homolog 1 (Drosophila)	104	1	1	0	0	0	0	0	0	1	hsa-miR-125b-5p	-0.37	-0.37	0.85
GTPBP2	ENST00000307126.5	GTP binding protein 2	388	1	1	0	0	0	0	0	0	1	hsa-miR-125a-5p	-0.37	-0.37	0.81	2005, 2007, 2009, 2011
TMEM123	ENST00000361236.3	transmembrane protein 123	2135	1	0	1	0	0	0	0	0	0	hsa-miR-125a-5p	-0.37	-0.38	0.86	2009, 2011
TMEM120B	ENST00000449592.2	transmembrane protein 120B	60	2	2	0	0	1	1	0	0	2	hsa-miR-125a-5p	-0.37	-0.71	0.96	2011
LHX9	ENST00000367390.3	LIM homeobox 9	40	2	0	1	1	0	0	0	0	0	hsa-miR-125a-5p	-0.37	-0.39	0.79
ANPEP	ENST00000300060.6	alanyl (membrane) aminopeptidase	216	1	1	0	0	0	0	0	0	0	hsa-miR-125a-5p	-0.37	-0.37	0.93	2005, 2007, 2009, 2011
DKFZP779J2370	ENST00000378904.2		20	1	0	0	1	0	0	0	0	0	hsa-miR-125a-5p	-0.37	-0.37	0.76
MFSD9	ENST00000258436.5	major facilitator superfamily domain containing 9	395	1	1	0	0	0	0	0	0	0	hsa-miR-125a-5p	-0.37	-0.52	0.96
BTG2	ENST00000290551.4	BTG family, member 2	758	2	0	2	0	0	0	0	0	0	hsa-miR-125a-5p	-0.37	-0.37	0.56
ETS1	ENST00000345075.4	v-ets avian erythroblastosis virus E26 oncogene homolog 1	1423	1	1	0	0	2	0	1	1	1	hsa-miR-125b-5p	-0.37	-0.39	0.89	2005, 2007, 2009, 2011
TRAPPC6B	ENST00000330149.5	trafficking protein particle complex 6B	69	1	0	1	0	0	0	0	0	0	hsa-miR-125a-5p	-0.36	-0.4	0.69	2005, 2007, 2009, 2011
RHOQ	ENST00000238738.4	ras homolog family member Q	179	1	0	1	0	0	0	0	0	0	hsa-miR-125a-5p	-0.36	-0.36	0.92	2005, 2007, 2009, 2011
KCTD21	ENST00000340067.3	potassium channel tetramerization domain containing 21	90	1	0	1	0	0	0	0	0	0	hsa-miR-125b-5p	-0.36	-0.36	0.78	2007, 2009, 2011
SEMA4C	ENST00000305476.5	sema domain, immunoglobulin domain (Ig), transmembrane domain (TM) and short cytoplasmic domain, (semaphorin) 4C	31	1	1	0	0	0	0	0	0	1	hsa-miR-125a-5p	-0.36	-0.36	0.88	2005, 2007, 2009, 2011
NBEAL2	ENST00000450053.3	neurobeachin-like 2	70	1	1	0	0	1	1	0	0	0	hsa-miR-125b-5p	-0.36	-0.36	0.88	2009, 2011
CGN	ENST00000271636.7	cingulin	17	2	1	1	0	0	0	0	0	1	hsa-miR-125a-5p	-0.36	-0.36	0.97	2005, 2007, 2009, 2011
ZNRF3	ENST00000544604.2	zinc and ring finger 3	179	2	0	1	1	0	0	0	0	1	hsa-miR-125a-5p	-0.36	-0.44	0.97	2009, 2011
MBD1	ENST00000591416.1	methyl-CpG binding domain protein 1	266	1	1	0	0	0	0	0	0	0	hsa-miR-125a-5p	-0.36	-0.36	0.71	2011
ENPP1	ENST00000360971.2	ectonucleotide pyrophosphatase/phosphodiesterase 1	159	1	1	0	0	1	0	0	1	0	hsa-miR-125a-5p	-0.35	-0.36	0.97	2009, 2011
ARCN1	ENST00000534182.2	archain 1	1139	1	0	0	1	1	0	0	1	0	hsa-miR-125a-5p	-0.35	-0.35	0.57	2005, 2007, 2009, 2011
BCL2L2	ENST00000250405.5	BCL2-like 2	1380	1	0	0	1	0	0	0	0	2	hsa-miR-125b-5p	-0.35	-0.36	0.74	2009, 2011
FBXO45	ENST00000311630.6	F-box protein 45	72	1	0	1	0	1	0	0	1	0	hsa-miR-125a-5p	-0.35	-0.39	0.92	2009, 2011
RBM7	ENST00000540163.1	RNA binding motif protein 7	55	1	0	1	0	0	0	0	0	0	hsa-miR-125a-5p	-0.35	-0.35	0.92	2005, 2007, 2009, 2011
CAMSAP3	ENST00000446248.2	calmodulin regulated spectrin-associated protein family, member 3	14	2	0	1	1	0	0	0	0	0	hsa-miR-125a-5p	-0.35	-0.35	0.64	2007, 2009, 2011
EMID1	ENST00000334018.6	EMI domain containing 1	845	1	0	1	0	0	0	0	0	0	hsa-miR-125a-5p	-0.35	-0.35	0.52	2005, 2007, 2009, 2011
FAM78A	ENST00000372269.3	family with sequence similarity 78, member A	7	1	0	1	0	5	0	4	1	0	hsa-miR-125b-5p	-0.35	-0.39	0.32	2007, 2011
GPC4	ENST00000370828.3	glypican 4	542	2	1	1	0	0	0	0	0	0	hsa-miR-125a-5p	-0.35	-0.48	0.97	2005, 2007, 2009, 2011
ACSL6	ENST00000379264.2	acyl-CoA synthetase long-chain family member 6	7	1	0	1	0	0	0	0	0	0	hsa-miR-125b-5p	-0.35	-0.35	0.24	2011
DDB2	ENST00000378601.3	damage-specific DNA binding protein 2, 48kDa	198	1	1	0	0	0	0	0	0	0	hsa-miR-125a-5p	-0.35	-0.51	ORF
AC140061.12	ENST00000598429.1	Uncharacterized protein	11	1	1	0	0	0	0	0	0	0	hsa-miR-125a-5p	-0.35	-0.35	0.49
MAPRE2	ENST00000436190.2	microtubule-associated protein, RP/EB family, member 2	361	1	0	1	0	1	0	0	1	1	hsa-miR-125b-5p	-0.35	-0.39	0.75	2009, 2011
GPATCH2	ENST00000366934.3	G patch domain containing 2	158	1	0	1	0	0	0	0	0	0	hsa-miR-125b-5p	-0.34	-0.34	0.35
SULT4A1	ENST00000330884.4	sulfotransferase family 4A, member 1	25	1	0	1	0	0	0	0	0	0	hsa-miR-125a-5p	-0.34	-0.4	0.88	2009, 2011
CDC42BPG	ENST00000342711.5	CDC42 binding protein kinase gamma (DMPK-like)	68	1	1	0	0	0	0	0	0	0	hsa-miR-125a-5p	-0.34	-0.34	0.73	2009, 2011
MAMDC2	ENST00000377182.4	MAM domain containing 2	365	1	0	1	0	0	0	0	0	0	hsa-miR-125a-5p	-0.34	-0.34	0.69	2011
OAZ2	ENST00000560258.2	ornithine decarboxylase antizyme 2	2429	2	0	2	0	1	0	0	1	1	hsa-miR-125b-5p	-0.34	-0.66	0.68	2005, 2007
NRXN1	ENST00000342183.5	neurexin 1	5	1	1	0	0	0	0	0	0	1	hsa-miR-125b-5p	-0.34	-0.34	0.86	2011
ZNF385A	ENST00000551109.1	zinc finger protein 385A	94	1	1	0	0	0	0	0	0	0	hsa-miR-125a-5p	-0.34	-0.34	0.84	2005, 2007, 2009, 2011
B3GALNT2	ENST00000366600.3	beta-1,3-N-acetylgalactosaminyltransferase 2	106	1	0	1	0	0	0	0	0	1	hsa-miR-125a-5p	-0.34	-0.37	0.82	2011
KCNJ9	ENST00000368088.3	potassium inwardly-rectifying channel, subfamily J, member 9	5	1	0	1	0	3	0	1	2	0	hsa-miR-125b-5p	-0.34	-0.34	0.46
SLC17A7	ENST00000221485.3	solute carrier family 17 (vesicular glutamate transporter), member 7	12	2	0	2	0	0	0	0	0	1	hsa-miR-125b-5p	-0.34	-0.34	0.63	2005, 2007, 2009, 2011
UBTD1	ENST00000370664.3	ubiquitin domain containing 1	10	1	0	1	0	0	0	0	0	2	hsa-miR-125b-5p	-0.34	-0.34	0.62	2005, 2007, 2009, 2011
ITGA1	ENST00000282588.6	integrin, alpha 1	400	1	0	0	1	1	0	1	0	0	hsa-miR-125a-5p	-0.34	-0.36	0.46
TMEM86A	ENST00000280734.2	transmembrane protein 86A	5	1	1	0	0	2	1	1	0	1	hsa-miR-125a-5p	-0.34	-0.34	0.32	2009, 2011
KCNH4	ENST00000607371.1	potassium voltage-gated channel, subfamily H (eag-related), member 4	5	1	0	1	0	1	1	0	0	0	hsa-miR-125b-5p	-0.34	-0.34	0.24	2009, 2011
GPC6	ENST00000377047.4	glypican 6	410	1	0	1	0	0	0	0	0	0	hsa-miR-125a-5p	-0.34	-0.35	0.92	2011
EBF4	ENST00000380648.4	early B-cell factor 4	1194	1	1	0	0	0	0	0	0	2	hsa-miR-125a-5p	-0.34	-0.34	0.96	2009, 2011
ARSI	ENST00000328668.7	arylsulfatase family, member I	19	1	1	0	0	0	0	0	0	0	hsa-miR-125b-5p	-0.34	-0.34	< 0.1	2011
RBM20	ENST00000369519.3	RNA binding motif protein 20	7	1	1	0	0	0	0	0	0	2	hsa-miR-125b-5p	-0.33	-0.34	0.97	2011
KCNA1	ENST00000382545.3	potassium voltage-gated channel, shaker-related subfamily, member 1 (episodic ataxia with myokymia)	5	1	1	0	0	1	0	1	0	2	hsa-miR-125a-5p	-0.33	-0.33	0.75	2007, 2009, 2011
MTMR3	ENST00000333027.3	myotubularin related protein 3	123	1	0	1	0	2	0	0	2	3	hsa-miR-125a-5p	-0.33	-0.35	0.91	2005, 2007, 2009, 2011
RAF1	ENST00000251849.4	v-raf-1 murine leukemia viral oncogene homolog 1	2422	1	1	0	0	0	0	0	0	0	hsa-miR-125a-5p	-0.33	-0.33	< 0.1	2011
NUP210	ENST00000254508.5	nucleoporin 210kDa	246	1	1	0	0	1	1	0	0	1	hsa-miR-125b-5p	-0.33	-0.33	0.96	2005, 2007, 2009, 2011
KLC2	ENST00000316924.5	kinesin light chain 2	11832	1	0	1	0	0	0	0	0	0	hsa-miR-125b-5p	-0.33	-0.33	0.83	2005, 2007, 2009, 2011
ELOVL1	ENST00000372458.3	ELOVL fatty acid elongase 1	188	1	0	1	0	0	0	0	0	1	hsa-miR-125a-5p	-0.33	-0.33	0.54	2011
KPNA6	ENST00000373625.3	karyopherin alpha 6 (importin alpha 7)	272	1	0	1	0	4	0	1	3	0	hsa-miR-125b-5p	-0.33	-0.43	0.83	2009, 2011
NCKAP5L	ENST00000335999.6	NCK-associated protein 5-like	141	1	1	0	0	0	0	0	0	0	hsa-miR-125b-5p	-0.33	-0.33	0.76	2009, 2011
DNAL4	ENST00000216068.4	dynein, axonemal, light chain 4	9	1	0	0	1	1	0	1	0	0	hsa-miR-125b-5p	-0.33	-0.33	0.57	2005, 2007, 2009, 2011
SEMA4F	ENST00000357877.2	sema domain, immunoglobulin domain (Ig), transmembrane domain (TM) and short cytoplasmic domain, (semaphorin) 4F	32	2	0	2	0	1	0	0	1	1	hsa-miR-125a-5p	-0.33	-0.68	0.95	2011
SLC16A6	ENST00000327268.4	solute carrier family 16, member 6	17	1	0	1	0	0	0	0	0	0	hsa-miR-125b-5p	-0.33	-0.33	0.87	2011
CDKN2B	ENST00000380142.4	cyclin-dependent kinase inhibitor 2B (p15, inhibits CDK4)	373	1	0	1	0	0	0	0	0	1	hsa-miR-125b-5p	-0.33	-0.33	0.45	2011
DGAT1	ENST00000332324.4	diacylglycerol O-acyltransferase 1	3108	1	1	0	0	0	0	0	0	1	hsa-miR-125b-5p	-0.33	-0.33	0.4	2009, 2011
ABCC5	ENST00000334444.6	ATP-binding cassette, sub-family C (CFTR/MRP), member 5	453	1	0	0	1	1	0	1	0	0	hsa-miR-125a-5p	-0.33	-0.33	0.8	2005, 2007, 2009
RAPGEF5	ENST00000401957.2	Rap guanine nucleotide exchange factor (GEF) 5	32	1	1	0	0	0	0	0	0	1	hsa-miR-125a-5p	-0.33	-0.33	0.89	2007, 2009, 2011
HK2	ENST00000290573.2	hexokinase 2	5	1	1	0	0	0	0	0	0	1	hsa-miR-125a-5p	-0.33	-0.33	0.79	2009, 2011
ZNF704	ENST00000327835.3	zinc finger protein 704	124	3	2	0	1	2	1	1	0	1	hsa-miR-125b-5p	-0.32	-0.49	> 0.99	2009, 2011
SEMA4B	ENST00000411539.2	sema domain, immunoglobulin domain (Ig), transmembrane domain (TM) and short cytoplasmic domain, (semaphorin) 4B	3850	1	1	0	0	1	0	0	1	1	hsa-miR-125b-5p	-0.32	-0.32	0.92	2007, 2009, 2011
KCNH7	ENST00000332142.5	potassium voltage-gated channel, subfamily H (eag-related), member 7	5	1	0	1	0	0	0	0	0	0	hsa-miR-125a-5p	-0.32	-0.32	0.83	2005, 2007, 2009, 2011
EDEM1	ENST00000256497.4	ER degradation enhancer, mannosidase alpha-like 1	948	2	0	1	1	1	0	1	0	0	hsa-miR-125a-5p	-0.32	-0.34	0.84	2005, 2007, 2009, 2011
BCL2	ENST00000398117.1	B-cell CLL/lymphoma 2	55	1	1	0	0	2	0	0	2	2	hsa-miR-125b-5p	-0.32	-0.37	0.82	2009, 2011
DDX42	ENST00000578681.1	DEAD (Asp-Glu-Ala-Asp) box helicase 42	797	1	0	1	0	0	0	0	0	0	hsa-miR-125b-5p	-0.32	-0.32	0.75	2005, 2007, 2009, 2011
THY1	ENST00000284240.5	Thy-1 cell surface antigen	2345	1	1	0	0	0	0	0	0	0	hsa-miR-125a-5p	-0.32	-0.33	< 0.1	2011
CRB2	ENST00000373631.3	crumbs homolog 2 (Drosophila)	8	1	1	0	0	2	0	1	1	0	hsa-miR-125a-5p	-0.32	-0.32	0.95	2007, 2009, 2011
AGGF1	ENST00000312916.7	angiogenic factor with G patch and FHA domains 1	890	1	0	1	0	0	0	0	0	0	hsa-miR-125a-5p	-0.32	-0.33	0.57	2009, 2011
FAM134A	ENST00000430297.2	family with sequence similarity 134, member A	3080	1	1	0	0	0	0	0	0	0	hsa-miR-125b-5p	-0.32	-0.32	0.96	2007, 2009, 2011
RASL10B	ENST00000268864.3	RAS-like, family 10, member B	1495	1	0	0	1	0	0	0	0	0	hsa-miR-125a-5p	-0.32	-0.33	0.8	2011
PKP4	ENST00000389757.3	plakophilin 4	373	1	0	0	1	0	0	0	0	0	hsa-miR-125a-5p	-0.32	-0.32	0.8	2005, 2007
ELOVL4	ENST00000369816.4	ELOVL fatty acid elongase 4	129	1	0	0	1	0	0	0	0	0	hsa-miR-125a-5p	-0.32	-0.32	0.53	2011
SMG5	ENST00000361813.5	SMG5 nonsense mediated mRNA decay factor	1093	1	0	1	0	0	0	0	0	1	hsa-miR-125b-5p	-0.32	-0.32	0.67	2011
STX6	ENST00000258301.5	syntaxin 6	348	1	0	0	1	1	0	0	1	1	hsa-miR-125b-5p	-0.32	-0.41	0.4	2011
USP45	ENST00000392738.2	ubiquitin specific peptidase 45	491	1	0	1	0	0	0	0	0	0	hsa-miR-125a-5p	-0.32	-0.33	0.54	2007, 2009, 2011
AIFM1	ENST00000535724.1	apoptosis-inducing factor, mitochondrion-associated, 1	2582	1	1	0	0	0	0	0	0	0	hsa-miR-125b-5p	-0.32	-0.32	ORF
ACER2	ENST00000340967.2	alkaline ceramidase 2	44	1	1	0	0	0	0	0	0	2	hsa-miR-125b-5p	-0.32	-0.36	0.96	2007, 2009, 2011
LURAP1L	ENST00000319264.3	leucine rich adaptor protein 1-like	266	1	0	0	1	0	0	0	0	1	hsa-miR-125a-5p	-0.32	-0.43	0.82	2005, 2007, 2009, 2011
LOXL1	ENST00000261921.7	lysyl oxidase-like 1	1361	1	1	0	0	0	0	0	0	0	hsa-miR-125a-5p	-0.32	-0.32	0.57	2005, 2007, 2009, 2011
PPP2CA	ENST00000481195.1	protein phosphatase 2, catalytic subunit, alpha isozyme	11344	1	0	0	1	0	0	0	0	0	hsa-miR-125b-5p	-0.31	-0.31	0.82	2005, 2007, 2009, 2011
B4GALT1	ENST00000379731.4	UDP-Gal:betaGlcNAc beta 1,4- galactosyltransferase, polypeptide 1	2265	1	0	1	0	1	0	0	1	1	hsa-miR-125b-5p	-0.31	-0.33	0.6	2009, 2011
CBX7	ENST00000216133.5	chromobox homolog 7	5	1	0	1	0	3	1	1	1	1	hsa-miR-125a-5p	-0.31	-0.31	0.89	2005, 2007, 2009, 2011
STAT3	ENST00000585517.1	signal transducer and activator of transcription 3 (acute-phase response factor)	478	1	1	0	0	0	0	0	0	3	hsa-miR-125b-5p	-0.31	-0.35	0.93	2011
CASP2	ENST00000310447.5	caspase 2, apoptosis-related cysteine peptidase	274	1	1	0	0	0	0	0	0	0	hsa-miR-125b-5p	-0.31	-0.31	0.96	2009, 2011
PI4K2B	ENST00000264864.6	phosphatidylinositol 4-kinase type 2 beta	931	1	0	0	1	0	0	0	0	0	hsa-miR-125a-5p	-0.31	-0.32	0.82	2005, 2007, 2009, 2011
HCN3	ENST00000368358.3	hyperpolarization activated cyclic nucleotide-gated potassium channel 3	41	1	1	0	0	0	0	0	0	0	hsa-miR-125a-5p	-0.31	-0.31	0.92	2011
MFN1	ENST00000471841.1	mitofusin 1	502	1	0	1	0	0	0	0	0	1	hsa-miR-125a-5p	-0.31	-0.31	0.84	2005, 2007, 2009, 2011
C15orf39	ENST00000567617.1	chromosome 15 open reading frame 39	1023	1	1	0	0	0	0	0	0	1	hsa-miR-125b-5p	-0.31	-0.42	< 0.1	2011
KLF16	ENST00000250916.4	Kruppel-like factor 16	5	2	0	1	1	0	0	0	0	0	hsa-miR-125b-5p	-0.31	-0.31	0.95	2007, 2009, 2011
ZNF792	ENST00000404801.1	zinc finger protein 792	95	2	2	0	0	0	0	0	0	1	hsa-miR-125b-5p	-0.31	-0.64	0.34	2009, 2011
GGA2	ENST00000309859.4	golgi-associated, gamma adaptin ear containing, ARF binding protein 2	645	1	1	0	0	1	0	0	1	1	hsa-miR-125a-5p	-0.31	-0.63	0.97	2005, 2007, 2009, 2011
ECE1	ENST00000415912.2	endothelin converting enzyme 1	1166	1	0	0	1	1	0	1	0	0	hsa-miR-125a-5p	-0.31	-0.31	0.82	2009, 2011
IL16	ENST00000394660.2	interleukin 16	5	1	0	1	0	2	0	1	1	0	hsa-miR-125a-5p	-0.31	-0.31	0.91	2005, 2007, 2009, 2011
GLTP	ENST00000318348.4	glycolipid transfer protein	5	1	0	0	1	0	0	0	0	1	hsa-miR-125b-5p	-0.31	-0.31	0.82	2011
DNAJC14	ENST00000357606.3	DnaJ (Hsp40) homolog, subfamily C, member 14	1293	1	0	0	1	0	0	0	0	0	hsa-miR-125a-5p	-0.31	-0.31	0.81	2007, 2009, 2011
PGAP3	ENST00000579146.1	post-GPI attachment to proteins 3	6	1	1	0	0	0	0	0	0	1	hsa-miR-125a-5p	-0.31	-0.31	< 0.1	2009, 2011
EAF1	ENST00000396842.2	ELL associated factor 1	63	1	1	0	0	0	0	0	0	0	hsa-miR-125a-5p	-0.31	-0.32	0.91	2005, 2007, 2009, 2011
IFNG	ENST00000229135.3	interferon, gamma	5	1	0	1	0	0	0	0	0	0	hsa-miR-125b-5p	-0.3	-0.3	0.31
PTAR1	ENST00000377200.5	protein prenyltransferase alpha subunit repeat containing 1	161	2	0	1	1	0	0	0	0	1	hsa-miR-125b-5p	-0.3	-0.46	0.98	2009, 2011
PCDH1	ENST00000503492.1	protocadherin 1	30	5	0	5	0	0	0	0	0	3	hsa-miR-125a-5p	-0.3	-0.37	0.98
GOLGA5	ENST00000163416.2	golgin A5	35	1	0	0	1	0	0	0	0	0	hsa-miR-125b-5p	-0.3	-0.3	0.41	2005, 2007, 2009
ST6GAL1	ENST00000169298.3	ST6 beta-galactosamide alpha-2,6-sialyltranferase 1	549	2	1	1	0	0	0	0	0	1	hsa-miR-125a-5p	-0.3	-0.31	0.68	2005, 2007, 2009, 2011
RASAL2	ENST00000448150.3	RAS protein activator like 2	950	1	0	0	1	1*	0	0	0	3	hsa-miR-125a-5p	-0.3	-0.33	0.8	2005, 2007, 2011
SCLY	ENST00000254663.6	selenocysteine lyase	232	1	0	1	0	0	0	0	0	1	hsa-miR-125b-5p	-0.3	-0.3	0.24
GLB1L2	ENST00000339772.7	galactosidase, beta 1-like 2	38	1	1	0	0	0	0	0	0	0	hsa-miR-125a-5p	-0.3	-0.3	0.37	2009, 2011
CTDSP2	ENST00000398073.2	CTD (carboxy-terminal domain, RNA polymerase II, polypeptide A) small phosphatase 2	991	2	0	0	2	0	0	0	0	0	hsa-miR-125a-5p	-0.3	-0.32	0.82	2009, 2011
RP11-766F14.2	ENST00000511828.1	Protein LOC285556	5	1	0	1	0	1	0	0	1	1	hsa-miR-125a-5p	-0.3	-0.3	0.91
C11orf57	ENST00000532163.1	chromosome 11 open reading frame 57	207	1	1	0	0	0	0	0	0	1	hsa-miR-125a-5p	-0.3	-0.49	0.94	2007, 2009, 2011
RNF144B	ENST00000259939.3	ring finger protein 144B	17	1	0	1	0	0	0	0	0	0	hsa-miR-125a-5p	-0.3	-0.3	0.82	2005, 2007, 2009, 2011
TMED9	ENST00000332598.6	transmembrane emp24 protein transport domain containing 9	1751	1	0	0	1	0	0	0	0	0	hsa-miR-125b-5p	-0.3	-0.3	0.75	2005, 2007, 2009, 2011
ZNF76	ENST00000373953.3	zinc finger protein 76	6	1	0	1	0	0	0	0	0	1	hsa-miR-125a-5p	-0.3	-0.3	0.5	2005, 2007, 2009, 2011
RASGRF2	ENST00000265080.4	Ras protein-specific guanine nucleotide-releasing factor 2	140	1	1	0	0	1	1	0	0	0	hsa-miR-125b-5p	-0.3	-0.31	0.96
COPZ1	ENST00000551779.1	coatomer protein complex, subunit zeta 1	2623	1	0	1	0	0	0	0	0	0	hsa-miR-125a-5p	-0.3	-0.3	0.61	2009, 2011
ANKRD33B	ENST00000296657.5	ankyrin repeat domain 33B	9	2	1	1	0	3	1	0	2	2	hsa-miR-125b-5p	-0.29	-0.81	> 0.99	2011
SLC7A1	ENST00000380752.5	solute carrier family 7 (cationic amino acid transporter, y+ system), member 1	338	1	0	1	0	1	0	1	0	0	hsa-miR-125a-5p	-0.29	-0.34	0.92	2005, 2007, 2009, 2011
TOMM40	ENST00000592434.1	translocase of outer mitochondrial membrane 40 homolog (yeast)	14	1	1	0	0	1	0	0	1	1	hsa-miR-125a-5p	-0.29	-0.32	0.96	2009, 2011
ITGA8	ENST00000378076.3	integrin, alpha 8	7	1	1	0	0	0	0	0	0	0	hsa-miR-125b-5p	-0.29	-0.29	0.97
LYPD6	ENST00000334166.4	LY6/PLAUR domain containing 6	261	1	1	0	0	0	0	0	0	1	hsa-miR-125a-5p	-0.29	-0.29	0.87	2009, 2011
KIAA1598	ENST00000260777.10	KIAA1598	94	1	0	0	1	0	0	0	0	0	hsa-miR-125a-5p	-0.29	-0.29	0.81	2005, 2007, 2009, 2011
TMEM132E	ENST00000321639.5	transmembrane protein 132E	461	1	0	0	1	0	0	0	0	1	hsa-miR-125a-5p	-0.29	-0.29	0.8	2007, 2009, 2011
ZNF281	ENST00000294740.3	zinc finger protein 281	595	1	0	0	1	0	0	0	0	0	hsa-miR-125b-5p	-0.29	-0.33	0.82	2005, 2007, 2011
SCRT2	ENST00000246104.6	scratch homolog 2, zinc finger protein (Drosophila)	5	1	0	0	1	0	0	0	0	1	hsa-miR-125a-5p	-0.29	-0.29	0.81	2005, 2007, 2011
OPALIN	ENST00000371172.3	oligodendrocytic myelin paranodal and inner loop protein	5	1	0	1	0	0	0	0	0	0	hsa-miR-125a-5p	-0.29	-0.29	0.22	2011
ITGA7	ENST00000553804.1	integrin, alpha 7	100	1	0	1	0	1	0	0	1	0	hsa-miR-125a-5p	-0.29	-0.29	0.21
USP37	ENST00000258399.3	ubiquitin specific peptidase 37	14	1	0	1	0	0	0	0	0	0	hsa-miR-125a-5p	-0.29	-0.29	0.92	2005, 2007, 2009, 2011
ALDH1A3	ENST00000329841.5	aldehyde dehydrogenase 1 family, member A3	8	1	0	1	0	1	0	1	0	0	hsa-miR-125b-5p	-0.29	-0.29	0.52	2009, 2011
ZBTB34	ENST00000319119.4	zinc finger and BTB domain containing 34	726	1	1	0	0	0	0	0	0	1	hsa-miR-125b-5p	-0.29	-0.29	0.51	2009, 2011
ULK3	ENST00000440863.2	unc-51 like kinase 3	22	1	1	0	0	0	0	0	0	0	hsa-miR-125a-5p	-0.29	-0.29	0.94	2009, 2011
DPF2	ENST00000528416.1	D4, zinc and double PHD fingers family 2	1164	1	1	0	0	0	0	0	0	1	hsa-miR-125a-5p	-0.29	-0.29	0.94	2005, 2007, 2009, 2011
ADAMTS14	ENST00000373208.1	ADAM metallopeptidase with thrombospondin type 1 motif, 14	5	1	0	0	1	1	0	1	0	1	hsa-miR-125a-5p	-0.29	-0.29	0.81	2007, 2011
ERBB3	ENST00000267101.3	v-erb-b2 avian erythroblastic leukemia viral oncogene homolog 3	926	1	1	0	0	0	0	0	0	0	hsa-miR-125b-5p	-0.29	-0.29	0.7	2011
HOXD9	ENST00000249499.6	homeobox D9	78	1	1	0	0	0	0	0	0	2	hsa-miR-125b-5p	-0.29	-0.33	0.67	2009, 2011
CYB5D1	ENST00000571846.1	cytochrome b5 domain containing 1	546	1	1	0	0	2	0	1	1	0	hsa-miR-125b-5p	-0.29	-0.36	< 0.1	2011
PPP2R5C	ENST00000422945.2	protein phosphatase 2, regulatory subunit B', gamma	1584	1	0	1	0	0	0	0	0	0	hsa-miR-125b-5p	-0.28	-0.28	0.73	2005, 2007, 2009, 2011
H6PD	ENST00000377403.2	hexose-6-phosphate dehydrogenase (glucose 1-dehydrogenase)	467	1	0	1	0	3	1	1	1	1	hsa-miR-125b-5p	-0.28	-0.29	0.22
PCSK7	ENST00000320934.3	proprotein convertase subtilisin/kexin type 7	92	1	1	0	0	1	0	1	0	0	hsa-miR-125a-5p	-0.28	-0.3	0.78	2005, 2007, 2009, 2011
E2F2	ENST00000361729.2	E2F transcription factor 2	96	1	1	0	0	4	1	2	1	2	hsa-miR-125b-5p	-0.28	-0.28	0.95	2009, 2011
RASGRF1	ENST00000558480.2	Ras protein-specific guanine nucleotide-releasing factor 1	5	1	0	1	0	0	0	0	0	0	hsa-miR-125a-5p	-0.28	-0.28	0.92	2011
ADAM9	ENST00000487273.2	ADAM metallopeptidase domain 9	6435	1	0	0	1	0	0	0	0	0	hsa-miR-125a-5p	-0.28	-0.28	0.57	2009, 2011
SLC4A10	ENST00000415876.2	solute carrier family 4, sodium bicarbonate transporter, member 10	5	1	1	0	0	0	0	0	0	0	hsa-miR-125a-5p	-0.28	-0.28	ORF	2005, 2007, 2009, 2011
TMEM19	ENST00000266673.5	transmembrane protein 19	1378	1	0	1	0	0	0	0	0	1	hsa-miR-125b-5p	-0.28	-0.29	0.29	2011
CDR2L	ENST00000337231.5	cerebellar degeneration-related protein 2-like	28	1	1	0	0	0	0	0	0	2	hsa-miR-125a-5p	-0.28	-0.28	0.94	2007, 2009, 2011
RBM24	ENST00000379052.5	RNA binding motif protein 24	43	1	0	0	1	0	0	0	0	0	hsa-miR-125b-5p	-0.28	-0.28	0.78	2005, 2007, 2011
ANO6	ENST00000320560.8	anoctamin 6	2262	1	0	1	0	0	0	0	0	0	hsa-miR-125a-5p	-0.28	-0.29	0.64	2011
SIT1	ENST00000259608.3	signaling threshold regulating transmembrane adaptor 1	7	1	0	1	0	0	0	0	0	0	hsa-miR-125b-5p	-0.28	-0.28	0.32
GFOD2	ENST00000268797.7	glucose-fructose oxidoreductase domain containing 2	36	1	1	0	0	0	0	0	0	0	hsa-miR-125b-5p	-0.28	-0.28	0.29	2011
GPALPP1	ENST00000361121.2	GPALPP motifs containing 1	845	1	0	1	0	0	0	0	0	0	hsa-miR-125b-5p	-0.28	-0.29	0.27
TSPAN12	ENST00000222747.3	tetraspanin 12	554	1	0	0	1	0	0	0	0	0	hsa-miR-125a-5p	-0.28	-0.28	0.81	2007, 2009, 2011
PPP1R37	ENST00000221462.4	protein phosphatase 1, regulatory subunit 37	513	1	0	0	1	0	0	0	0	0	hsa-miR-125a-5p	-0.28	-0.28	0.82	2011
ZC3H7B	ENST00000352645.4	zinc finger CCCH-type containing 7B	888	2	1	1	0	1	0	1	0	3	hsa-miR-125a-5p	-0.28	-0.28	0.57	2009, 2011
IFFO1	ENST00000436152.2	intermediate filament family orphan 1	552	1	0	1	0	0	0	0	0	0	hsa-miR-125a-5p	-0.28	-0.29	0.86	2009, 2011
TNFRSF1B	ENST00000376259.3	tumor necrosis factor receptor superfamily, member 1B	243	1	0	0	1	0	0	0	0	0	hsa-miR-125a-5p	-0.28	-0.28	0.78	2011
TRIB2	ENST00000155926.4	tribbles pseudokinase 2	68	1	0	0	1	0	0	0	0	0	hsa-miR-125b-5p	-0.28	-0.28	0.75	2005, 2007, 2009, 2011
RHOT2	ENST00000315082.4	ras homolog family member T2	1368	1	0	1	0	1	0	0	1	0	hsa-miR-125a-5p	-0.28	-0.28	< 0.1	2007, 2009, 2011
SORT1	ENST00000256637.6	sortilin 1	2111	1	0	1	0	1	0	0	1	1	hsa-miR-125a-5p	-0.28	-0.32	0.72	2005, 2007, 2009, 2011
APC	ENST00000457016.1	adenomatous polyposis coli	794	1	0	0	1	0	0	0	0	0	hsa-miR-125a-5p	-0.27	-0.27	0.82	2011
UBE2R2	ENST00000263228.3	ubiquitin-conjugating enzyme E2R 2	2442	3	1	1	1	0	0	0	0	0	hsa-miR-125b-5p	-0.27	-0.88	> 0.99	2005, 2007, 2009, 2011
FOXQ1	ENST00000296839.2	forkhead box Q1	181	1	0	0	1	0	0	0	0	0	hsa-miR-125a-5p	-0.27	-0.28	0.7	2005, 2007, 2009, 2011
HIF1AN	ENST00000299163.6	hypoxia inducible factor 1, alpha subunit inhibitor	1545	3	0	3	0	5	2	3	0	3	hsa-miR-125a-5p	-0.27	-0.72	0.97	2011
TBX4	ENST00000393853.4	T-box 4	21	1	0	1	0	0	0	0	0	0	hsa-miR-125b-5p	-0.27	-0.27	0.55	2005, 2007, 2009, 2011
DAZAP2	ENST00000412716.3	DAZ associated protein 2	4265	1	0	0	1	0	0	0	0	0	hsa-miR-125a-5p	-0.27	-0.29	0.37	2005, 2007, 2009, 2011
KIAA0319L	ENST00000325722.3	KIAA0319-like	2090	2	0	2	0	1	0	0	1	0	hsa-miR-125b-5p	-0.27	-0.27	0.95	2011
HAPLN1	ENST00000274341.4	hyaluronan and proteoglycan link protein 1	5	1	0	1	0	0	0	0	0	1	hsa-miR-125a-5p	-0.27	-0.27	0.91	2011
PGP	ENST00000333503.7	phosphoglycolate phosphatase	153	1	0	0	1	1	0	1	0	0	hsa-miR-125a-5p	-0.27	-0.27	0.81	2007, 2009, 2011
MLF2	ENST00000435120.1	myeloid leukemia factor 2	623	1	1	0	0	0	0	0	0	0	hsa-miR-125a-5p	-0.27	-0.27	0.56	2005, 2007, 2009, 2011
LNPEP	ENST00000231368.5	leucyl/cystinyl aminopeptidase	28	1	0	1	0	3	0	0	3	1	hsa-miR-125b-5p	-0.27	-0.32	0.92	2005, 2007, 2009, 2011
LCLAT1	ENST00000309052.4	lysocardiolipin acyltransferase 1	397	1	1	0	0	0	0	0	0	0	hsa-miR-125a-5p	-0.27	-0.27	0.76	2009, 2011
IGSF11	ENST00000425327.2	immunoglobulin superfamily, member 11	5	1	0	1	0	1	0	0	1	0	hsa-miR-125b-5p	-0.27	-0.27	0.31	2009, 2011
ANKRD44	ENST00000282272.8	ankyrin repeat domain 44	187	1	0	1	0	0	0	0	0	0	hsa-miR-125a-5p	-0.27	-0.28	0.66	2011
PHOX2B	ENST00000226382.2	paired-like homeobox 2b	5	1	0	1	0	1	0	0	1	0	hsa-miR-125a-5p	-0.27	-0.27	0.58	2011
COL4A3	ENST00000396578.3	collagen, type IV, alpha 3 (Goodpasture antigen)	286	1	1	0	0	1	0	1	0	0	hsa-miR-125b-5p	-0.27	-0.27	< 0.1	2011
CHTF8	ENST00000448552.2	CTF8, chromosome transmission fidelity factor 8 homolog (S. cerevisiae)	13	1	1	0	0	0	0	0	0	0	hsa-miR-125b-5p	-0.27	-0.27	ORF	2007, 2009, 2011
CSRNP1	ENST00000273153.5	cysteine-serine-rich nuclear protein 1	544	1	0	1	0	0	0	0	0	0	hsa-miR-125b-5p	-0.26	-0.27	0.55
ZCCHC8	ENST00000536306.1	zinc finger, CCHC domain containing 8	297	1	0	0	1	0	0	0	0	0	hsa-miR-125a-5p	-0.26	-0.26	0.82	2011
VAV3	ENST00000370056.4	vav 3 guanine nucleotide exchange factor	1128	1	0	0	1	0	0	0	0	1	hsa-miR-125b-5p	-0.26	-0.28	0.74	2009, 2011
GOPC	ENST00000368498.2	golgi-associated PDZ and coiled-coil motif containing	451	1	0	1	0	0	0	0	0	1	hsa-miR-125a-5p	-0.26	-0.29	0.91	2007, 2009, 2011
DUSP6	ENST00000279488.7	dual specificity phosphatase 6	1056	1	0	0	1	1	0	0	1	0	hsa-miR-125a-5p	-0.26	-0.39	0.82	2005, 2007, 2009, 2011
MTUS1	ENST00000381869.3	microtubule associated tumor suppressor 1	215	1	0	1	0	0	0	0	0	0	hsa-miR-125a-5p	-0.26	-0.26	0.92	2005, 2007, 2009, 2011
BRWD1	ENST00000342449.3	bromodomain and WD repeat domain containing 1	96	2	0	0	2	0	0	0	0	1	hsa-miR-125b-5p	-0.26	-0.36	0.97	2007, 2009, 2011
RP11-17M16.1	ENST00000532511.1	Homo sapiens FLJ44313 protein (FLJ44313), mRNA.	9	1	0	1	0	0	0	0	0	0	hsa-miR-125a-5p	-0.26	-0.26	0.43
LIMD2	ENST00000259006.3	LIM domain containing 2	90	1	0	1	0	1	0	1	0	0	hsa-miR-125a-5p	-0.26	-0.34	0.84	2007, 2009, 2011
TGOLN2	ENST00000377386.3	trans-golgi network protein 2	1914	1	1	0	0	1	0	1	0	1	hsa-miR-125a-5p	-0.26	-0.29	0.94	2005, 2007, 2009, 2011
DPH2	ENST00000255108.3	DPH2 homolog (S. cerevisiae)	209	1	1	0	0	0	0	0	0	0	hsa-miR-125b-5p	-0.26	-0.49	< 0.1	2011
PPP1CA	ENST00000312989.7	protein phosphatase 1, catalytic subunit, alpha isozyme	16428	1	0	1	0	1	0	1	0	0	hsa-miR-125b-5p	-0.26	-0.26	0.44	2005, 2007, 2009, 2011
ENTPD4	ENST00000358689.4	ectonucleoside triphosphate diphosphohydrolase 4	465	1	0	1	0	0	0	0	0	0	hsa-miR-125b-5p	-0.26	-0.26	0.92	2005, 2007, 2009, 2011
CHTF8	ENST00000574807.1	Alternative protein CHTF8	8	1	1	0	0	0	0	0	0	0	hsa-miR-125b-5p	-0.26	-0.26	ORF
RAB8B	ENST00000321437.4	RAB8B, member RAS oncogene family	45	1	0	1	0	0	0	0	0	0	hsa-miR-125b-5p	-0.26	-0.3	0.62	2007, 2009, 2011
PHC2	ENST00000431992.1	polyhomeotic homolog 2 (Drosophila)	11	1	0	1	0	0	0	0	0	1	hsa-miR-125a-5p	-0.26	-0.26	0.64	2005, 2007, 2009, 2011
GALNT7	ENST00000265000.4	UDP-N-acetyl-alpha-D-galactosamine:polypeptide N-acetylgalactosaminyltransferase 7 (GalNAc-T7)	953	1	0	1	0	0	0	0	0	0	hsa-miR-125b-5p	-0.26	-0.26	0.84	2005, 2007, 2009, 2011
UBE2W	ENST00000517608.1	ubiquitin-conjugating enzyme E2W (putative)	102	1	0	1	0	1	0	0	1	0	hsa-miR-125a-5p	-0.26	-0.28	0.92	2007, 2009, 2011
SH3BP4	ENST00000392011.2	SH3-domain binding protein 4	783	1	0	1	0	1	0	0	1	0	hsa-miR-125a-5p	-0.26	-0.26	0.92	2005, 2007, 2009, 2011
TIMM17B	ENST00000465150.2	translocase of inner mitochondrial membrane 17 homolog B (yeast)	35084	1	0	1	0	0	0	0	0	0	hsa-miR-125b-5p	-0.26	-0.26	0.55	2009, 2011
ZC3H12B	ENST00000338957.4	zinc finger CCCH-type containing 12B	29	1	0	1	0	1	0	1	0	2	hsa-miR-125a-5p	-0.26	-0.26	0.87	2009, 2011
QSOX2	ENST00000358701.5	quiescin Q6 sulfhydryl oxidase 2	905	1	0	0	1	0	0	0	0	0	hsa-miR-125a-5p	-0.26	-0.26	0.82	2005, 2007, 2009, 2011
LGI2	ENST00000382114.4	leucine-rich repeat LGI family, member 2	32	1	0	0	1	0	0	0	0	0	hsa-miR-125b-5p	-0.26	-0.26	0.82	2009, 2011
SEL1L	ENST00000336735.4	sel-1 suppressor of lin-12-like (C. elegans)	1271	1	0	0	1	0	0	0	0	0	hsa-miR-125b-5p	-0.26	-0.26	0.82	2005, 2007, 2009, 2011
KIAA1467	ENST00000197268.8	KIAA1467	509	1	0	0	1	1	0	0	1	0	hsa-miR-125a-5p	-0.26	-0.26	0.78	2009, 2011
FAM134C	ENST00000309428.5	family with sequence similarity 134, member C	397	1	0	1	0	2	0	1	1	1	hsa-miR-125a-5p	-0.26	-0.26	0.9	2005, 2007, 2009, 2011
GPR153	ENST00000377893.2	G protein-coupled receptor 153	39	1	0	1	0	0	0	0	0	0	hsa-miR-125b-5p	-0.26	-0.26	0.41	2011
FAM222B	ENST00000582266.1	family with sequence similarity 222, member B	100	1	0	1	0	1	0	1	0	0	hsa-miR-125a-5p	-0.26	-0.26	ORF
CBFB	ENST00000290858.6	core-binding factor, beta subunit	3904	1	0	0	1	0	0	0	0	0	hsa-miR-125b-5p	-0.25	-0.26	0.52	2005, 2007
SLC38A9	ENST00000396865.2	solute carrier family 38, member 9	156	1	0	1	0	0	0	0	0	0	hsa-miR-125a-5p	-0.25	-0.46	0.88	2005, 2007, 2009, 2011
VPS37B	ENST00000267202.2	vacuolar protein sorting 37 homolog B (S. cerevisiae)	261	1	0	0	1	1	0	1	0	0	hsa-miR-125a-5p	-0.25	-0.26	0.82	2007, 2009, 2011
WDR31	ENST00000341761.4	WD repeat domain 31	23	1	1	0	0	0	0	0	0	1	hsa-miR-125a-5p	-0.25	-0.25	0.68
PARP11	ENST00000427057.2	poly (ADP-ribose) polymerase family, member 11	75	1	0	1	0	0	0	0	0	1	hsa-miR-125b-5p	-0.25	-0.25	0.22
BCAT1	ENST00000261192.7	branched chain amino-acid transaminase 1, cytosolic	1346	1	0	1	0	0	0	0	0	1	hsa-miR-125a-5p	-0.25	-0.27	0.31	2009, 2011
DNAJB5	ENST00000545841.1	DnaJ (Hsp40) homolog, subfamily B, member 5	379	1	0	1	0	0	0	0	0	1	hsa-miR-125b-5p	-0.25	-0.25	0.84	2005, 2007, 2011
ASB4	ENST00000325885.5	ankyrin repeat and SOCS box containing 4	5	1	0	0	1	0	0	0	0	0	hsa-miR-125a-5p	-0.25	-0.25	0.51	2011
EPOR	ENST00000592375.2	erythropoietin receptor	96	1	0	1	0	1	0	0	1	0	hsa-miR-125a-5p	-0.25	-0.25	< 0.1
ESRRG	ENST00000361525.3	estrogen-related receptor gamma	5	1	0	0	1	0	0	0	0	0	hsa-miR-125a-5p	-0.25	-0.25	0.8	2005, 2007, 2009, 2011
HNF4G	ENST00000396423.2	hepatocyte nuclear factor 4, gamma	5	1	0	0	1	0	0	0	0	0	hsa-miR-125a-5p	-0.25	-0.25	0.79
KIF18B	ENST00000587309.1	kinesin family member 18B	172	1	1	0	0	0	0	0	0	1	hsa-miR-125a-5p	-0.25	-0.25	< 0.1
PAN2	ENST00000425394.2	PAN2 poly(A) specific ribonuclease subunit homolog (S. cerevisiae)	310	1	0	1	0	1	0	0	1	0	hsa-miR-125a-5p	-0.25	-0.25	0.65	2005, 2007
CECR2	ENST00000400573.5	cat eye syndrome chromosome region, candidate 2	46	1	0	0	1	0	0	0	0	0	hsa-miR-125b-5p	-0.25	-0.25	0.65	2011
BCL2L12	ENST00000246784.3	BCL2-like 12 (proline rich)	355	1	0	1	0	0	0	0	0	0	hsa-miR-125a-5p	-0.25	-0.29	0.22	2009, 2011
SNX18	ENST00000343017.6	sorting nexin 18	174	1	0	0	1	0	0	0	0	1	hsa-miR-125a-5p	-0.25	-0.25	0.81	2009, 2011
KIAA0247	ENST00000342745.4	KIAA0247	161	1	0	1	0	0	0	0	0	0	hsa-miR-125b-5p	-0.25	-0.25	0.67	2009, 2011
DIS3	ENST00000377767.4	DIS3 mitotic control homolog (S. cerevisiae)	140	1	0	0	1	1	0	0	1	0	hsa-miR-125a-5p	-0.25	-0.38	0.81	2009, 2011
STC1	ENST00000290271.2	stanniocalcin 1	2932	1	0	1	0	0	0	0	0	0	hsa-miR-125b-5p	-0.25	-0.26	0.23	2005, 2007
MAPK14	ENST00000229795.3	mitogen-activated protein kinase 14	1191	1	0	1	0	1	1	0	0	0	hsa-miR-125a-5p	-0.25	-0.3	0.42	2005, 2007, 2009, 2011
GRHL1	ENST00000405379.2	grainyhead-like 1 (Drosophila)	147	1	0	0	1	0	0	0	0	0	hsa-miR-125b-5p	-0.25	-0.25	0.81	2007, 2009, 2011
GDF11	ENST00000257868.5	growth differentiation factor 11	847	1	0	1	0	0	0	0	0	1	hsa-miR-125a-5p	-0.25	-0.27	0.74	2011
DUSP3	ENST00000226004.3	dual specificity phosphatase 3	836	2	0	1	1	0	0	0	0	1	hsa-miR-125a-5p	-0.25	-0.53	0.97	2011
CNNM1	ENST00000356713.4	cyclin M1	45	1	0	1	0	0	0	0	0	1	hsa-miR-125b-5p	-0.24	-0.24	0.75	2005, 2007, 2009, 2011
AKAP1	ENST00000337714.3	A kinase (PRKA) anchor protein 1	843	1	0	0	1	0	0	0	0	0	hsa-miR-125a-5p	-0.24	-0.24	0.81	2005, 2007
LPAR4	ENST00000435339.3	lysophosphatidic acid receptor 4	5	1	0	0	1	0	0	0	0	0	hsa-miR-125a-5p	-0.24	-0.24	0.33	2005, 2007
ATL2	ENST00000378954.4	atlastin GTPase 2	1135	1	0	0	1	0	0	0	0	0	hsa-miR-125a-5p	-0.24	-0.25	0.44
VDR	ENST00000395324.2	vitamin D (1,25- dihydroxyvitamin D3) receptor	416	1	1	0	0	0	0	0	0	0	hsa-miR-125b-5p	-0.24	-0.24	0.95	2005, 2007, 2009, 2011
GPR107	ENST00000372410.3	G protein-coupled receptor 107	1429	1	1	0	0	1	0	0	1	0	hsa-miR-125b-5p	-0.24	-0.24	< 0.1	2009, 2011
DAAM1	ENST00000395125.1	dishevelled associated activator of morphogenesis 1	167	1	1	0	0	0	0	0	0	0	hsa-miR-125a-5p	-0.24	-0.35	0.85
SLC25A53	ENST00000357421.4	solute carrier family 25, member 53	15	1	0	1	0	0	0	0	0	1	hsa-miR-125a-5p	-0.24	-0.24	0.91	2011
USP38	ENST00000307017.4	ubiquitin specific peptidase 38	419	1	0	0	1	0	0	0	0	0	hsa-miR-125a-5p	-0.24	-0.25	0.82	2005, 2007, 2009, 2011
AL626787.1	ENST00000595430.1		5	1	0	1	0	0	0	0	0	0	hsa-miR-125b-5p	-0.24	-0.24	0.61
UBN1	ENST00000262376.6	ubinuclein 1	586	1	1	0	0	1	0	1	0	0	hsa-miR-125b-5p	-0.24	-0.24	0.96	2005, 2007, 2009, 2011
LRP4	ENST00000378623.1	low density lipoprotein receptor-related protein 4	152	1	1	0	0	1	0	0	1	1	hsa-miR-125a-5p	-0.24	-0.24	0.88	2005, 2007, 2009, 2011
TMCC2	ENST00000358024.3	transmembrane and coiled-coil domain family 2	5	1	0	0	1	0	0	0	0	0	hsa-miR-125b-5p	-0.24	-0.24	0.81	2009, 2011
DIRAS1	ENST00000323469.4	DIRAS family, GTP-binding RAS-like 1	49	1	1	0	0	0	0	0	0	0	hsa-miR-125b-5p	-0.24	-0.3	0.96	2005, 2007, 2009, 2011
E2F3	ENST00000346618.3	E2F transcription factor 3	91	1	1	0	0	0	0	0	0	1	hsa-miR-125a-5p	-0.24	-0.24	0.84	2005, 2007, 2009, 2011
ANKRD13B	ENST00000394859.3	ankyrin repeat domain 13B	72	1	0	1	0	1	0	0	1	0	hsa-miR-125b-5p	-0.24	-0.24	0.63	2007, 2009, 2011
CD248	ENST00000311330.3	CD248 molecule, endosialin	439	1	0	1	0	2	1	1	0	0	hsa-miR-125a-5p	-0.24	-0.47	0.32	2011
NEDD9	ENST00000379446.5	neural precursor cell expressed, developmentally down-regulated 9	1164	1	0	0	1	0	0	0	0	0	hsa-miR-125a-5p	-0.24	-0.24	0.82	2005, 2007, 2009, 2011
ELL	ENST00000262809.4	elongation factor RNA polymerase II	250	1	1	0	0	2	0	1	1	1	hsa-miR-125b-5p	-0.24	-0.26	0.89	2009, 2011
PHF15	ENST00000395003.1	PHD finger protein 15	387	2	1	1	0	0	0	0	0	0	hsa-miR-125b-5p	-0.24	-0.35	0.98	2005, 2007, 2009, 2011
MYO9A	ENST00000564571.1	myosin IXA	137	1	1	0	0	1	0	0	1	0	hsa-miR-125a-5p	-0.24	-0.29	0.95
WIZ	ENST00000389282.4	widely interspaced zinc finger motifs	1321	1	0	1	0	2	0	1	1	0	hsa-miR-125b-5p	-0.24	-0.28	0.91	2009, 2011
PMM2	ENST00000268261.4	phosphomannomutase 2	65	1	1	0	0	0	0	0	0	0	hsa-miR-125b-5p	-0.24	-0.3	0.16	2009, 2011
CCDC71L	ENST00000523505.1	coiled-coil domain containing 71-like	410	1	0	1	0	0	0	0	0	0	hsa-miR-125b-5p	-0.24	-0.31	0.89	2005, 2007, 2009, 2011
C4orf19	ENST00000381980.4	chromosome 4 open reading frame 19	51	1	0	0	1	0	0	0	0	0	hsa-miR-125b-5p	-0.23	-0.23	0.81	2009, 2011
FUT1	ENST00000310160.3	fucosyltransferase 1 (galactoside 2-alpha-L-fucosyltransferase, H blood group)	17	1	0	0	1	0	0	0	0	0	hsa-miR-125b-5p	-0.23	-0.23	0.72	2009, 2011
HRK	ENST00000257572.5	harakiri, BCL2 interacting protein (contains only BH3 domain)	19	1	0	0	1	0	0	0	0	1	hsa-miR-125a-5p	-0.23	-0.23	0.36
CHAMP1	ENST00000361283.1	chromosome alignment maintaining phosphoprotein 1	712	1	0	1	0	0	0	0	0	0	hsa-miR-125b-5p	-0.23	-0.25	0.3	2011
SRRM3	ENST00000388802.4	serine/arginine repetitive matrix 3	16	1	1	0	0	1	0	1	0	0	hsa-miR-125a-5p	-0.23	-0.23	0.94	2005, 2007, 2009, 2011
ALPK3	ENST00000258888.5	alpha-kinase 3	16	1	0	1	0	4	1	2	1	0	hsa-miR-125b-5p	-0.23	-0.23	0.88	2005, 2007, 2009, 2011
FAM135B	ENST00000395297.1	family with sequence similarity 135, member B	5	1	0	1	0	0	0	0	0	0	hsa-miR-125a-5p	-0.23	-0.23	0.77	2007, 2009, 2011
PARM1	ENST00000513238.1	prostate androgen-regulated mucin-like protein 1	161	1	1	0	0	0	0	0	0	1	hsa-miR-125b-5p	-0.23	-0.34	0.41	2009, 2011
PQLC1	ENST00000590381.1	PQ loop repeat containing 1	1060	1	0	1	0	0	0	0	0	1	hsa-miR-125a-5p	-0.23	-0.27	0.6
RNF121	ENST00000393713.3	ring finger protein 121	610	1	0	1	0	0	0	0	0	0	hsa-miR-125a-5p	-0.23	-0.23	0.67	2005, 2007, 2009, 2011
ZBTB7A	ENST00000322357.4	zinc finger and BTB domain containing 7A	37	2	1	1	0	2	0	2	0	1	hsa-miR-125b-5p	-0.23	-0.24	0.99	2007, 2009, 2011
RNF217	ENST00000521654.2	ring finger protein 217	92	1	1	0	0	0	0	0	0	0	hsa-miR-125b-5p	-0.23	-0.34	0.96
SGOL1	ENST00000442720.1	shugoshin-like 1 (S. pombe)	766	1	1	0	0	0	0	0	0	1	hsa-miR-125b-5p	-0.23	-0.45	< 0.1
SLC4A4	ENST00000340595.3	solute carrier family 4 (sodium bicarbonate cotransporter), member 4	400	1	0	1	0	1	0	0	1	0	hsa-miR-125a-5p	-0.23	-0.24	0.88	2005, 2007, 2009, 2011
RREB1	ENST00000379938.2	ras responsive element binding protein 1	340	1	0	1	0	1	0	1	0	0	hsa-miR-125a-5p	-0.23	-0.23	0.75	2011
IKZF4	ENST00000262032.5	IKAROS family zinc finger 4 (Eos)	329	3	0	2	1	0	0	0	0	0	hsa-miR-125b-5p	-0.23	-0.24	0.79	2007, 2009, 2011
RORB	ENST00000376896.3	RAR-related orphan receptor B	5	1	1	0	0	0	0	0	0	2	hsa-miR-125a-5p	-0.23	-0.23	0.97
PELI2	ENST00000267460.4	pellino E3 ubiquitin protein ligase family member 2	229	1	1	0	0	0	0	0	0	1	hsa-miR-125b-5p	-0.23	-0.24	0.76	2005, 2007, 2009, 2011
AKT1S1	ENST00000391833.1	AKT1 substrate 1 (proline-rich)	754	1	1	0	0	0	0	0	0	0	hsa-miR-125a-5p	-0.23	-0.23	0.71	2009, 2011
SMCR8	ENST00000406438.3	Smith-Magenis syndrome chromosome region, candidate 8	219	1	0	1	0	2	0	2	0	1	hsa-miR-125b-5p	-0.23	-0.23	0.74	2007, 2009, 2011
KCNB1	ENST00000371741.4	potassium voltage-gated channel, Shab-related subfamily, member 1	5	2	0	1	1	1	0	1	0	1	hsa-miR-125a-5p	-0.23	-0.23	0.87
SIRT7	ENST00000328666.6	sirtuin 7	8	1	0	1	0	0	0	0	0	0	hsa-miR-125b-5p	-0.23	-0.23	0.54	2005, 2007, 2011
SLC27A4	ENST00000300456.4	solute carrier family 27 (fatty acid transporter), member 4	523	1	0	1	0	2	1	0	1	1	hsa-miR-125b-5p	-0.23	-0.41	0.79	2005, 2007, 2011
TRIM5	ENST00000396847.3	tripartite motif containing 5	435	1	0	0	1	1	0	0	1	0	hsa-miR-125a-5p	-0.23	-0.45	< 0.1
PHACTR3	ENST00000359926.3	phosphatase and actin regulator 3	84	1	0	0	1	0	0	0	0	0	hsa-miR-125a-5p	-0.23	-0.23	0.51	2005, 2007
PTH1R	ENST00000418619.1	parathyroid hormone 1 receptor	5	1	0	1	0	0	0	0	0	0	hsa-miR-125b-5p	-0.23	-0.23	0.22	2011
FAM107B	ENST00000378470.1	family with sequence similarity 107, member B	403	1	0	1	0	0	0	0	0	0	hsa-miR-125b-5p	-0.22	-0.22	0.27	2011
LPP	ENST00000312675.4	LIM domain containing preferred translocation partner in lipoma	1894	2	0	1	1	2	0	0	2	0	hsa-miR-125a-5p	-0.22	-0.22	0.88	2009, 2011
ZKSCAN5	ENST00000394170.2	zinc finger with KRAB and SCAN domains 5	53	1	0	0	1	0	0	0	0	2	hsa-miR-125a-5p	-0.22	-0.24	0.66	2009, 2011
LRRC8B	ENST00000330947.2	leucine rich repeat containing 8 family, member B	326	1	1	0	0	0	0	0	0	1	hsa-miR-125b-5p	-0.22	-0.23	0.96	2011
CLDN12	ENST00000287916.4	claudin 12	267	1	0	0	1	0	0	0	0	0	hsa-miR-125b-5p	-0.22	-0.22	0.59	2011
C7orf26	ENST00000344417.5	chromosome 7 open reading frame 26	20	1	1	0	0	0	0	0	0	0	hsa-miR-125a-5p	-0.22	-0.22	< 0.1	2009
FAM92B	ENST00000539556.1	family with sequence similarity 92, member B	5	1	0	1	0	0	0	0	0	0	hsa-miR-125a-5p	-0.22	-0.22	0.78	2009, 2011
FGFR2	ENST00000369061.4	fibroblast growth factor receptor 2	75	1	0	0	1	0	0	0	0	0	hsa-miR-125a-5p	-0.22	-0.22	0.77	2005, 2007, 2011
EEF1G	ENST00000329251.4	eukaryotic translation elongation factor 1 gamma	1739	1	0	0	1	0	0	0	0	0	hsa-miR-125b-5p	-0.22	-0.22	0.29
FBXO10	ENST00000432825.2	F-box protein 10	14	1	0	1	0	1	0	0	1	1	hsa-miR-125b-5p	-0.22	-0.22	0.27	2011
MEIS2	ENST00000397624.3	Meis homeobox 2	63	1	0	1	0	0	0	0	0	1	hsa-miR-125a-5p	-0.22	-0.24	< 0.1
SLC35C1	ENST00000314134.3	solute carrier family 35 (GDP-fucose transporter), member C1	856	2	0	2	0	0	0	0	0	0	hsa-miR-125b-5p	-0.22	-0.28	0.79	2011
ZNF12	ENST00000404360.1	zinc finger protein 12	304	1	0	0	1	0	0	0	0	0	hsa-miR-125b-5p	-0.22	-0.22	0.78	2009, 2011
PAFAH1B1	ENST00000397195.5	platelet-activating factor acetylhydrolase 1b, regulatory subunit 1 (45kDa)	1570	1	1	0	0	0	0	0	0	0	hsa-miR-125b-5p	-0.22	-0.31	0.86	2005, 2007, 2009, 2011
FLOT2	ENST00000394906.2	flotillin 2	37	1	1	0	0	0	0	0	0	0	hsa-miR-125b-5p	-0.22	-0.22	0.56	2005, 2007, 2009, 2011
WDR1	ENST00000499869.2	WD repeat domain 1	8818	1	0	0	1	0	0	0	0	1	hsa-miR-125b-5p	-0.22	-0.22	0.82	2005, 2007, 2009, 2011
MORC2	ENST00000397641.3	MORC family CW-type zinc finger 2	216	1	0	1	0	0	0	0	0	0	hsa-miR-125a-5p	-0.22	-0.31	0.73
MAF	ENST00000393350.1	v-maf avian musculoaponeurotic fibrosarcoma oncogene homolog	608	1	0	0	1	0	0	0	0	1	hsa-miR-125b-5p	-0.22	-0.22	0.76	2007, 2009, 2011
KDM4B	ENST00000159111.4	lysine (K)-specific demethylase 4B	547	1	1	0	0	0	0	0	0	0	hsa-miR-125a-5p	-0.22	-0.22	0.96	2009, 2011
ADD2	ENST00000264436.4	adducin 2 (beta)	59	1	0	1	0	2	0	1	1	0	hsa-miR-125b-5p	-0.22	-0.26	0.23
NDRG3	ENST00000373803.2	NDRG family member 3	960	1	0	1	0	0	0	0	0	0	hsa-miR-125a-5p	-0.22	-0.24	0.48	2009, 2011
RASSF3	ENST00000542104.1	Ras association (RalGDS/AF-6) domain family member 3	461	1	0	0	1	0	0	0	0	0	hsa-miR-125b-5p	-0.22	-0.23	0.81	2011
MAP3K1	ENST00000399503.3	mitogen-activated protein kinase kinase kinase 1, E3 ubiquitin protein ligase	137	1	0	0	1	0	0	0	0	0	hsa-miR-125b-5p	-0.22	-0.22	0.6	2011
OVOL1	ENST00000335987.3	ovo-like 1(Drosophila)	5	1	0	1	0	0	0	0	0	0	hsa-miR-125a-5p	-0.22	-0.22	0.27	2009, 2011
BTN2A2	ENST00000432533.2	butyrophilin, subfamily 2, member A2	125	1	1	0	0	0	0	0	0	0	hsa-miR-125b-5p	-0.22	-0.22	ORF
USP12	ENST00000282344.6	ubiquitin specific peptidase 12	35	1	0	1	0	0	0	0	0	3	hsa-miR-125b-5p	-0.22	-0.27	0.4	2005, 2007, 2011
UBR7	ENST00000013070.6	ubiquitin protein ligase E3 component n-recognin 7 (putative)	468	1	0	0	1	0	0	0	0	0	hsa-miR-125b-5p	-0.22	-0.23	0.81	2005, 2007, 2009, 2011
TAT	ENST00000355962.4	tyrosine aminotransferase	5	1	1	0	0	0	0	0	0	0	hsa-miR-125b-5p	-0.21	-0.21	0.52	2009, 2011
PHF20	ENST00000374012.3	PHD finger protein 20	191	1	0	0	1	1	0	0	1	0	hsa-miR-125a-5p	-0.21	-0.25	0.47	2005, 2007, 2009, 2011
CELSR2	ENST00000271332.3	cadherin, EGF LAG seven-pass G-type receptor 2	2475	1	0	0	1	0	0	0	0	1	hsa-miR-125b-5p	-0.21	-0.21	0.61	2005, 2007, 2009, 2011
SUN1	ENST00000456758.2	Sad1 and UNC84 domain containing 1	376	1	0	0	1	0	0	0	0	2	hsa-miR-125b-5p	-0.21	-0.22	0.82	2005, 2007, 2009, 2011
GPC1	ENST00000264039.2	glypican 1	1687	1	0	0	1	1	0	1	0	3	hsa-miR-125a-5p	-0.21	-0.21	0.82
KCNJ6	ENST00000609713.1	potassium inwardly-rectifying channel, subfamily J, member 6	5	3	2	1	0	1*	0	0	0	2	hsa-miR-125b-5p	-0.21	-0.21	0.35
QKI	ENST00000392127.2	QKI, KH domain containing, RNA binding	323	2	0	0	2	1	0	0	1	0	hsa-miR-125a-5p	-0.21	-0.32	0.85	2005, 2007, 2011
LIFR	ENST00000263409.4	leukemia inhibitory factor receptor alpha	44	1	0	1	0	1	0	0	1	0	hsa-miR-125b-5p	-0.21	-0.26	0.92	2005, 2007, 2009, 2011
RAD51L3-RFFL	ENST00000593039.1	Uncharacterized protein	670	1	0	1	0	1	0	0	1	0	hsa-miR-125b-5p	-0.21	-0.21	0.38
NKIRAS2	ENST00000307641.5	NFKB inhibitor interacting Ras-like 2	9685	1	1	0	0	0	0	0	0	0	hsa-miR-125b-5p	-0.21	-0.21	< 0.1	2009, 2011
HOXD1	ENST00000331462.4	homeobox D1	35	1	0	0	1	0	0	0	0	0	hsa-miR-125b-5p	-0.21	-0.21	0.39	2009, 2011
ANGPT2	ENST00000325203.5	angiopoietin 2	5	1	0	0	1	1	0	0	1	0	hsa-miR-125a-5p	-0.21	-0.21	0.53	2011
RAB6B	ENST00000285208.4	RAB6B, member RAS oncogene family	669	1	0	0	1	3	1	1	1	0	hsa-miR-125b-5p	-0.21	-0.34	0.55	2005, 2007, 2009, 2011
NT5DC1	ENST00000319550.4	5'-nucleotidase domain containing 1	127	1	0	1	0	0	0	0	0	0	hsa-miR-125a-5p	-0.21	-0.33	0.85	2007, 2009, 2011
MEGF8	ENST00000334370.4	multiple EGF-like-domains 8	28	1	0	1	0	0	0	0	0	2	hsa-miR-125b-5p	-0.21	-0.21	0.65	2007, 2009, 2011
RFX5	ENST00000290524.4	regulatory factor X, 5 (influences HLA class II expression)	360	2	0	0	2	0	0	0	0	0	hsa-miR-125b-5p	-0.21	-0.38	0.93	2011
AMER2	ENST00000357816.2	APC membrane recruitment protein 2	7	2	0	0	2	0	0	0	0	0	hsa-miR-125a-5p	-0.21	-0.28	0.87	2007, 2009, 2011
REEP3	ENST00000373758.4	receptor accessory protein 3	1095	1	0	0	1	0	0	0	0	0	hsa-miR-125a-5p	-0.21	-0.27	0.8	2011
FAM65B	ENST00000259698.4	family with sequence similarity 65, member B	7	1	0	1	0	0	0	0	0	0	hsa-miR-125b-5p	-0.21	-0.21	0.82	2009, 2011
TADA2B	ENST00000310074.7	transcriptional adaptor 2B	38	1	0	1	0	0	0	0	0	0	hsa-miR-125b-5p	-0.21	-0.21	0.58	2009, 2011
RAB22A	ENST00000244040.3	RAB22A, member RAS oncogene family	484	1	1	0	0	0	0	0	0	1	hsa-miR-125b-5p	-0.21	-0.34	0.87	2009, 2011
TAF9B	ENST00000341864.5	TAF9B RNA polymerase II, TATA box binding protein (TBP)-associated factor, 31kDa	19	1	1	0	0	0	0	0	0	0	hsa-miR-125a-5p	-0.21	-0.43	0.89	2007, 2009, 2011
FMR1	ENST00000370471.3	fragile X mental retardation 1	1155	1	0	0	1	0	0	0	0	1	hsa-miR-125b-5p	-0.21	-0.21	0.63	2005, 2007
PPME1	ENST00000328257.8	protein phosphatase methylesterase 1	343	1	1	0	0	0	0	0	0	0	hsa-miR-125a-5p	-0.21	-0.21	0.53	2007, 2009, 2011
ACVR1C	ENST00000243349.8	activin A receptor, type IC	27	2	1	1	0	0	0	0	0	0	hsa-miR-125a-5p	-0.21	-0.28	0.79	2009, 2011
TRPS1	ENST00000395715.3	trichorhinophalangeal syndrome I	94	1	1	0	0	0	0	0	0	0	hsa-miR-125a-5p	-0.21	-0.21	0.94	2005, 2007, 2009, 2011
ACACB	ENST00000338432.7	acetyl-CoA carboxylase beta	59	1	1	0	0	0	0	0	0	1	hsa-miR-125b-5p	-0.21	-0.21	0.34	2009, 2011
TSPAN14	ENST00000429989.3	tetraspanin 14	239	1	0	0	1	5	0	2	3	4	hsa-miR-125b-5p	-0.21	-0.58	0.81	2007, 2009, 2011
RCN3	ENST00000270645.3	reticulocalbin 3, EF-hand calcium binding domain	3731	1	1	0	0	0	0	0	0	0	hsa-miR-125a-5p	-0.2	-0.2	< 0.1
C1orf109	ENST00000358011.4	chromosome 1 open reading frame 109	6	1	1	0	0	0	0	0	0	0	hsa-miR-125a-5p	-0.2	-0.2	< 0.1
ELAVL4	ENST00000371824.1	ELAV like neuron-specific RNA binding protein 4	5	1	0	0	1	0	0	0	0	0	hsa-miR-125b-5p	-0.2	-0.2	0.45
USP46	ENST00000441222.3	ubiquitin specific peptidase 46	180	2	0	1	1	1	1	0	0	0	hsa-miR-125a-5p	-0.2	-0.33	0.75	2011
RFX3	ENST00000382004.3	regulatory factor X, 3 (influences HLA class II expression)	37	2	0	1	1	0	0	0	0	0	hsa-miR-125b-5p	-0.2	-0.34	0.94
IPPK	ENST00000287996.3	inositol 1,3,4,5,6-pentakisphosphate 2-kinase	211	1	0	1	0	0	0	0	0	2	hsa-miR-125b-5p	-0.2	-0.25	0.26
UBASH3B	ENST00000284273.5	ubiquitin associated and SH3 domain containing B	281	1	0	0	1	0	0	0	0	0	hsa-miR-125b-5p	-0.2	-0.21	0.82	2009, 2011
RASA2	ENST00000286364.3	RAS p21 protein activator 2	170	1	0	0	1	0	0	0	0	0	hsa-miR-125a-5p	-0.2	-0.2	0.81
SHISA6	ENST00000441885.3	shisa family member 6	5	1	0	1	0	2	0	2	0	1	hsa-miR-125a-5p	-0.2	-0.2	0.62	2011
LPCAT4	ENST00000314891.6	lysophosphatidylcholine acyltransferase 4	346	1	0	1	0	0	0	0	0	0	hsa-miR-125b-5p	-0.2	-0.2	0.43	2011
BRPF1	ENST00000383829.2	bromodomain and PHD finger containing, 1	351	1	0	1	0	0	0	0	0	0	hsa-miR-125a-5p	-0.2	-0.2	0.74	2005, 2007, 2009, 2011
GDNF	ENST00000326524.2	glial cell derived neurotrophic factor	7	1	0	1	0	0	0	0	0	0	hsa-miR-125b-5p	-0.2	-0.2	0.36	2011
PCNX	ENST00000304743.2	pecanex homolog (Drosophila)	458	1	0	0	1	1	0	0	1	0	hsa-miR-125a-5p	-0.2	-0.28	0.82	2009, 2011
RALGPS2	ENST00000367635.3	Ral GEF with PH domain and SH3 binding motif 2	201	1	0	0	1	0	0	0	0	1	hsa-miR-125a-5p	-0.2	-0.2	0.51	2011
SCN5A	ENST00000414099.2	sodium channel, voltage-gated, type V, alpha subunit	5	1	0	0	1	0	0	0	0	0	hsa-miR-125a-5p	-0.2	-0.2	0.8	2011
ANTXR2	ENST00000403729.2	anthrax toxin receptor 2	51	1	0	1	0	1	0	0	1	0	hsa-miR-125a-5p	-0.2	-0.32	0.9	2005, 2007, 2009, 2011
CDK19	ENST00000368911.3	cyclin-dependent kinase 19	51	1	0	0	1	1	0	1	0	0	hsa-miR-125b-5p	-0.2	-0.26	0.65	2005, 2007, 2009, 2011
ELMSAN1	ENST00000394071.2	ELM2 and Myb/SANT-like domain containing 1	15	1	1	0	0	0	0	0	0	0	hsa-miR-125a-5p	-0.2	-0.2	0.94	2007, 2009, 2011
ZNF304	ENST00000391705.3	zinc finger protein 304	194	1	1	0	0	0	0	0	0	0	hsa-miR-125b-5p	-0.2	-0.2	< 0.1	2009, 2011
FHAD1	ENST00000358897.4	forkhead-associated (FHA) phosphopeptide binding domain 1	6	1	0	1	0	1	0	1	0	0	hsa-miR-125b-5p	-0.2	-0.23	0.31
TBC1D16	ENST00000310924.2	TBC1 domain family, member 16	556	1	1	0	0	4	0	4	0	3	hsa-miR-125b-5p	-0.2	-0.33	0.94
JHDM1D	ENST00000397560.2	jumonji C domain containing histone demethylase 1 homolog D (S. cerevisiae)	470	1	0	0	1	0	0	0	0	1	hsa-miR-125b-5p	-0.2	-0.21	0.65
COPS7B	ENST00000373608.3	COP9 signalosome subunit 7B	331	1	0	1	0	0	0	0	0	0	hsa-miR-125a-5p	-0.2	-0.2	0.76	2005, 2007, 2009, 2011
ZNF236	ENST00000253159.8	zinc finger protein 236	60	1	0	0	1	0	0	0	0	1	hsa-miR-125a-5p	-0.2	-0.2	0.64	2011
RORA	ENST00000335670.6	RAR-related orphan receptor A	102	2	2	0	0	0	0	0	0	0	hsa-miR-125a-5p	-0.2	-0.24	> 0.99	2011
KNOP1	ENST00000219837.7	lysine-rich nucleolar protein 1	157	1	0	0	1	0	0	0	0	0	hsa-miR-125a-5p	-0.2	-0.21	0.79	2007, 2009, 2011
ZSCAN29	ENST00000396976.2	zinc finger and SCAN domain containing 29	32	1	1	0	0	1	0	0	1	0	hsa-miR-125a-5p	-0.2	-0.79	0.95	2007, 2009, 2011
SNX27	ENST00000368843.3	sorting nexin family member 27	46	1	0	1	0	2	0	2	0	1	hsa-miR-125b-5p	-0.2	-0.2	0.54	2009, 2011
ATOH8	ENST00000306279.3	atonal homolog 8 (Drosophila)	21	1	0	1	0	0	0	0	0	0	hsa-miR-125a-5p	-0.2	-0.2	0.41	2005, 2007, 2009, 2011
ESYT1	ENST00000394048.5	extended synaptotagmin-like protein 1	401	1	0	1	0	0	0	0	0	0	hsa-miR-125a-5p	-0.2	-0.2	0.4	2007, 2009, 2011
RFFL	ENST00000315249.7	ring finger and FYVE-like domain containing E3 ubiquitin protein ligase	670	1	0	1	0	1	0	0	1	0	hsa-miR-125b-5p	-0.2	-0.2	0.38
ASIC1	ENST00000228468.4	acid-sensing (proton-gated) ion channel 1	111	1	1	0	0	0	0	0	0	0	hsa-miR-125a-5p	-0.2	-0.2	0.65	2005, 2007, 2009, 2011
KIAA0556	ENST00000261588.4	KIAA0556	169	1	0	0	1	1	0	0	1	1	hsa-miR-125a-5p	-0.2	-0.2	0.81	2009, 2011
MKNK2	ENST00000591601.1	MAP kinase interacting serine/threonine kinase 2	215	1	0	1	0	1	0	0	1	0	hsa-miR-125b-5p	-0.2	-0.2	0.62	2005, 2007, 2009, 2011
FAM46A	ENST00000369754.3	family with sequence similarity 46, member A	899	1	0	0	1	0	0	0	0	1	hsa-miR-125b-5p	-0.19	-0.19	0.77	2007, 2009, 2011
FOXN3	ENST00000345097.4	forkhead box N3	42	1	0	0	1	0	0	0	0	1	hsa-miR-125a-5p	-0.19	-0.22	0.8	2009, 2011
COL11A2	ENST00000374708.4	collagen, type XI, alpha 2	19	1	0	1	0	0	0	0	0	1	hsa-miR-125b-5p	-0.19	-0.19	0.53	2011
CD300LF	ENST00000361254.4	CD300 molecule-like family member f	5	1	0	1	0	0	0	0	0	0	hsa-miR-125a-5p	-0.19	-0.19	0.51	2009, 2011
GAB4	ENST00000400588.1	GRB2-associated binding protein family, member 4	5	1	0	0	1	0	0	0	0	2	hsa-miR-125a-5p	-0.19	-0.19	0.75	2007, 2011
NCOR2	ENST00000405201.1	nuclear receptor corepressor 2	200	1	0	1	0	0	0	0	0	0	hsa-miR-125b-5p	-0.19	-0.19	0.77	2007, 2009, 2011
TBC1D8B	ENST00000357242.5	TBC1 domain family, member 8B (with GRAM domain)	69	1	1	0	0	0	0	0	0	1	hsa-miR-125b-5p	-0.19	-0.19	< 0.1	2009, 2011
YES1	ENST00000577961.1	v-yes-1 Yamaguchi sarcoma viral oncogene homolog 1	168	1	0	0	1	0	0	0	0	1	hsa-miR-125a-5p	-0.19	-0.2	0.82	2005, 2007, 2009, 2011
TMTC2	ENST00000321196.3	transmembrane and tetratricopeptide repeat containing 2	173	1	1	0	0	0	0	0	0	0	hsa-miR-125a-5p	-0.19	-0.2	0.92
NRG3	ENST00000372142.2	neuregulin 3	27	1	0	0	1	0	0	0	0	0	hsa-miR-125b-5p	-0.19	-0.21	0.74	2011
DPYSL4	ENST00000338492.4	dihydropyrimidinase-like 4	248	1	0	0	1	0	0	0	0	0	hsa-miR-125a-5p	-0.19	-0.19	0.77	2005, 2007, 2011
TRAF6	ENST00000526995.1	TNF receptor-associated factor 6, E3 ubiquitin protein ligase	91	1	1	0	0	1	0	0	1	0	hsa-miR-125a-5p	-0.19	-0.4	0.61	2011
MAP3K3	ENST00000361357.3	mitogen-activated protein kinase kinase kinase 3	144	1	0	0	1	0	0	0	0	2	hsa-miR-125b-5p	-0.19	-0.2	0.55	2011
ATG4D	ENST00000309469.4	autophagy related 4D, cysteine peptidase	801	1	0	1	0	0	0	0	0	0	hsa-miR-125a-5p	-0.19	-0.19	0.83	2009, 2011
DPP9	ENST00000594671.1	dipeptidyl-peptidase 9	422	1	0	1	0	0	0	0	0	0	hsa-miR-125b-5p	-0.19	-0.19	0.92	2009, 2011
TACC2	ENST00000513429.1	transforming, acidic coiled-coil containing protein 2	225	1	0	0	1	0	0	0	0	0	hsa-miR-125b-5p	-0.19	-0.23	0.72	2011
RUSC2	ENST00000455600.1	RUN and SH3 domain containing 2	575	1	1	0	0	0	0	0	0	0	hsa-miR-125b-5p	-0.19	-0.19	0.56	2009, 2011
BRD4	ENST00000263377.2	bromodomain containing 4	849	1	0	1	0	1	0	1	0	0	hsa-miR-125b-5p	-0.19	-0.26	0.85
SLCO2A1	ENST00000310926.4	solute carrier organic anion transporter family, member 2A1	113	1	0	1	0	0	0	0	0	1	hsa-miR-125a-5p	-0.19	-0.19	0.47	2009, 2011
AKT3	ENST00000366539.1	v-akt murine thymoma viral oncogene homolog 3	168	1	0	0	1	1	0	0	1	0	hsa-miR-125a-5p	-0.19	-0.21	0.72	2005, 2007
NUMBL	ENST00000252891.4	numb homolog (Drosophila)-like	323	1	0	0	1	0	0	0	0	0	hsa-miR-125a-5p	-0.18	-0.18	0.81	2005, 2007, 2009, 2011
ASXL3	ENST00000269197.5	additional sex combs like 3 (Drosophila)	65	1	0	0	1	0	0	0	0	1	hsa-miR-125b-5p	-0.18	-0.18	0.8
IMPAD1	ENST00000262644.4	inositol monophosphatase domain containing 1	1488	1	0	0	1	0	0	0	0	1	hsa-miR-125a-5p	-0.18	-0.2	0.42	2007, 2011
KLF3	ENST00000261438.5	Kruppel-like factor 3 (basic)	515	1	0	0	1	0	0	0	0	0	hsa-miR-125a-5p	-0.18	-0.22	0.74	2005, 2007, 2009, 2011
ZNF699	ENST00000591998.1	zinc finger protein 699	5	1	1	0	0	1	1	0	0	0	hsa-miR-125b-5p	-0.18	-0.35	< 0.1
MIB1	ENST00000261537.6	mindbomb E3 ubiquitin protein ligase 1	897	1	0	1	0	0	0	0	0	0	hsa-miR-125b-5p	-0.18	-0.19	0.91	2011
UVRAG	ENST00000356136.3	UV radiation resistance associated	116	1	0	1	0	0	0	0	0	0	hsa-miR-125b-5p	-0.18	-0.22	0.75	2005, 2007, 2009, 2011
GDPD5	ENST00000443276.2	glycerophosphodiester phosphodiesterase domain containing 5	8	1	1	0	0	0	0	0	0	0	hsa-miR-125a-5p	-0.18	-0.18	ORF
YOD1	ENST00000315927.4	YOD1 deubiquitinase	55	1	0	0	1	0	0	0	0	1	hsa-miR-125b-5p	-0.18	-0.24	0.81	2007, 2009, 2011
ZDHHC7	ENST00000313732.4	zinc finger, DHHC-type containing 7	4068	1	0	0	1	0	0	0	0	3	hsa-miR-125a-5p	-0.18	-0.18	0.81	2005, 2007, 2009, 2011
ATXN7	ENST00000295900.6	ataxin 7	264	1	0	0	1	0	0	0	0	0	hsa-miR-125a-5p	-0.18	-0.18	0.35
TMEM170B	ENST00000379426.1	transmembrane protein 170B	489	1	0	0	1	1	0	0	1	1	hsa-miR-125b-5p	-0.18	-0.35	0.8	2009, 2011
HOXB3	ENST00000470495.1	homeobox B3	70	1	1	0	0	0	0	0	0	0	hsa-miR-125b-5p	-0.18	-0.18	0.44	2007, 2009, 2011
IKZF3	ENST00000346872.3	IKAROS family zinc finger 3 (Aiolos)	7	1	0	1	0	1	0	0	1	0	hsa-miR-125b-5p	-0.18	-0.3	0.36
PROX1	ENST00000366958.4	prospero homeobox 1	131	1	0	0	1	0	0	0	0	0	hsa-miR-125a-5p	-0.18	-0.19	0.55	2011
NIN	ENST00000389868.3	ninein (GSK3B interacting protein)	594	1	1	0	0	1	0	0	1	1	hsa-miR-125a-5p	-0.18	-0.18	0.73	2005, 2007, 2009, 2011
PEAK1	ENST00000312493.4	pseudopodium-enriched atypical kinase 1	209	1	0	0	1	1	0	0	1	0	hsa-miR-125a-5p	-0.18	-0.2	0.82	2009, 2011
TMEM198	ENST00000373883.3	transmembrane protein 198	80	1	0	1	0	0	0	0	0	0	hsa-miR-125a-5p	-0.18	-0.18	0.5	2007, 2009, 2011
GAB2	ENST00000340149.2	GRB2-associated binding protein 2	627	1	0	0	1	1	0	0	1	0	hsa-miR-125b-5p	-0.18	-0.18	0.81	2005, 2007, 2009, 2011
FAM126B	ENST00000418596.3	family with sequence similarity 126, member B	132	1	0	0	1	0	0	0	0	1	hsa-miR-125a-5p	-0.18	-0.18	0.81	2007, 2011
ANO3	ENST00000256737.3	anoctamin 3	5	1	1	0	0	0	0	0	0	0	hsa-miR-125a-5p	-0.18	-0.18	< 0.1
PRKAA2	ENST00000371244.4	protein kinase, AMP-activated, alpha 2 catalytic subunit	561	1	1	0	0	0	0	0	0	1	hsa-miR-125b-5p	-0.17	-0.21	0.27	2009, 2011
SEPT11	ENST00000264893.6	septin 11	515	1	0	0	1	1	0	0	1	0	hsa-miR-125b-5p	-0.17	-0.18	0.66	2005, 2007, 2011
RNF44	ENST00000274811.4	ring finger protein 44	1623	1	1	0	0	0	0	0	0	1	hsa-miR-125a-5p	-0.17	-0.17	0.79	2005, 2007, 2009, 2011
RBM38	ENST00000356208.5	RNA binding motif protein 38	18	1	1	0	0	0	0	0	0	1	hsa-miR-125b-5p	-0.17	-0.42	0.95	2007, 2009, 2011
ZNF473	ENST00000595661.1	zinc finger protein 473	187	1	0	1	0	0	0	0	0	1	hsa-miR-125a-5p	-0.17	-0.25	0.25
FAM174B	ENST00000327355.5	family with sequence similarity 174, member B	16	1	0	0	1	0	0	0	0	1	hsa-miR-125b-5p	-0.17	-0.23	0.68	2005, 2007, 2011
YIPF6	ENST00000462683.1	Yip1 domain family, member 6	888	1	0	0	1	0	0	0	0	1	hsa-miR-125a-5p	-0.17	-0.23	0.72	2011
FRMD5	ENST00000484674.1	FERM domain containing 5	161	1	1	0	0	0	0	0	0	1	hsa-miR-125b-5p	-0.17	-0.49	0.95
SH2B3	ENST00000341259.2	SH2B adaptor protein 3	89	1	0	0	1	0	0	0	0	0	hsa-miR-125b-5p	-0.17	-0.17	0.72	2007, 2009, 2011
STOX2	ENST00000308497.4	storkhead box 2	379	1	0	1	0	0	0	0	0	2	hsa-miR-125b-5p	-0.17	-0.17	0.45
FAM53C	ENST00000513056.1	family with sequence similarity 53, member C	592	1	0	1	0	0	0	0	0	0	hsa-miR-125a-5p	-0.17	-0.17	0.73	2005, 2007, 2009, 2011
TXNRD1	ENST00000378070.4	thioredoxin reductase 1	1255	1	1	0	0	0	0	0	0	0	hsa-miR-125a-5p	-0.17	-0.18	0.72	2009, 2011
RIT1	ENST00000368323.3	Ras-like without CAAX 1	192	1	0	0	1	1	0	1	0	2	hsa-miR-125b-5p	-0.17	-0.53	0.49	2009, 2011
RASGEF1A	ENST00000374459.1	RasGEF domain family, member 1A	10	1	0	0	1	1	0	0	1	0	hsa-miR-125b-5p	-0.17	-0.23	0.81	2007, 2009, 2011
PACS2	ENST00000447393.1	phosphofurin acidic cluster sorting protein 2	234	1	1	0	0	0	0	0	0	0	hsa-miR-125a-5p	-0.17	-0.17	0.27	2009, 2011
ST18	ENST00000276480.7	suppression of tumorigenicity 18 (breast carcinoma) (zinc finger protein)	5	1	0	0	1	0	0	0	0	0	hsa-miR-125a-5p	-0.17	-0.17	0.77	2005, 2007, 2011
SRF	ENST00000265354.4	serum response factor (c-fos serum response element-binding transcription factor)	596	1	0	0	1	1	0	1	0	1	hsa-miR-125a-5p	-0.17	-0.18	0.43	2005, 2007, 2009, 2011
AKAP13	ENST00000394518.2	A kinase (PRKA) anchor protein 13	53	1	0	1	0	1	0	1	0	0	hsa-miR-125b-5p	-0.17	-0.2	0.87	2009, 2011
ZNF570	ENST00000388801.3	zinc finger protein 570	12	1	0	1	0	0	0	0	0	0	hsa-miR-125a-5p	-0.17	-0.33	0.47
ZBTB37	ENST00000367701.5	zinc finger and BTB domain containing 37	213	1	0	0	1	0	0	0	0	1	hsa-miR-125b-5p	-0.17	-0.17	0.67	2009, 2011
PPM1H	ENST00000228705.6	protein phosphatase, Mg2+/Mn2+ dependent, 1H	45	1	0	0	1	0	0	0	0	1	hsa-miR-125b-5p	-0.16	-0.19	0.61	2011
ZDHHC9	ENST00000357166.6	zinc finger, DHHC-type containing 9	1203	1	0	0	1	0	0	0	0	1	hsa-miR-125a-5p	-0.16	-0.17	0.74	2005, 2007, 2009, 2011
HMGB3	ENST00000325307.7	high mobility group box 3	295	1	0	1	0	0	0	0	0	0	hsa-miR-125b-5p	-0.16	-0.16	0.71	2005, 2007, 2009, 2011
CCNJL	ENST00000393977.3	cyclin J-like	66	1	0	0	1	0	0	0	0	0	hsa-miR-125a-5p	-0.16	-0.25	0.82	2007, 2009, 2011
TEF	ENST00000266304.4	thyrotrophic embryonic factor	60	1	0	1	0	1	0	1	0	0	hsa-miR-125b-5p	-0.16	-0.17	0.66	2005, 2007, 2009, 2011
THRA	ENST00000450525.2	thyroid hormone receptor, alpha	547	1	0	1	0	3	0	2	1	1	hsa-miR-125b-5p	-0.16	-0.27	0.47
TLK2	ENST00000582809.1	tousled-like kinase 2	5	1	0	1	0	1*	0	0	0	0	hsa-miR-125a-5p	-0.16	-0.16	0.44	2005, 2007, 2009, 2011
TAOK1	ENST00000261716.3	TAO kinase 1	164	1	0	0	1	1	0	1	0	3	hsa-miR-125b-5p	-0.16	-0.18	0.81	2011
BMPR1B	ENST00000515059.1	bone morphogenetic protein receptor, type IB	44	1	1	0	0	0	0	0	0	0	hsa-miR-125a-5p	-0.16	-0.16	< 0.1	2009, 2011
TXNDC16	ENST00000281741.4	thioredoxin domain containing 16	508	1	1	0	0	1	0	1	0	0	hsa-miR-125b-5p	-0.16	-0.26	< 0.1
FAM89B	ENST00000449319.2	family with sequence similarity 89, member B	289	1	0	1	0	0	0	0	0	0	hsa-miR-125b-5p	-0.16	-0.16	0.44
CD34	ENST00000356522.4	CD34 molecule	5	1	1	0	0	0	0	0	0	0	hsa-miR-125a-5p	-0.16	-0.16	ORF
GINS4	ENST00000523277.2	GINS complex subunit 4 (Sld5 homolog)	500	1	0	0	1	0	0	0	0	1	hsa-miR-125a-5p	-0.16	-0.16	< 0.1
KCNJ12	ENST00000583088.1	potassium inwardly-rectifying channel, subfamily J, member 12	9	1	0	1	0	2	0	2	0	0	hsa-miR-125a-5p	-0.16	-0.16	0.51	2007, 2009, 2011
PHYHIP	ENST00000321613.3	phytanoyl-CoA 2-hydroxylase interacting protein	14	1	0	1	0	1	0	0	1	0	hsa-miR-125b-5p	-0.16	-0.16	0.29	2005, 2007, 2009, 2011
ZBTB38	ENST00000514251.1	zinc finger and BTB domain containing 38	1270	1	0	0	1	0	0	0	0	0	hsa-miR-125b-5p	-0.16	-0.16	0.29	2007, 2009, 2011
ATP13A3	ENST00000439040.1	ATPase type 13A3	243	1	0	1	0	0	0	0	0	0	hsa-miR-125b-5p	-0.16	-0.25	0.9	2009, 2011
HCN1	ENST00000303230.4	hyperpolarization activated cyclic nucleotide-gated potassium channel 1	5	1	0	0	1	0	0	0	0	1	hsa-miR-125a-5p	-0.16	-0.16	0.82	2009, 2011
SLC23A2	ENST00000338244.1	solute carrier family 23 (ascorbic acid transporter), member 2	121	1	0	0	1	0	0	0	0	0	hsa-miR-125b-5p	-0.16	-0.16	0.82	2009, 2011
KCNC3	ENST00000376959.2	potassium voltage-gated channel, Shaw-related subfamily, member 3	5	1	1	0	0	0	0	0	0	0	hsa-miR-125a-5p	-0.16	-0.16	0.94
ATXN3	ENST00000545170.1	ataxin 3	115	1	0	0	1	0	0	0	0	0	hsa-miR-125b-5p	-0.16	-0.21	0.81	2007, 2009, 2011
CORO2B	ENST00000261861.5	coronin, actin binding protein, 2B	751	1	0	0	1	0	0	0	0	0	hsa-miR-125b-5p	-0.16	-0.16	0.79	2005, 2007, 2011
FGF14	ENST00000376131.4	fibroblast growth factor 14	5	1	0	0	1	0	0	0	0	0	hsa-miR-125a-5p	-0.16	-0.16	0.74	2011
STMN3	ENST00000370053.1	stathmin-like 3	17	1	1	0	0	1	0	1	0	1	hsa-miR-125b-5p	-0.16	-0.16	< 0.1	2011
AGO2	ENST00000220592.5	argonaute RISC catalytic component 2	350	1	0	1	0	1	0	0	1	2	hsa-miR-125b-5p	-0.16	-1.7	0.92	2007, 2009, 2011
MBOAT2	ENST00000305997.3	membrane bound O-acyltransferase domain containing 2	1145	2	1	1	0	0	0	0	0	0	hsa-miR-125b-5p	-0.16	-0.56	0.93
NCAN	ENST00000252575.6	neurocan	5	1	1	0	0	0	0	0	0	1	hsa-miR-125b-5p	-0.15	-0.15	0.92	2007, 2009, 2011
NCLN	ENST00000246117.4	nicalin	442	1	1	0	0	0	0	0	0	0	hsa-miR-125b-5p	-0.15	-0.25	0.94	2009, 2011
FAM73A	ENST00000370791.3	family with sequence similarity 73, member A	837	1	0	0	1	0	0	0	0	0	hsa-miR-125b-5p	-0.15	-0.15	0.82	2007, 2009, 2011
LIMK1	ENST00000418310.1	LIM domain kinase 1	464	1	0	1	0	0	0	0	0	1	hsa-miR-125a-5p	-0.15	-0.15	0.3	2011
ZC3H11A	ENST00000332127.4	zinc finger CCCH-type containing 11A	71	1	0	1	0	0	0	0	0	0	hsa-miR-125a-5p	-0.15	-0.15	0.22
ATXN1	ENST00000244769.4	ataxin 1	106	2	1	1	0	0	0	0	0	3	hsa-miR-125b-5p	-0.15	-0.21	0.99	2005, 2007, 2009, 2011
VCPIP1	ENST00000310421.4	valosin containing protein (p97)/p47 complex interacting protein 1	228	1	1	0	0	0	0	0	0	1	hsa-miR-125b-5p	-0.15	-0.2	0.9	2005, 2007, 2009, 2011
MOCS1	ENST00000373186.4	molybdenum cofactor synthesis 1	179	1	0	0	1	0	0	0	0	1	hsa-miR-125a-5p	-0.15	-0.15	0.29	2011
HMGCR	ENST00000287936.4	3-hydroxy-3-methylglutaryl-CoA reductase	1385	1	0	1	0	0	0	0	0	0	hsa-miR-125b-5p	-0.15	-0.25	0.83
MSL1	ENST00000398532.4	male-specific lethal 1 homolog (Drosophila)	4715	1	0	1	0	0	0	0	0	1	hsa-miR-125a-5p	-0.15	-0.15	0.39	2011
SCD	ENST00000370355.2	stearoyl-CoA desaturase (delta-9-desaturase)	9726	1	0	1	0	0	0	0	0	1	hsa-miR-125a-5p	-0.15	-0.15	0.35	2009, 2011
GXYLT1	ENST00000398675.3	glucoside xylosyltransferase 1	126	1	0	0	1	1	0	0	1	0	hsa-miR-125b-5p	-0.15	-0.26	0.64
ADAM11	ENST00000200557.6	ADAM metallopeptidase domain 11	32	1	0	1	0	1	0	1	0	1	hsa-miR-125b-5p	-0.15	-0.21	0.85	2007, 2009, 2011
ZNF652	ENST00000362063.2	zinc finger protein 652	33	1	0	1	0	2	0	0	2	1	hsa-miR-125a-5p	-0.15	-0.3	0.71	2011
TSHZ2	ENST00000371497.5	teashirt zinc finger homeobox 2	351	1	0	1	0	1	0	0	1	0	hsa-miR-125a-5p	-0.15	-0.15	0.37	2011
NR5A2	ENST00000367362.3	nuclear receptor subfamily 5, group A, member 2	121	1	0	0	1	0	0	0	0	1	hsa-miR-125a-5p	-0.15	-0.17	0.35
SCN4B	ENST00000324727.4	sodium channel, voltage-gated, type IV, beta subunit	13	1	1	0	0	0	0	0	0	1	hsa-miR-125b-5p	-0.15	-0.15	0.73	2011
CRAMP1L	ENST00000397412.3	Crm, cramped-like (Drosophila)	731	1	1	0	0	0	0	0	0	1	hsa-miR-125b-5p	-0.15	-0.15	0.67	2009, 2011
SP9	ENST00000394967.2	Sp9 transcription factor	79	1	0	0	1	1	0	1	0	0	hsa-miR-125a-5p	-0.15	-0.15	0.43
CCDC85C	ENST00000380243.4	coiled-coil domain containing 85C	86	1	0	1	0	1	0	1	0	1	hsa-miR-125b-5p	-0.15	-0.18	0.57	2011
SARM1	ENST00000457710.3	sterile alpha and TIR motif containing 1	130	2	2	0	0	1	0	1	0	2	hsa-miR-125b-5p	-0.15	-0.23	0.27	2005, 2007, 2009, 2011
BRSK2	ENST00000382179.1	BR serine/threonine kinase 2	15	1	0	0	1	0	0	0	0	0	hsa-miR-125a-5p	-0.15	-0.15	0.64	2009, 2011
NUDC	ENST00000321265.5	nudC nuclear distribution protein	27	1	0	1	0	0	0	0	0	0	hsa-miR-125b-5p	-0.15	-0.15	0.26
DAGLA	ENST00000257215.5	diacylglycerol lipase, alpha	1262	1	0	0	1	0	0	0	0	1	hsa-miR-125a-5p	-0.14	-0.14	0.78	2007, 2009, 2011
STXBP5L	ENST00000273666.6	syntaxin binding protein 5-like	19	1	0	0	1	1	0	0	1	0	hsa-miR-125a-5p	-0.14	-0.14	0.52	2009, 2011
ANKRD50	ENST00000504087.1	ankyrin repeat domain 50	152	1	1	0	0	0	0	0	0	0	hsa-miR-125a-5p	-0.14	-0.25	0.37	2007, 2009, 2011
ATXN1L	ENST00000427980.2	ataxin 1-like	12	1	0	1	0	0	0	0	0	3	hsa-miR-125a-5p	-0.14	-0.14	0.67	2011
SPSB4	ENST00000310546.2	splA/ryanodine receptor domain and SOCS box containing 4	419	1	0	0	1	0	0	0	0	2	hsa-miR-125a-5p	-0.14	-0.14	0.54	2007, 2011
NRM	ENST00000376420.5	nurim (nuclear envelope membrane protein)	74	1	0	1	0	0	0	0	0	0	hsa-miR-125a-5p	-0.14	-0.15	0.78	2011
ADAMTS15	ENST00000299164.2	ADAM metallopeptidase with thrombospondin type 1 motif, 15	18	1	0	0	1	0	0	0	0	0	hsa-miR-125a-5p	-0.14	-0.14	0.59	2011
TBC1D22B	ENST00000373491.3	TBC1 domain family, member 22B	127	1	0	1	0	0	0	0	0	0	hsa-miR-125a-5p	-0.14	-0.14	0.25
RNF144A	ENST00000320892.6	ring finger protein 144A	124	1	0	0	1	0	0	0	0	0	hsa-miR-125b-5p	-0.14	-0.14	0.77	2005, 2007, 2009, 2011
SOCS4	ENST00000395472.2	suppressor of cytokine signaling 4	336	1	1	0	0	0	0	0	0	0	hsa-miR-125b-5p	-0.14	-0.28	0.6	2005, 2007, 2009, 2011
ASXL2	ENST00000435504.4	additional sex combs like 2 (Drosophila)	139	1	0	1	0	2	0	0	2	2	hsa-miR-125a-5p	-0.14	-0.26	0.61
LEP	ENST00000308868.4	leptin	5	1	1	0	0	0	0	0	0	2	hsa-miR-125b-5p	-0.14	-0.14	< 0.1
MLX	ENST00000435881.2	MLX, MAX dimerization protein	771	1	0	1	0	1	1	0	0	0	hsa-miR-125a-5p	-0.14	-0.18	< 0.1
C2orf88	ENST00000340623.4	chromosome 2 open reading frame 88	156	1	0	1	0	0	0	0	0	0	hsa-miR-125b-5p	-0.14	-0.14	0.35	2009, 2011
MAPK8IP2	ENST00000399908.2	mitogen-activated protein kinase 8 interacting protein 2	88	1	0	1	0	0	0	0	0	0	hsa-miR-125a-5p	-0.14	-0.14	0.48
SZRD1	ENST00000401089.3	SUZ RNA binding domain containing 1	137	2	1	1	0	0	0	0	0	1	hsa-miR-125b-5p	-0.13	-0.34	0.84	2007, 2009, 2011
MGAT4A	ENST00000264968.3	mannosyl (alpha-1,3-)-glycoprotein beta-1,4-N-acetylglucosaminyltransferase, isozyme A	223	1	0	0	1	1	0	1	0	0	hsa-miR-125b-5p	-0.13	-0.29	0.82	2007, 2009, 2011
BNIP2	ENST00000267859.3	BCL2/adenovirus E1B 19kDa interacting protein 2	1255	1	1	0	0	0	0	0	0	1	hsa-miR-125a-5p	-0.13	-0.28	0.85
NAA40	ENST00000377793.4	N(alpha)-acetyltransferase 40, NatD catalytic subunit	217	1	0	0	1	0	0	0	0	0	hsa-miR-125a-5p	-0.13	-0.2	0.81	2011
DCP1A	ENST00000607628.1	decapping mRNA 1A	87	1	0	0	1	0	0	0	0	0	hsa-miR-125b-5p	-0.13	-0.15	0.81	2011
SORCS2	ENST00000507866.2	sortilin-related VPS10 domain containing receptor 2	85	1	0	0	1	1	0	1	0	0	hsa-miR-125b-5p	-0.13	-0.15	0.28	2005, 2007
TMEM194A	ENST00000379391.3	transmembrane protein 194A	43	1	0	0	1	0	0	0	0	0	hsa-miR-125a-5p	-0.13	-0.22	0.6	2009, 2011
YWHAG	ENST00000307630.3	tyrosine 3-monooxygenase/tryptophan 5-monooxygenase activation protein, gamma polypeptide	5623	1	1	0	0	0	0	0	0	0	hsa-miR-125b-5p	-0.13	-0.13	0.47	2009, 2011
UCK2	ENST00000367879.4	uridine-cytidine kinase 2	437	2	1	1	0	1	0	0	1	1	hsa-miR-125a-5p	-0.13	-0.69	0.97	2011
SCUBE3	ENST00000274938.7	signal peptide, CUB domain, EGF-like 3	47	1	1	0	0	1	0	1	0	2	hsa-miR-125b-5p	-0.13	-0.23	0.77
TLE3	ENST00000558939.1	transducin-like enhancer of split 3 (E(sp1) homolog, Drosophila)	520	1	1	0	0	0	0	0	0	1	hsa-miR-125a-5p	-0.13	-0.28	0.97	2009, 2011
TET3	ENST00000409262.3	tet methylcytosine dioxygenase 3	1437	1	0	0	1	0	0	0	0	1	hsa-miR-125a-5p	-0.13	-0.13	0.81	2009, 2011
FNDC3B	ENST00000336824.4	fibronectin type III domain containing 3B	509	1	1	0	0	0	0	0	0	0	hsa-miR-125b-5p	-0.13	-0.23	0.91	2005, 2007, 2009, 2011
HIPK3	ENST00000303296.4	homeodomain interacting protein kinase 3	933	1	0	0	1	0	0	0	0	0	hsa-miR-125a-5p	-0.13	-0.13	0.8
SGSM2	ENST00000426855.2	small G protein signaling modulator 2	381	1	1	0	0	0	0	0	0	5	hsa-miR-125b-5p	-0.13	-0.19	0.86	2009, 2011
RHOBTB2	ENST00000251822.6	Rho-related BTB domain containing 2	32	1	0	0	1	2	0	1	1	1	hsa-miR-125a-5p	-0.13	-0.17	0.81	2009, 2011
ONECUT2	ENST00000491143.2	one cut homeobox 2	847	1	0	1	0	2	0	1	1	1	hsa-miR-125b-5p	-0.13	-0.14	0.45	2009, 2011
ABL2	ENST00000502732.1	c-abl oncogene 2, non-receptor tyrosine kinase	892	2	0	2	0	1	0	0	1	5	hsa-miR-125a-5p	-0.13	-0.13	0.77	2009, 2011
ZNF710	ENST00000268154.4	zinc finger protein 710	5	1	0	1	0	0	0	0	0	2	hsa-miR-125b-5p	-0.12	-0.12	0.22
CACNB1	ENST00000394303.3	calcium channel, voltage-dependent, beta 1 subunit	81	1	1	0	0	0	0	0	0	0	hsa-miR-125a-5p	-0.12	-0.12	0.85	2005, 2007, 2009, 2011
DAAM2	ENST00000538976.1	dishevelled associated activator of morphogenesis 2	5	1	0	1	0	1	0	1	0	0	hsa-miR-125a-5p	-0.12	-0.12	0.59	2009, 2011
CAMK4	ENST00000282356.4	calcium/calmodulin-dependent protein kinase IV	73	2	1	1	0	0	0	0	0	1	hsa-miR-125b-5p	-0.12	-0.21	0.25
SMG1	ENST00000446231.2	SMG1 phosphatidylinositol 3-kinase-related kinase	339	1	1	0	0	0	0	0	0	1	hsa-miR-125a-5p	-0.12	-0.12	0.96	2005, 2007, 2009, 2011
SLC7A6	ENST00000219343.6	solute carrier family 7 (amino acid transporter light chain, y+L system), member 6	1044	1	0	1	0	0	0	0	0	0	hsa-miR-125b-5p	-0.12	-0.19	0.63	2005, 2007, 2009, 2011
CXorf23	ENST00000379687.3	chromosome X open reading frame 23	30	1	0	1	0	0	0	0	0	0	hsa-miR-125a-5p	-0.12	-0.25	0.9	2005, 2007, 2009, 2011
BTN2A1	ENST00000429381.1	butyrophilin, subfamily 2, member A1	839	1	0	0	1	0	0	0	0	1	hsa-miR-125b-5p	-0.12	-0.12	< 0.1
TGFBR1	ENST00000374994.4	transforming growth factor, beta receptor 1	249	1	0	0	1	0	0	0	0	0	hsa-miR-125b-5p	-0.12	-0.14	0.34	2007
PAK3	ENST00000372007.5	p21 protein (Cdc42/Rac)-activated kinase 3	8	1	0	0	1	0	0	0	0	0	hsa-miR-125a-5p	-0.12	-0.12	0.81
KCNH3	ENST00000257981.6	potassium voltage-gated channel, subfamily H (eag-related), member 3	5	1	0	1	0	0	0	0	0	0	hsa-miR-125a-5p	-0.12	-0.12	0.66	2009, 2011
PLEKHM3	ENST00000427836.2	pleckstrin homology domain containing, family M, member 3	11	1	0	1	0	0	0	0	0	0	hsa-miR-125a-5p	-0.12	-0.22	0.86	2011
SLC6A17	ENST00000331565.4	solute carrier family 6 (neutral amino acid transporter), member 17	5	1	1	0	0	2	0	2	0	2	hsa-miR-125a-5p	-0.12	-0.12	0.93	2009, 2011
MAPK10	ENST00000395169.3	mitogen-activated protein kinase 10	5	1	0	1	0	0	0	0	0	0	hsa-miR-125b-5p	-0.12	-0.12	0.25
ZNF148	ENST00000360647.4	zinc finger protein 148	230	1	0	0	1	1	0	1	0	1	hsa-miR-125b-5p	-0.12	-0.17	0.6	2007, 2009, 2011
NFIB	ENST00000397575.3	nuclear factor I/B	1149	1	1	0	0	0	0	0	0	1	hsa-miR-125a-5p	-0.12	-0.12	0.92	2007, 2009, 2011
ARHGEF1	ENST00000347545.4	Rho guanine nucleotide exchange factor (GEF) 1	392	1	0	1	0	0	0	0	0	0	hsa-miR-125b-5p	-0.12	-0.12	ORF	2009, 2011
IER3IP1	ENST00000256433.3	immediate early response 3 interacting protein 1	1727	1	1	0	0	2	0	0	2	0	hsa-miR-125a-5p	-0.11	-0.85	0.97	2005, 2007, 2009, 2011
INTS7	ENST00000366994.3	integrator complex subunit 7	431	1	1	0	0	1	0	0	1	1	hsa-miR-125a-5p	-0.11	-0.49	0.96	2011
GRSF1	ENST00000254799.6	G-rich RNA sequence binding factor 1	4414	1	0	1	0	0	0	0	0	1	hsa-miR-125b-5p	-0.11	-0.24	0.89	2005, 2007, 2009, 2011
TMEM170A	ENST00000357613.4	transmembrane protein 170A	70	1	0	0	1	0	0	0	0	0	hsa-miR-125a-5p	-0.11	-0.18	0.39
B4GALT6	ENST00000306851.5	UDP-Gal:betaGlcNAc beta 1,4- galactosyltransferase, polypeptide 6	146	1	0	0	1	0	0	0	0	1	hsa-miR-125a-5p	-0.11	-0.12	0.81	2009, 2011
PTPN1	ENST00000371621.3	protein tyrosine phosphatase, non-receptor type 1	142	1	0	1	0	0	0	0	0	0	hsa-miR-125a-5p	-0.11	-0.19	0.36
VANGL2	ENST00000368061.2	VANGL planar cell polarity protein 2	560	1	0	1	0	0	0	0	0	0	hsa-miR-125b-5p	-0.11	-0.11	0.81	2007, 2009, 2011
CPM	ENST00000551568.1	carboxypeptidase M	125	1	0	0	1	0	0	0	0	0	hsa-miR-125b-5p	-0.11	-0.12	0.81	2009, 2011
SP1	ENST00000426431.2	Sp1 transcription factor	402	1	0	0	1	0	0	0	0	1	hsa-miR-125a-5p	-0.11	-0.24	0.62	2005, 2007, 2011
PLXNA1	ENST00000393409.2	plexin A1	189	2	1	1	0	1	0	1	0	0	hsa-miR-125a-5p	-0.11	-0.12	0.83	2005, 2007, 2009, 2011
FAM129B	ENST00000373314.3	family with sequence similarity 129, member B	516	1	1	0	0	0	0	0	0	0	hsa-miR-125a-5p	-0.11	-0.11	0.59	2007, 2009, 2011
MAP3K9	ENST00000554752.2	mitogen-activated protein kinase kinase kinase 9	44	1	1	0	0	1	0	1	0	0	hsa-miR-125a-5p	-0.11	-0.12	0.81
DUSP7	ENST00000495880.1	dual specificity phosphatase 7	68	1	0	0	1	0	0	0	0	0	hsa-miR-125a-5p	-0.1	-0.17	0.82	2011
ERBB2	ENST00000584450.1	v-erb-b2 avian erythroblastic leukemia viral oncogene homolog 2	511	1	1	0	0	0	0	0	0	1	hsa-miR-125b-5p	-0.1	-0.11	< 0.1
PDK3	ENST00000441463.2	pyruvate dehydrogenase kinase, isozyme 3	659	1	1	0	0	1	0	1	0	0	hsa-miR-125b-5p	-0.1	-0.19	0.95	2011
BAG4	ENST00000287322.4	BCL2-associated athanogene 4	29	1	1	0	0	0	0	0	0	0	hsa-miR-125b-5p	-0.1	-0.27	0.87	2011
INO80D	ENST00000403263.1	INO80 complex subunit D	5	1	1	0	0	1	0	0	1	0	hsa-miR-125a-5p	-0.1	-0.1	0.92	2009, 2011
B4GALNT3	ENST00000266383.5	beta-1,4-N-acetyl-galactosaminyl transferase 3	5	1	0	0	1	1	0	0	1	0	hsa-miR-125b-5p	-0.1	-0.1	0.34
DCTN1	ENST00000361874.3	dynactin 1	1036	1	0	1	0	0	0	0	0	0	hsa-miR-125a-5p	-0.1	-0.1	0.45	2005, 2007, 2009, 2011
RAP1A	ENST00000369709.3	RAP1A, member of RAS oncogene family	382	1	1	0	0	0	0	0	0	2	hsa-miR-125a-5p	-0.1	-0.45	0.95
SCRT1	ENST00000332135.4	scratch homolog 1, zinc finger protein (Drosophila)	5	1	0	0	1	1	0	0	1	1	hsa-miR-125b-5p	-0.1	-0.1	0.38	2011
AREL1	ENST00000356357.4	apoptosis resistant E3 ubiquitin protein ligase 1	28	1	1	0	0	0	0	0	0	1	hsa-miR-125a-5p	-0.1	-0.11	0.88	2007, 2009, 2011
HCN4	ENST00000261917.3	hyperpolarization activated cyclic nucleotide-gated potassium channel 4	19	1	1	0	0	0	0	0	0	2	hsa-miR-125a-5p	-0.1	-0.1	0.88	2005, 2007, 2009, 2011
CSRNP3	ENST00000314499.7	cysteine-serine-rich nuclear protein 3	24	1	0	1	0	1	0	0	1	0	hsa-miR-125a-5p	-0.1	-0.1	0.58	2011
C20orf112	ENST00000359676.5	chromosome 20 open reading frame 112	148	1	0	0	1	1	0	1	0	3	hsa-miR-125a-5p	-0.1	-0.16	0.71
CPEB4	ENST00000265085.5	cytoplasmic polyadenylation element binding protein 4	472	1	0	0	1	0	0	0	0	2	hsa-miR-125b-5p	-0.1	-0.1	0.51	2005, 2007
PET100	ENST00000594797.1	PET100 homolog (S. cerevisiae)	5	1	0	1	0	0	0	0	0	0	hsa-miR-125a-5p	-0.1	-0.1	ORF
TMEM229B	ENST00000557006.1	transmembrane protein 229B	5	1	0	1	0	0	0	0	0	2	hsa-miR-125a-5p	-0.1	-0.1	0.68	2009, 2011
SNAP29	ENST00000215730.7	synaptosomal-associated protein, 29kDa	766	1	1	0	0	0	0	0	0	0	hsa-miR-125a-5p	-0.1	-0.21	< 0.1	2011
KLHL24	ENST00000454652.2	kelch-like family member 24	143	1	1	0	0	0	0	0	0	0	hsa-miR-125a-5p	-0.1	-0.26	0.9	2007, 2009, 2011
CNNM2	ENST00000369878.4	cyclin M2	517	1	0	1	0	4	0	1	3	1	hsa-miR-125b-5p	-0.1	-0.39	0.9
FAT4	ENST00000394329.3	FAT atypical cadherin 4	75	1	0	0	1	0	0	0	0	0	hsa-miR-125b-5p	-0.1	-0.1	0.43	2011
ANAPC16	ENST00000299381.4	anaphase promoting complex subunit 16	986	1	1	0	0	1	0	0	1	0	hsa-miR-125b-5p	-0.09	-0.82	0.6	2009, 2011
SATB2	ENST00000417098.1	SATB homeobox 2	820	1	0	1	0	0	0	0	0	1	hsa-miR-125a-5p	-0.09	-0.1	0.63	2005, 2007
CREB1	ENST00000432329.2	cAMP responsive element binding protein 1	295	2	0	1	1	0	0	0	0	0	hsa-miR-125a-5p	-0.09	-0.31	0.91	2011
PTPRF	ENST00000372414.3	protein tyrosine phosphatase, receptor type, F	14842	1	0	1	0	0	0	0	0	0	hsa-miR-125a-5p	-0.09	-0.09	0.87	2005, 2007
RAPGEF4	ENST00000409036.1	Rap guanine nucleotide exchange factor (GEF) 4	60	1	0	1	0	0	0	0	0	1	hsa-miR-125a-5p	-0.09	-0.13	0.31
KIAA1244	ENST00000251691.4	KIAA1244	169	1	1	0	0	1	0	0	1	0	hsa-miR-125a-5p	-0.09	-0.1	0.92	2007, 2009, 2011
CORO1C	ENST00000261401.3	coronin, actin binding protein, 1C	1970	1	0	1	0	0	0	0	0	1	hsa-miR-125a-5p	-0.09	-0.1	0.79	2009, 2011
ARF3	ENST00000256682.4	ADP-ribosylation factor 3	1093	1	0	1	0	0	0	0	0	1	hsa-miR-125b-5p	-0.09	-0.11	0.27	2011
RYK	ENST00000296084.4	receptor-like tyrosine kinase	51	1	1	0	0	1	0	0	1	1	hsa-miR-125a-5p	-0.09	-0.17	0.52
PSMB9	ENST00000395330.1	proteasome (prosome, macropain) subunit, beta type, 9	64	1	1	0	0	0	0	0	0	0	hsa-miR-125a-5p	-0.09	-0.41	< 0.1
BSN	ENST00000296452.4	bassoon presynaptic cytomatrix protein	31	1	0	1	0	0	0	0	0	1	hsa-miR-125b-5p	-0.09	-0.09	0.68	2005, 2007, 2009, 2011
FAM43B	ENST00000332947.4	family with sequence similarity 43, member B	17	1	0	1	0	0	0	0	0	0	hsa-miR-125b-5p	-0.09	-0.09	0.29
ZNF512B	ENST00000369888.1	zinc finger protein 512B	8	1	1	0	0	0	0	0	0	0	hsa-miR-125b-5p	-0.09	-0.09	< 0.1	2009, 2011
UBE2J1	ENST00000435041.2	ubiquitin-conjugating enzyme E2, J1	1318	1	0	1	0	0	0	0	0	0	hsa-miR-125a-5p	-0.09	-0.32	0.88	2009, 2011
SNTB2	ENST00000336278.4	syntrophin, beta 2 (dystrophin-associated protein A1, 59kDa, basic component 2)	254	1	0	0	1	0	0	0	0	1	hsa-miR-125a-5p	-0.09	-0.17	0.81	2009, 2011
HTR6	ENST00000289753.1	5-hydroxytryptamine (serotonin) receptor 6, G protein-coupled	16	1	1	0	0	0	0	0	0	0	hsa-miR-125a-5p	-0.09	-0.13	< 0.1
PTPRU	ENST00000428026.2	protein tyrosine phosphatase, receptor type, U	261	1	0	1	0	0	0	0	0	0	hsa-miR-125a-5p	-0.09	-0.09	0.45
SREBF2	ENST00000361204.4	sterol regulatory element binding transcription factor 2	1518	1	0	1	0	0	0	0	0	0	hsa-miR-125b-5p	-0.08	-0.16	0.37
PPP1R9B	ENST00000316878.6	protein phosphatase 1, regulatory subunit 9B	120	1	0	0	1	0	0	0	0	0	hsa-miR-125a-5p	-0.08	-0.08	0.56	2007, 2011
LUZP1	ENST00000418342.1	leucine zipper protein 1	434	1	0	1	0	1	0	0	1	1	hsa-miR-125b-5p	-0.08	-0.09	0.62	2009, 2011
MYO1E	ENST00000288235.4	myosin IE	198	1	0	0	1	1	0	1	0	3	hsa-miR-125b-5p	-0.08	-0.11	0.79
MBNL3	ENST00000370839.3	muscleblind-like splicing regulator 3	593	1	0	1	0	0	0	0	0	2	hsa-miR-125b-5p	-0.08	-0.1	0.67	2011
TMED1	ENST00000214869.2	transmembrane emp24 protein transport domain containing 1	55	1	1	0	0	0	0	0	0	1	hsa-miR-125b-5p	-0.08	-0.35	0.77
CRTC1	ENST00000338797.6	CREB regulated transcription coactivator 1	322	1	0	1	0	3	0	3	0	3	hsa-miR-125a-5p	-0.08	-0.08	0.77	2011
SOX12	ENST00000342665.2	SRY (sex determining region Y)-box 12	6341	1	0	1	0	0	0	0	0	2	hsa-miR-125b-5p	-0.08	-0.08	0.24
PPP2R1B	ENST00000527614.1	protein phosphatase 2, regulatory subunit A, beta	341	1	0	1	0	1	0	1	0	0	hsa-miR-125a-5p	-0.08	-0.25	0.33	2009
EPHA7	ENST00000369303.4	EPH receptor A7	213	1	0	1	0	0	0	0	0	0	hsa-miR-125a-5p	-0.07	-0.21	0.3
C10orf54	ENST00000394957.3	chromosome 10 open reading frame 54	78	1	1	0	0	0	0	0	0	1	hsa-miR-125a-5p	-0.07	-0.37	0.55	2011
POLR3H	ENST00000396504.2	polymerase (RNA) III (DNA directed) polypeptide H (22.9kD)	216	1	0	0	1	2	0	1	1	2	hsa-miR-125a-5p	-0.07	-0.07	< 0.1
SLCO2B1	ENST00000289575.5	solute carrier organic anion transporter family, member 2B1	1614	1	1	0	0	0	0	0	0	1	hsa-miR-125b-5p	-0.07	-0.07	< 0.1	2011
ADAM17	ENST00000310823.3	ADAM metallopeptidase domain 17	96	1	0	1	0	0	0	0	0	0	hsa-miR-125a-5p	-0.07	-0.29	0.24
TSKU	ENST00000333090.4	tsukushi, small leucine rich proteoglycan	293	1	0	1	0	1	0	0	1	4	hsa-miR-125b-5p	-0.07	-0.31	0.27
SOX11	ENST00000322002.3	SRY (sex determining region Y)-box 11	1100	1	0	1	0	2	0	1	1	1	hsa-miR-125b-5p	-0.07	-0.42	0.67	2005, 2007, 2009, 2011
ABAT	ENST00000268251.8	4-aminobutyrate aminotransferase	66	1	0	1	0	0	0	0	0	0	hsa-miR-125b-5p	-0.07	-0.14	0.29
SVIP	ENST00000354193.4	small VCP/p97-interacting protein	521	1	0	0	1	0	0	0	0	0	hsa-miR-125a-5p	-0.07	-0.3	0.81	2011
DTX4	ENST00000227451.3	deltex homolog 4 (Drosophila)	5	1	1	0	0	1	0	0	1	0	hsa-miR-125a-5p	-0.07	-0.07	0.9	2009, 2011
PIK3C2B	ENST00000367187.3	phosphatidylinositol-4-phosphate 3-kinase, catalytic subunit type 2 beta	15	1	0	0	1	0	0	0	0	0	hsa-miR-125b-5p	-0.07	-0.07	0.5	2005, 2007, 2011
ACVR2B	ENST00000352511.4	activin A receptor, type IIB	21	1	0	0	1	1	0	1	0	2	hsa-miR-125b-5p	-0.07	-0.16	0.48
HNRNPUL2	ENST00000301785.5	heterogeneous nuclear ribonucleoprotein U-like 2	2321	1	0	1	0	0	0	0	0	0	hsa-miR-125a-5p	-0.07	-0.22	0.79	2011
RND2	ENST00000544533.1	Rho family GTPase 2	26	1	1	0	0	0	0	0	0	1	hsa-miR-125b-5p	-0.06	-0.37	0.87	2009, 2011
BMPR2	ENST00000374574.2	bone morphogenetic protein receptor, type II (serine/threonine kinase)	287	1	0	1	0	0	0	0	0	1	hsa-miR-125a-5p	-0.06	-0.29	0.81	2005, 2007, 2009, 2011
RNF168	ENST00000318037.3	ring finger protein 168, E3 ubiquitin protein ligase	748	1	1	0	0	0	0	0	0	1	hsa-miR-125a-5p	-0.06	-0.4	0.37
CDS2	ENST00000460006.1	CDP-diacylglycerol synthase (phosphatidate cytidylyltransferase) 2	782	1	0	0	1	4	0	2	2	4	hsa-miR-125b-5p	-0.06	-0.52	0.74	2011
SMAD2	ENST00000262160.6	SMAD family member 2	1196	1	0	0	1	1	0	1	0	0	hsa-miR-125b-5p	-0.06	-0.32	0.81	2009, 2011
MMP11	ENST00000215743.3	matrix metallopeptidase 11 (stromelysin 3)	1719	1	0	1	0	2	0	2	0	0	hsa-miR-125a-5p	-0.06	-0.06	ORF	2007, 2011
RIMKLA	ENST00000431473.3	ribosomal modification protein rimK-like family member A	100	1	0	1	0	3	0	1	2	1	hsa-miR-125b-5p	-0.06	-0.69	0.78	2009, 2011
HIC2	ENST00000407464.2	hypermethylated in cancer 2	28	2	1	0	1	2	0	1	1	1	hsa-miR-125a-5p	-0.06	-0.23	0.95	2005, 2007, 2009, 2011
CDC37L1	ENST00000381854.3	cell division cycle 37-like 1	280	1	1	0	0	1	0	1	0	0	hsa-miR-125a-5p	-0.06	-0.52	0.92
TMEM87B	ENST00000283206.4	transmembrane protein 87B	219	1	0	1	0	0	0	0	0	2	hsa-miR-125a-5p	-0.05	-0.06	0.27	2011
JMY	ENST00000396137.4	junction mediating and regulatory protein, p53 cofactor	10	1	0	0	1	0	0	0	0	0	hsa-miR-125a-5p	-0.05	-0.1	0.81	2011
MARK2	ENST00000402010.2	MAP/microtubule affinity-regulating kinase 2	845	1	0	1	0	0	0	0	0	0	hsa-miR-125a-5p	-0.05	-0.05	0.29	2011
CPSF6	ENST00000435070.2	cleavage and polyadenylation specific factor 6, 68kDa	5819	1	1	0	0	0	0	0	0	0	hsa-miR-125b-5p	-0.05	-0.4	0.92	2005, 2007, 2009, 2011
SUV39H2	ENST00000313519.5	suppressor of variegation 3-9 homolog 2 (Drosophila)	54	1	0	1	0	0	0	0	0	0	hsa-miR-125b-5p	-0.05	-0.36	0.34
UHRF1BP1L	ENST00000279907.7	UHRF1 binding protein 1-like	369	1	1	0	0	0	0	0	0	0	hsa-miR-125b-5p	-0.05	-0.09	0.4
WIPF2	ENST00000323571.4	WAS/WASL interacting protein family, member 2	214	1	0	1	0	1	0	0	1	1	hsa-miR-125a-5p	-0.05	-0.33	0.87	2007, 2009, 2011
PPAT	ENST00000264220.2	phosphoribosyl pyrophosphate amidotransferase	61	1	1	0	0	0	0	0	0	0	hsa-miR-125a-5p	-0.05	-0.42	0.96	2005, 2007, 2009, 2011
FAM83F	ENST00000333407.6	family with sequence similarity 83, member F	5	1	1	0	0	1	0	1	0	1	hsa-miR-125a-5p	-0.05	-0.05	0.36	2009, 2011
CDK16	ENST00000457458.2	cyclin-dependent kinase 16	2095	1	0	1	0	0	0	0	0	0	hsa-miR-125b-5p	-0.05	-0.19	0.42	2005, 2007, 2009, 2011
NIPA1	ENST00000337435.4	non imprinted in Prader-Willi/Angelman syndrome 1	805	1	1	0	0	0	0	0	0	1	hsa-miR-125b-5p	-0.05	-0.29	0.97	2005, 2007, 2009, 2011
ZNF395	ENST00000344423.5	zinc finger protein 395	1044	1	1	0	0	1	0	1	0	1	hsa-miR-125a-5p	-0.05	-0.05	0.76	2009, 2011
ZNF691	ENST00000372508.3	zinc finger protein 691	115	1	1	0	0	0	0	0	0	0	hsa-miR-125a-5p	-0.05	-0.43	0.41	2007, 2009, 2011
FRAS1	ENST00000264895.6	Fraser syndrome 1	709	1	0	0	1	0	0	0	0	1	hsa-miR-125b-5p	-0.05	-0.05	0.6	2009, 2011
RNASEH2C	ENST00000308418.4	ribonuclease H2, subunit C	1330	1	0	1	0	1	0	0	1	0	hsa-miR-125b-5p	-0.05	-0.13	< 0.1
SYT7	ENST00000263846.4	synaptotagmin VII	192	2	0	2	0	2	0	2	0	0	hsa-miR-125b-5p	-0.05	-0.23	0.64
SMURF1	ENST00000361368.2	SMAD specific E3 ubiquitin protein ligase 1	58	1	1	0	0	0	0	0	0	1	hsa-miR-125b-5p	-0.05	-0.18	0.97	2007, 2009, 2011
ETV6	ENST00000396373.4	ets variant 6	44	1	0	1	0	2	0	0	2	0	hsa-miR-125a-5p	-0.04	-0.37	0.92	2011
AGO4	ENST00000373210.3	argonaute RISC catalytic component 4	96	1	0	0	1	0	0	0	0	0	hsa-miR-125a-5p	-0.04	-0.07	0.54
SPTBN2	ENST00000529997.1	spectrin, beta, non-erythrocytic 2	910	2	1	1	0	0	0	0	0	2	hsa-miR-125a-5p	-0.04	-0.05	0.69
ACVR2A	ENST00000241416.7	activin A receptor, type IIA	109	1	0	0	1	0	0	0	0	0	hsa-miR-125a-5p	-0.04	-0.3	0.66	2007
FGFR1	ENST00000397091.5	fibroblast growth factor receptor 1	650	1	0	1	0	0	0	0	0	0	hsa-miR-125a-5p	-0.04	-0.05	0.24	2009, 2011
ZBTB47	ENST00000457842.3	zinc finger and BTB domain containing 47	81	1	0	1	0	0	0	0	0	1	hsa-miR-125b-5p	-0.04	-0.11	0.68	2007, 2009, 2011
RYR2	ENST00000366574.2	ryanodine receptor 2 (cardiac)	18	1	0	0	1	0	0	0	0	0	hsa-miR-125a-5p	-0.04	-0.16	0.69
SCARF1	ENST00000571272.1	scavenger receptor class F, member 1	5	1	0	1	0	0	0	0	0	0	hsa-miR-125b-5p	-0.04	-0.04	ORF
ERCC6	ENST00000355832.5	excision repair cross-complementing rodent repair deficiency, complementation group 6	93	1	0	0	1	1	0	1	0	0	hsa-miR-125a-5p	-0.04	-0.16	0.81	2011
ZNF618	ENST00000288466.7	zinc finger protein 618	778	1	0	1	0	0	0	0	0	2	hsa-miR-125b-5p	-0.04	-0.04	0.72	2009, 2011
MCL1	ENST00000369026.2	myeloid cell leukemia sequence 1 (BCL2-related)	374	1	1	0	0	0	0	0	0	0	hsa-miR-125a-5p	-0.04	-0.48	0.95	2007, 2009, 2011
PPM1A	ENST00000395076.4	protein phosphatase, Mg2+/Mn2+ dependent, 1A	412	1	0	1	0	0	0	0	0	0	hsa-miR-125b-5p	-0.04	-0.21	0.86	2011
CPEB3	ENST00000412050.4	cytoplasmic polyadenylation element binding protein 3	48	1	0	1	0	0	0	0	0	0	hsa-miR-125a-5p	-0.04	-0.04	0.54	2005, 2007, 2011
FOSL2	ENST00000379619.1	FOS-like antigen 2	2255	2	1	1	0	2	1	1	0	5	hsa-miR-125b-5p	-0.04	-0.76	0.71
ERBB4	ENST00000342788.4	v-erb-b2 avian erythroblastic leukemia viral oncogene homolog 4	27	1	0	1	0	1	0	1	0	3	hsa-miR-125a-5p	-0.04	-0.04	0.89	2007, 2009, 2011
PAX9	ENST00000361487.6	paired box 9	53	1	0	1	0	0	0	0	0	0	hsa-miR-125a-5p	-0.04	-0.15	0.25
REST	ENST00000309042.7	RE1-silencing transcription factor	31	1	1	0	0	0	0	0	0	0	hsa-miR-125a-5p	-0.04	-0.23	0.47	2011
SRGAP2	ENST00000414007.1	SLIT-ROBO Rho GTPase activating protein 2	98	1	0	1	0	1	0	0	1	0	hsa-miR-125b-5p	-0.03	-0.04	0.26
NEK10	ENST00000295720.6	NIMA-related kinase 10	66	2	2	0	0	0	0	0	0	0	hsa-miR-125a-5p	-0.03	-0.88	< 0.1
SLC8A2	ENST00000236877.6	solute carrier family 8 (sodium/calcium exchanger), member 2	5	1	1	0	0	0	0	0	0	1	hsa-miR-125a-5p	-0.03	-0.03	0.9	2005, 2007, 2009, 2011
IKBKG	ENST00000393549.2	inhibitor of kappa light polypeptide gene enhancer in B-cells, kinase gamma	5	1	1	0	0	0	0	0	0	1	hsa-miR-125a-5p	-0.03	-0.03	< 0.1
MAPK1IP1L	ENST00000395468.4	mitogen-activated protein kinase 1 interacting protein 1-like	4002	1	0	0	1	1	0	0	1	0	hsa-miR-125b-5p	-0.03	-0.19	0.73	2009, 2011
CLIP2	ENST00000223398.6	CAP-GLY domain containing linker protein 2	2111	1	1	0	0	0	0	0	0	1	hsa-miR-125a-5p	-0.03	-0.03	< 0.1	2011
GLIS2	ENST00000262366.3	GLIS family zinc finger 2	17	1	1	0	0	0	0	0	0	0	hsa-miR-125a-5p	-0.03	-0.03	< 0.1
MYO18A	ENST00000354329.4	myosin XVIIIA	159	1	1	0	0	0	0	0	0	2	hsa-miR-125a-5p	-0.03	-0.03	0.96	2005, 2007, 2009, 2011
NAA25	ENST00000261745.4	N(alpha)-acetyltransferase 25, NatB auxiliary subunit	919	1	1	0	0	0	0	0	0	1	hsa-miR-125a-5p	-0.03	-0.05	< 0.1	2011
BAZ2A	ENST00000379441.3	bromodomain adjacent to zinc finger domain, 2A	48	1	1	0	0	0	0	0	0	0	hsa-miR-125a-5p	-0.03	-0.03	0.86	2005, 2007, 2009, 2011
OTUB2	ENST00000203664.5	OTU domain, ubiquitin aldehyde binding 2	110	1	0	1	0	0	0	0	0	3	hsa-miR-125b-5p	-0.03	-0.26	0.65	2011
NUP50	ENST00000347635.4	nucleoporin 50kDa	57	1	0	1	0	0	0	0	0	1	hsa-miR-125b-5p	-0.03	-0.04	0.27	2009, 2011
SESTD1	ENST00000428443.3	SEC14 and spectrin domains 1	478	1	1	0	0	0	0	0	0	1	hsa-miR-125b-5p	-0.03	-0.19	0.91	2011
DICER1	ENST00000541352.1	dicer 1, ribonuclease type III	25	1	0	1	0	0	0	0	0	0	hsa-miR-125a-5p	-0.02	-0.22	0.47	2011
TMEM110	ENST00000355083.5	transmembrane protein 110	306	1	0	0	1	0	0	0	0	0	hsa-miR-125b-5p	-0.02	-0.13	0.45
PSMB5	ENST00000493471.2	proteasome (prosome, macropain) subunit, beta type, 5	156	1	0	0	1	1	0	0	1	0	hsa-miR-125a-5p	-0.02	-0.22	0.8
CCBE1	ENST00000439986.4	collagen and calcium binding EGF domains 1	54	1	0	0	1	0	0	0	0	0	hsa-miR-125a-5p	-0.02	-0.25	0.8	2011
M6PR	ENST00000000412.3	mannose-6-phosphate receptor (cation dependent)	46	1	1	0	0	0	0	0	0	0	hsa-miR-125b-5p	-0.02	-0.2	ORF	2005, 2007, 2009, 2011
SLC35G1	ENST00000371408.3	solute carrier family 35, member G1	227	1	1	0	0	0	0	0	0	0	hsa-miR-125a-5p	-0.02	-0.36	0.56
EIF5A2	ENST00000474096.1	eukaryotic translation initiation factor 5A2	443	1	0	1	0	0	0	0	0	0	hsa-miR-125b-5p	-0.02	-0.32	0.91	2005, 2007, 2009, 2011
NFIC	ENST00000589123.1	nuclear factor I/C (CCAAT-binding transcription factor)	26	1	0	1	0	0	0	0	0	2	hsa-miR-125a-5p	-0.02	-0.02	0.36
NHSL2	ENST00000540800.1	NHS-like 2	5	1	0	1	0	0	0	0	0	2	hsa-miR-125a-5p	-0.02	-0.02	0.27
ZFHX2	ENST00000419474.3	zinc finger homeobox 2	7	1	0	1	0	0	0	0	0	0	hsa-miR-125a-5p	-0.02	-0.02	0.24
DRD2	ENST00000355319.2	dopamine receptor D2	5	1	0	1	0	0	0	0	0	1	hsa-miR-125a-5p	-0.02	-0.02	0.23
SCARF2	ENST00000405555.3	scavenger receptor class F, member 2	5	1	0	1	0	0	0	0	0	0	hsa-miR-125a-5p	-0.02	-0.02	0.22	2011
LAS1L	ENST00000312391.8	LAS1-like (S. cerevisiae)	26	1	0	1	0	0	0	0	0	0	hsa-miR-125a-5p	-0.02	-0.02	ORF
NEO1	ENST00000261908.6	neogenin 1	261	1	0	1	0	0	0	0	0	0	hsa-miR-125b-5p	-0.02	-0.08	0.41	2009, 2011
G3BP1	ENST00000394123.3	GTPase activating protein (SH3 domain) binding protein 1	688	1	1	0	0	0	0	0	0	0	hsa-miR-125b-5p	-0.02	-0.08	0.92
ATXN7L3	ENST00000454077.2	ataxin 7-like 3	43	1	0	1	0	0	0	0	0	0	hsa-miR-125a-5p	-0.02	-0.02	0.43	2011
TANC2	ENST00000424789.2	tetratricopeptide repeat, ankyrin repeat and coiled-coil containing 2	155	1	0	1	0	0	0	0	0	1	hsa-miR-125a-5p	-0.02	-0.02	0.37
EDC3	ENST00000315127.4	enhancer of mRNA decapping 3	328	1	0	1	0	0	0	0	0	2	hsa-miR-125a-5p	-0.02	-0.05	0.25	2011
DNAL1	ENST00000553645.2	dynein, axonemal, light chain 1	81	1	0	1	0	1	0	1	0	1	hsa-miR-125a-5p	-0.02	-0.29	0.71	2011
MTUS2	ENST00000431530.3	microtubule associated tumor suppressor candidate 2	17	1	0	1	0	0	0	0	0	0	hsa-miR-125a-5p	-0.01	-0.03	0.35	2007, 2009, 2011
PIP4K2B	ENST00000269554.3	phosphatidylinositol-5-phosphate 4-kinase, type II, beta	148	1	0	1	0	1	0	1	0	1	hsa-miR-125b-5p	-0.01	-0.22	0.83	2011
FUT4	ENST00000358752.2	fucosyltransferase 4 (alpha (1,3) fucosyltransferase, myeloid-specific)	354	1	1	0	0	1	0	0	1	0	hsa-miR-125a-5p	-0.01	-0.5	0.92	2005, 2007, 2009, 2011
SFT2D2	ENST00000271375.4	SFT2 domain containing 2	97	1	1	0	0	1	0	0	1	0	hsa-miR-125a-5p	-0.01	-0.06	< 0.1
TNFAIP8	ENST00000504771.2	tumor necrosis factor, alpha-induced protein 8	608	1	1	0	0	0	0	0	0	0	hsa-miR-125b-5p	-0.01	-0.35	< 0.1
SCARB2	ENST00000264896.2	scavenger receptor class B, member 2	5609	1	1	0	0	0	0	0	0	0	hsa-miR-125a-5p	-0.01	-0.39	< 0.1
SLC31A1	ENST00000374212.4	solute carrier family 31 (copper transporter), member 1	171	1	0	1	0	0	0	0	0	0	hsa-miR-125b-5p	-0.01	-0.1	0.55	2011
HNRNPR	ENST00000478691.1	heterogeneous nuclear ribonucleoprotein R	6629	1	0	0	1	1	0	1	0	1	hsa-miR-125a-5p	-0.01	-0.26	0.82
PLCG1	ENST00000244007.3	phospholipase C, gamma 1	69	1	0	1	0	1	0	1	0	2	hsa-miR-125a-5p	-0.01	-0.04	0.47
IPMK	ENST00000373935.3	inositol polyphosphate multikinase	196	1	0	0	1	0	0	0	0	0	hsa-miR-125b-5p	-0.01	-0.14	0.3	2011
UBE2L3	ENST00000342192.4	ubiquitin-conjugating enzyme E2L 3	1318	1	1	0	0	0	0	0	0	1	hsa-miR-125a-5p	-0.01	-0.18	0.57	2005, 2007, 2009, 2011
KIAA1919	ENST00000368847.4	KIAA1919	73	1	1	0	0	0	0	0	0	0	hsa-miR-125a-5p	-0.01	-0.14	< 0.1
TMBIM6	ENST00000423828.1	transmembrane BAX inhibitor motif containing 6	4043	1	1	0	0	0	0	0	0	0	hsa-miR-125a-5p	-0.01	-0.17	0.62	2009, 2011
TMEM136	ENST00000529187.1	transmembrane protein 136	344	2	0	2	0	0	0	0	0	0	hsa-miR-125a-5p	-0.01	-0.33	0.86	2011
MRPL17	ENST00000288937.6	mitochondrial ribosomal protein L17	1447	1	1	0	0	0	0	0	0	2	hsa-miR-125a-5p	-0.01	-0.33	< 0.1
IP6K1	ENST00000321599.4	inositol hexakisphosphate kinase 1	406	1	0	1	0	2	0	2	0	0	hsa-miR-125b-5p	-0.01	-0.15	0.68	2005, 2007, 2009, 2011
RAB3IP	ENST00000483530.2	RAB3A interacting protein	73	1	1	0	0	1	0	1	0	0	hsa-miR-125a-5p	-0.01	-0.06	< 0.1	2011
DYRK2	ENST00000344096.3	dual-specificity tyrosine-(Y)-phosphorylation regulated kinase 2	1091	1	1	0	0	0	0	0	0	1	hsa-miR-125b-5p	-0.01	-0.41	0.59
PTRH2	ENST00000393038.2	peptidyl-tRNA hydrolase 2	386	1	1	0	0	0	0	0	0	0	hsa-miR-125a-5p	0	-0.45	0.96
RAB3C	ENST00000282878.4	RAB3C, member RAS oncogene family	242	1	0	0	1	0	0	0	0	2	hsa-miR-125b-5p	0	-0.07	0.73
SPATS2	ENST00000553127.1	spermatogenesis associated, serine-rich 2	779	1	0	1	0	1	0	1	0	1	hsa-miR-125b-5p	0	-0.27	0.51
ELAC2	ENST00000338034.4	elaC ribonuclease Z 2	2017	1	1	0	0	1	0	0	1	0	hsa-miR-125b-5p	0	-0.53	0.87	2011
GRK5	ENST00000392870.2	G protein-coupled receptor kinase 5	337	1	0	0	1	0	0	0	0	0	hsa-miR-125a-5p	0	-0.21	0.81
PLAGL2	ENST00000246229.4	pleiomorphic adenoma gene-like 2	254	1	1	0	0	0	0	0	0	1	hsa-miR-125a-5p	0	-0.03	0.37	2005, 2007, 2009, 2011
VANGL1	ENST00000355485.2	VANGL planar cell polarity protein 1	721	1	1	0	0	1	0	0	1	1	hsa-miR-125a-5p	0	-0.14	0.48	2009, 2011
SGIP1	ENST00000371036.3	SH3-domain GRB2-like (endophilin) interacting protein 1	180	1	0	0	1	0	0	0	0	0	hsa-miR-125a-5p	0	-0.12	0.44
CPNE2	ENST00000290776.8	copine II	1469	1	0	1	0	0	0	0	0	0	hsa-miR-125b-5p	0	-0.38	0.86
FOXK2	ENST00000335255.5	forkhead box K2	450	1	1	0	0	0	0	0	0	0	hsa-miR-125a-5p	0	-0.16	0.7	2009, 2011
DVL3	ENST00000313143.3	dishevelled segment polarity protein 3	373	2	0	2	0	0	0	0	0	0	hsa-miR-125b-5p	0	-0.17	0.94	2005, 2007, 2009, 2011
RBFOX2	ENST00000449924.2	RNA binding protein, fox-1 homolog (C. elegans) 2	262	1	0	1	0	0	0	0	0	0	hsa-miR-125b-5p	0	-0.05	0.26	2011
AHSA2	ENST00000394457.3	AHA1, activator of heat shock 90kDa protein ATPase homolog 2 (yeast)	820	1	0	1	0	0	0	0	0	1	hsa-miR-125a-5p	0	-0.18	ORF
MXD4	ENST00000337190.2	MAX dimerization protein 4	1173	1	1	0	0	2	0	1	1	3	hsa-miR-125a-5p	0	-0.2	0.97	2005, 2007, 2009, 2011
ACOT13	ENST00000537591.1	acyl-CoA thioesterase 13	1489	1	0	0	1	1	0	0	1	0	hsa-miR-125a-5p	0	-0.31	0.81	2011
HMGN3	ENST00000275036.7	high mobility group nucleosomal binding domain 3	2124	1	1	0	0	0	0	0	0	0	hsa-miR-125a-5p	0	-0.22	< 0.1
STX7	ENST00000367941.2	syntaxin 7	1395	1	1	0	0	1	1	0	0	1	hsa-miR-125b-5p	0	-0.09	< 0.1
MEF2D	ENST00000464356.2	myocyte enhancer factor 2D	759	1	0	0	1	0	0	0	0	0	hsa-miR-125a-5p	0	-0.12	0.73	2005, 2007, 2009, 2011
ABI2	ENST00000295851.5	abl-interactor 2	877	1	0	0	1	1	1	0	0	3	hsa-miR-125b-5p	0	-0.13	0.81
RGS7BP	ENST00000334025.2	regulator of G-protein signaling 7 binding protein	5	1	0	0	1	0	0	0	0	1	hsa-miR-125a-5p	0	-0.43	0.77
METTL24	ENST00000338882.4	methyltransferase like 24	5	1	1	0	0	0	0	0	0	0	hsa-miR-125a-5p	0	-0.34	0.79
CACNG2	ENST00000300105.6	calcium channel, voltage-dependent, gamma subunit 2	5	2	0	2	0	1	0	1	0	1	hsa-miR-125a-5p	0	-0.26	0.86	2011
KNCN	ENST00000481882.2	kinocilin	5	1	1	0	0	0	0	0	0	0	hsa-miR-125a-5p	0	-0.27	< 0.1
APOL3	ENST00000397293.2	apolipoprotein L, 3	5	1	1	0	0	1	1	0	0	1	hsa-miR-125a-5p	0	-0.21	< 0.1
GRIN2A	ENST00000562109.1	glutamate receptor, ionotropic, N-methyl D-aspartate 2A	5	1	0	1	0	2	0	0	2	2	hsa-miR-125a-5p	0	-0.15	0.92	2005, 2007, 2009, 2011
IL1RAPL1	ENST00000378993.1	interleukin 1 receptor accessory protein-like 1	5	1	0	0	1	1	0	0	1	0	hsa-miR-125a-5p	0	-0.15	0.81
KCNH1	ENST00000271751.4	potassium voltage-gated channel, subfamily H (eag-related), member 1	5	1	0	1	0	0	0	0	0	0	hsa-miR-125a-5p	0	-0.15	0.8	2011
CNTNAP5	ENST00000431078.1	contactin associated protein-like 5	5	1	0	1	0	1	0	0	1	1	hsa-miR-125a-5p	0	-0.17	0.75
GATSL2	ENST00000426327.3	GATS protein-like 2	5	1	0	1	0	1	0	1	0	0	hsa-miR-125b-5p	0	-0.11	0.3
ASB6	ENST00000277459.4	ankyrin repeat and SOCS box containing 6	725	1	0	1	0	0	0	0	0	0	hsa-miR-125a-5p	0	-0.11	ORF	2007
DNAJB1	ENST00000254322.2	DnaJ (Hsp40) homolog, subfamily B, member 1	29	1	0	1	0	0	0	0	0	1	hsa-miR-125a-5p	0	-0.26	0.53
BTN3A1	ENST00000425234.2	butyrophilin, subfamily 3, member A1	5	1	0	0	1	0	0	0	0	1	hsa-miR-125a-5p	0	-0.04	< 0.1
ZNF827	ENST00000379448.4	zinc finger protein 827	17	1	1	0	0	0	0	0	0	0	hsa-miR-125a-5p	0	-0.14	0.2
