# Supplementary material for: Single-cell microRNA-mRNA co-sequencing reveals non-genetic heterogeneity and mechanisms of microRNA regulation
Source: Nat Commun. 2019 Jan 9;10:95. doi: 10.1038/s41467-018-07981-6 (PMC6327095; doi:10.1038/s41467-018-07981-6)
Supplement: Supplementary file 10 — Supplementary Software 1 [file 41467_2018_7981_MOESM10_ESM.zip › matlab_codes/Targets/TargetScan7.1__miR-25-3p_32-5p_92-3p_363-3p_367-3p.targets_new.xlsx]

## Sheet: TargetScan7
Ortholog of target gene	Representative transcript	Gene name	3P-seq tags + 5	Conserved sites total	Conserved 8mer sites	Conserved 7mer-m8 sites	Conserved 7mer-A1 sites	Poorly conserved sites total	Poorly conserved 8mer sites	Poorly conserved 7mer-m8 sites	Poorly conserved 7mer-A1 sites	6mer sites	Representative miRNA	Cumulative weighted context++ score	Total context++ score	Aggregate PCT	Previous TargetScan publication(s)
CD69	ENST00000228434.3	CD69 molecule	5	3	3	0	0	0	0	0	0	0	hsa-miR-367-3p	-1.77	-1.77	> 0.99	2003, 2005, 2007, 2009, 2011
DCAF6	ENST00000367843.3	DDB1 and CUL4 associated factor 6	834	2	1	1	0	0	0	0	0	0	hsa-miR-363-3p	-0.9	-0.93	0.96	2005, 2007, 2009, 2011
FBXW7	ENST00000281708.4	F-box and WD repeat domain containing 7, E3 ubiquitin protein ligase	12	2	1	1	0	1	0	0	1	0	hsa-miR-363-3p	-0.88	-0.88	0.98	2003, 2005, 2007, 2009, 2011
FNIP1	ENST00000307968.7	folliculin interacting protein 1	32	2	2	0	0	1	0	1	0	2	hsa-miR-363-3p	-0.87	-1.07	0.99	2007, 2009, 2011
B3GALT2	ENST00000367434.4	UDP-Gal:betaGlcNAc beta 1,3-galactosyltransferase, polypeptide 2	5	2	0	1	1	1	0	0	1	0	hsa-miR-367-3p	-0.85	-0.85	0.95	2005, 2007, 2009, 2011
RAB23	ENST00000317483.3	RAB23, member RAS oncogene family	32	2	1	1	0	0	0	0	0	0	hsa-miR-367-3p	-0.83	-0.9	0.99	2005, 2007, 2009, 2011
HIPK3	ENST00000303296.4	homeodomain interacting protein kinase 3	933	4	1	2	1	0	0	0	0	1	hsa-miR-367-3p	-0.79	-0.81	> 0.99	2003, 2007, 2009, 2011
MAN2A1	ENST00000261483.4	mannosidase, alpha, class 2A, member 1	1521	5	1	2	2	0	0	0	0	2	hsa-miR-363-3p	-0.79	-0.81	> 0.99	2005, 2007, 2009, 2011
BTG2	ENST00000290551.4	BTG family, member 2	758	2	2	0	0	0	0	0	0	1	hsa-miR-25-3p	-0.78	-0.79	> 0.99	2003, 2005, 2007, 2009, 2011
GLRA1	ENST00000274576.4	glycine receptor, alpha 1	5	1	1	0	0	1	0	0	1	0	hsa-miR-367-3p	-0.76	-0.76	0.94	2011
RPL15	ENST00000307839.5	ribosomal protein L15	5211	1	1	0	0	0	0	0	0	0	hsa-miR-25-3p	-0.76	-0.76	0.95	2009, 2011
CLDN11	ENST00000064724.3	claudin 11	1116	1	1	0	0	1	0	0	1	1	hsa-miR-25-3p	-0.75	-0.78	0.77	2005, 2007, 2009, 2011
MYO1B	ENST00000339514.4	myosin IB	3042	2	1	1	0	0	0	0	0	0	hsa-miR-367-3p	-0.72	-0.72	0.97	2003, 2005, 2007, 2009, 2011
SNAPC1	ENST00000216294.4	small nuclear RNA activating complex, polypeptide 1, 43kDa	267	1	1	0	0	1	0	0	1	1	hsa-miR-367-3p	-0.71	-0.76	0.55	2005, 2007, 2009, 2011
SLC12A5	ENST00000243964.3	solute carrier family 12 (potassium/chloride transporter), member 5	5	3	2	0	1	1	0	0	1	1	hsa-miR-367-3p	-0.71	-0.71	0.98	2005, 2007, 2009, 2011
PPCS	ENST00000372556.3	phosphopantothenoylcysteine synthetase	491	1	1	0	0	1	0	1	0	1	hsa-miR-25-3p	-0.7	-0.95	0.31	2007, 2009, 2011
BCAT2	ENST00000545387.2	branched chain amino-acid transaminase 2, mitochondrial	4270	1	1	0	0	0	0	0	0	1	hsa-miR-363-3p	-0.7	-0.7	0.93	2005, 2007, 2009, 2011
NSF	ENST00000398238.4	N-ethylmaleimide-sensitive factor	86	2	1	0	1	0	0	0	0	0	hsa-miR-363-3p	-0.69	-0.71	0.96	2005, 2007, 2009, 2011
ZFYVE21	ENST00000216602.6	zinc finger, FYVE domain containing 21	718	1	1	0	0	0	0	0	0	0	hsa-miR-32-5p	-0.69	-0.69	0.95	2009, 2011
LHFPL2	ENST00000515007.2	lipoma HMGIC fusion partner-like 2	16	2	2	0	0	0	0	0	0	2	hsa-miR-25-3p	-0.68	-0.77	> 0.99	2005, 2007, 2009, 2011
PCOLCE2	ENST00000295992.3	procollagen C-endopeptidase enhancer 2	105	1	1	0	0	0	0	0	0	0	hsa-miR-32-5p	-0.68	-0.68	0.9	2009, 2011
UGP2	ENST00000394417.2	UDP-glucose pyrophosphorylase 2	4271	1	1	0	0	0	0	0	0	0	hsa-miR-367-3p	-0.67	-0.67	0.9	2005, 2007, 2009, 2011
ERGIC2	ENST00000360150.4	ERGIC and golgi 2	451	1	1	0	0	1	0	1	0	1	hsa-miR-363-3p	-0.66	-0.69	0.95	2007, 2009, 2011
MAP2K4	ENST00000415385.3	mitogen-activated protein kinase kinase 4	80	2	2	0	0	0	0	0	0	0	hsa-miR-25-3p	-0.66	-0.66	> 0.99	2003, 2005, 2007, 2009, 2011
FAM150B	ENST00000403610.4	family with sequence similarity 150, member B	7	1	1	0	0	0	0	0	0	0	hsa-miR-367-3p	-0.65	-0.65	0.68	2009, 2011
FAM20C	ENST00000313766.5	family with sequence similarity 20, member C	273	1	1	0	0	0	0	0	0	1	hsa-miR-363-3p	-0.64	-0.67	0.95	2011
BTLA	ENST00000334529.5	B and T lymphocyte associated	5	1	1	0	0	2	0	1	1	0	hsa-miR-32-5p	-0.63	-0.64	0.46
CHST1	ENST00000308064.2	carbohydrate (keratan sulfate Gal-6) sulfotransferase 1	5	1	1	0	0	1	0	1	0	0	hsa-miR-25-3p	-0.63	-0.65	0.94	2009, 2011
NKX2-3	ENST00000344586.7	NK2 homeobox 3	5	1	1	0	0	0	0	0	0	0	hsa-miR-25-3p	-0.63	-0.63	0.92	2007, 2009, 2011
PTAR1	ENST00000377200.5	protein prenyltransferase alpha subunit repeat containing 1	161	1	1	0	0	2	0	1	1	3	hsa-miR-363-3p	-0.63	-0.7	0.95	2009, 2011
ANP32E	ENST00000533654.1	acidic (leucine-rich) nuclear phosphoprotein 32 family, member E	572	1	0	1	0	2	1	1	0	0	hsa-miR-32-5p	-0.62	-0.68	0.75	2005, 2007, 2009, 2011
TCF21	ENST00000367882.4	transcription factor 21	552	1	1	0	0	1	0	1	0	0	hsa-miR-367-3p	-0.62	-0.64	0.95	2011
KIAA1279	ENST00000361983.4	KIAA1279	52	1	1	0	0	0	0	0	0	0	hsa-miR-363-3p	-0.62	-0.62	0.7	2009, 2011
TOB1	ENST00000499247.2	transducer of ERBB2, 1	102	1	1	0	0	0	0	0	0	0	hsa-miR-25-3p	-0.62	-0.62	0.92	2005, 2007, 2009, 2011
SPRYD4	ENST00000338146.5	SPRY domain containing 4	1999	1	1	0	0	0	0	0	0	0	hsa-miR-363-3p	-0.61	-0.62	0.81	2007, 2009, 2011
GRAMD3	ENST00000285689.3	GRAM domain containing 3	232	1	1	0	0	0	0	0	0	1	hsa-miR-363-3p	-0.61	-0.62	0.92	2007, 2009, 2011
CNIH1	ENST00000395573.4	cornichon family AMPA receptor auxiliary protein 1	2182	1	1	0	0	0	0	0	0	0	hsa-miR-363-3p	-0.61	-0.63	0.95	2009, 2011
UBXN4	ENST00000272638.9	UBX domain protein 4	3678	1	1	0	0	0	0	0	0	0	hsa-miR-363-3p	-0.61	-0.61	0.46	2009, 2011
EPB41L4A-AS2	ENST00000600409.1	EPB41L4A antisense RNA 2 (head to head)	22	1	0	1	0	1	1	0	0	0	hsa-miR-25-3p	-0.6	-0.75	0.52
DUS2	ENST00000565263.1	dihydrouridine synthase 2	831	1	1	0	0	0	0	0	0	0	hsa-miR-367-3p	-0.6	-0.6	0.89	2007, 2009, 2011
KLF4	ENST00000374672.4	Kruppel-like factor 4 (gut)	22	2	1	0	1	0	0	0	0	0	hsa-miR-367-3p	-0.59	-0.59	0.95	2005, 2007, 2009, 2011
TGIF1	ENST00000330513.5	TGFB-induced factor homeobox 1	354	1	1	0	0	1	1	0	0	1	hsa-miR-25-3p	-0.59	-0.76	0.92	2007, 2009, 2011
CBLN4	ENST00000064571.2	cerebellin 4 precursor	5	1	1	0	0	0	0	0	0	0	hsa-miR-367-3p	-0.59	-0.59	0.72	2005, 2007, 2009, 2011
NEFM	ENST00000433454.2	neurofilament, medium polypeptide	5	1	1	0	0	0	0	0	0	1	hsa-miR-367-3p	-0.57	-0.57	0.89	2007, 2009, 2011
RBM47	ENST00000319592.4	RNA binding motif protein 47	264	2	1	1	0	1	0	1	0	1	hsa-miR-363-3p	-0.57	-0.62	0.73	2005, 2007, 2009, 2011
MORC3	ENST00000400485.1	MORC family CW-type zinc finger 3	142	2	0	2	0	0	0	0	0	0	hsa-miR-367-3p	-0.56	-0.56	0.91	2007, 2009, 2011
IDH1	ENST00000345146.2	isocitrate dehydrogenase 1 (NADP+), soluble	503	1	1	0	0	0	0	0	0	0	hsa-miR-367-3p	-0.56	-0.56	0.84	2011
G3BP2	ENST00000395719.3	GTPase activating protein (SH3 domain) binding protein 2	4413	2	0	2	0	0	0	0	0	1	hsa-miR-32-5p	-0.56	-0.56	0.9	2005, 2007, 2011
DUSP10	ENST00000366899.3	dual specificity phosphatase 10	70	1	1	0	0	0	0	0	0	0	hsa-miR-363-3p	-0.55	-0.55	0.95	2005, 2007, 2009, 2011
OAZ3	ENST00000479764.1	ornithine decarboxylase antizyme 3	77	1	0	1	0	0	0	0	0	0	hsa-miR-92a-3p	-0.55	-0.55	< 0.1	2005, 2007, 2009, 2011
KIAA1432	ENST00000414202.2	KIAA1432	1366	2	1	1	0	0	0	0	0	1	hsa-miR-367-3p	-0.54	-0.6	0.99	2011
CNEP1R1	ENST00000458059.3	CTD nuclear envelope phosphatase 1 regulatory subunit 1	546	1	1	0	0	0	0	0	0	0	hsa-miR-25-3p	-0.54	-0.54	0.82	2007, 2009, 2011
KLF2	ENST00000248071.5	Kruppel-like factor 2 (lung)	431	1	1	0	0	0	0	0	0	0	hsa-miR-367-3p	-0.53	-0.53	0.92	2005, 2007, 2009, 2011
GPR180	ENST00000376958.4	G protein-coupled receptor 180	161	1	1	0	0	2	0	0	2	1	hsa-miR-367-3p	-0.53	-0.58	0.95	2007, 2009, 2011
SLC25A32	ENST00000297578.4	solute carrier family 25 (mitochondrial folate carrier), member 32	554	1	1	0	0	0	0	0	0	1	hsa-miR-367-3p	-0.53	-0.53	0.93	2009, 2011
DKK3	ENST00000396505.2	dickkopf WNT signaling pathway inhibitor 3	5725	1	1	0	0	0	0	0	0	2	hsa-miR-363-3p	-0.53	-0.53	0.87	2009, 2011
ARMC1	ENST00000276569.3	armadillo repeat containing 1	93	2	0	1	1	0	0	0	0	0	hsa-miR-367-3p	-0.53	-0.53	0.94	2005, 2007, 2009, 2011
FHL2	ENST00000409177.1	four and a half LIM domains 2	3097	1	0	1	0	3	0	1	2	0	hsa-miR-367-3p	-0.53	-0.68	0.77	2005, 2007
TEAD1	ENST00000361905.4	TEA domain family member 1 (SV40 transcriptional enhancer factor)	740	2	0	1	1	0	0	0	0	0	hsa-miR-363-3p	-0.52	-0.56	0.95	2005, 2007, 2009, 2011
KLHL14	ENST00000359358.4	kelch-like family member 14	66	2	0	2	0	1	1	0	0	0	hsa-miR-32-5p	-0.52	-0.63	0.95	2005, 2007, 2009, 2011
ADRB1	ENST00000369295.2	adrenoceptor beta 1	12	1	1	0	0	0	0	0	0	0	hsa-miR-367-3p	-0.52	-0.52	0.9	2007, 2009, 2011
SLC17A6	ENST00000263160.3	solute carrier family 17 (vesicular glutamate transporter), member 6	5	2	0	2	0	1	0	0	1	1	hsa-miR-32-5p	-0.52	-0.52	0.74	2005, 2007, 2009, 2011
MOAP1	ENST00000298894.4	modulator of apoptosis 1	79	1	0	1	0	1	0	1	0	1	hsa-miR-367-3p	-0.52	-0.52	< 0.1
TAGAP	ENST00000367066.3	T-cell activation RhoGTPase activating protein	5	1	1	0	0	1	0	0	1	0	hsa-miR-363-3p	-0.51	-0.51	0.84	2009, 2011
DUSP5	ENST00000369583.3	dual specificity phosphatase 5	600	1	1	0	0	0	0	0	0	0	hsa-miR-363-3p	-0.51	-0.51	0.78	2005, 2007, 2009, 2011
PPP1R37	ENST00000221462.4	protein phosphatase 1, regulatory subunit 37	513	1	1	0	0	0	0	0	0	0	hsa-miR-367-3p	-0.51	-0.51	0.95	2011
SNN	ENST00000329565.5	stannin	663	1	1	0	0	0	0	0	0	0	hsa-miR-25-3p	-0.51	-0.54	0.95	2005, 2007, 2009, 2011
KIAA1109	ENST00000388738.3	KIAA1109	591	1	1	0	0	0	0	0	0	0	hsa-miR-367-3p	-0.5	-0.5	0.9	2009, 2011
CHCHD10	ENST00000520222.1	coiled-coil-helix-coiled-coil-helix domain containing 10	1103	1	0	1	0	0	0	0	0	0	hsa-miR-92a-3p	-0.5	-0.5	< 0.1	2011
FAM19A1	ENST00000478136.1	family with sequence similarity 19 (chemokine (C-C motif)-like), member A1	5	1	1	0	0	0	0	0	0	0	hsa-miR-367-3p	-0.5	-0.5	0.93	2005, 2007, 2009, 2011
RSBN1	ENST00000261441.5	round spermatid basic protein 1	54	2	1	1	0	1	0	0	1	1	hsa-miR-32-5p	-0.5	-0.5	0.89	2005, 2007, 2009, 2011
NECAP1	ENST00000339754.5	NECAP endocytosis associated 1	13	1	1	0	0	0	0	0	0	0	hsa-miR-367-3p	-0.5	-0.5	0.94	2005, 2007, 2009, 2011
RAP1B	ENST00000250559.9	RAP1B, member of RAS oncogene family	3599	2	0	1	1	0	0	0	0	0	hsa-miR-32-5p	-0.49	-0.49	0.95	2005, 2007, 2009, 2011
SRPR	ENST00000332118.6	signal recognition particle receptor (docking protein)	2980	1	1	0	0	0	0	0	0	0	hsa-miR-363-3p	-0.49	-0.5	0.95	2005, 2007, 2009, 2011
USP28	ENST00000003302.4	ubiquitin specific peptidase 28	85	1	1	0	0	1	0	1	0	0	hsa-miR-363-3p	-0.49	-0.49	0.93	2005, 2007, 2009, 2011
TMF1	ENST00000398559.2	TATA element modulatory factor 1	349	1	1	0	0	1	0	0	1	2	hsa-miR-367-3p	-0.49	-0.5	0.95	2009, 2011
RNF38	ENST00000259605.6	ring finger protein 38	348	2	1	1	0	1	0	0	1	1	hsa-miR-367-3p	-0.48	-0.52	0.86	2005, 2007, 2009, 2011
SHOX	ENST00000381578.1	short stature homeobox	5	1	1	0	0	0	0	0	0	0	hsa-miR-363-3p	-0.48	-0.48	0.95	2009, 2011
PLEKHB2	ENST00000438882.2	pleckstrin homology domain containing, family B (evectins) member 2	1358	1	1	0	0	0	0	0	0	0	hsa-miR-363-3p	-0.48	-0.48	0.95	2009, 2011
CHST7	ENST00000276055.3	carbohydrate (N-acetylglucosamine 6-O) sulfotransferase 7	406	2	0	2	0	0	0	0	0	1	hsa-miR-32-5p	-0.48	-0.48	0.69	2009, 2011
TMEM229A	ENST00000455783.1	transmembrane protein 229A	5	1	1	0	0	0	0	0	0	0	hsa-miR-367-3p	-0.48	-0.48	0.46	2011
CEP41	ENST00000223208.5	centrosomal protein 41kDa	346	2	0	2	0	0	0	0	0	1	hsa-miR-32-5p	-0.48	-0.6	0.93	2005, 2007, 2009, 2011
ARRDC3	ENST00000265138.3	arrestin domain containing 3	1313	1	1	0	0	0	0	0	0	0	hsa-miR-25-3p	-0.48	-0.48	0.92	2005, 2007, 2009, 2011
RHPN2	ENST00000254260.3	rhophilin, Rho GTPase binding protein 2	5	1	1	0	0	0	0	0	0	0	hsa-miR-367-3p	-0.48	-0.48	0.77	2005, 2007, 2009, 2011
RNF141	ENST00000265981.2	ring finger protein 141	345	1	1	0	0	0	0	0	0	0	hsa-miR-363-3p	-0.48	-0.55	0.9	2007, 2009, 2011
GNAQ	ENST00000286548.4	guanine nucleotide binding protein (G protein), q polypeptide	47	2	0	2	0	0	0	0	0	0	hsa-miR-32-5p	-0.48	-0.48	0.87
PLEKHA1	ENST00000538022.1	pleckstrin homology domain containing, family A (phosphoinositide binding specific) member 1	1172	1	1	0	0	1	0	0	1	1	hsa-miR-25-3p	-0.48	-0.5	0.75	2005, 2007, 2009, 2011
JOSD1	ENST00000216039.5	Josephin domain containing 1	24	1	1	0	0	1	0	1	0	0	hsa-miR-363-3p	-0.48	-0.48	0.95	2007, 2009, 2011
AARS	ENST00000261772.8	alanyl-tRNA synthetase	20942	1	1	0	0	0	0	0	0	0	hsa-miR-363-3p	-0.48	-0.48	0.89
MIA3	ENST00000344922.5	melanoma inhibitory activity family, member 3	647	1	1	0	0	0	0	0	0	0	hsa-miR-367-3p	-0.47	-0.52	0.95	2009, 2011
CDCA7L	ENST00000356195.5	cell division cycle associated 7-like	292	1	0	1	0	1	0	0	1	1	hsa-miR-367-3p	-0.47	-0.48	0.77	2007, 2009, 2011
HAND1	ENST00000231121.2	heart and neural crest derivatives expressed 1	5	1	0	1	0	1	0	0	1	0	hsa-miR-363-3p	-0.47	-0.47	0.83	2005, 2007, 2009, 2011
UBE2Z	ENST00000360943.5	ubiquitin-conjugating enzyme E2Z	3688	1	1	0	0	0	0	0	0	1	hsa-miR-363-3p	-0.47	-0.5	0.94	2007, 2009, 2011
CPEB3	ENST00000412050.4	cytoplasmic polyadenylation element binding protein 3	48	4	1	0	3	2	0	0	2	2	hsa-miR-367-3p	-0.47	-0.47	> 0.99	2005, 2007, 2009, 2011
MCOLN2	ENST00000370608.3	mucolipin 2	39	1	1	0	0	1	0	0	1	0	hsa-miR-363-3p	-0.47	-0.47	0.16	2011
FOXN2	ENST00000340553.3	forkhead box N2	441	1	1	0	0	1	0	0	1	2	hsa-miR-367-3p	-0.47	-0.47	0.86	2007, 2009, 2011
DNAJB9	ENST00000249356.3	DnaJ (Hsp40) homolog, subfamily B, member 9	282	1	1	0	0	0	0	0	0	0	hsa-miR-32-5p	-0.46	-0.6	0.93	2005, 2007, 2009, 2011
C21orf91	ENST00000400558.3	chromosome 21 open reading frame 91	998	2	1	0	1	0	0	0	0	1	hsa-miR-367-3p	-0.46	-0.55	0.98	2009, 2011
TEF	ENST00000266304.4	thyrotrophic embryonic factor	60	1	1	0	0	0	0	0	0	0	hsa-miR-367-3p	-0.46	-0.5	0.92	2005, 2007, 2009, 2011
REV3L	ENST00000368802.3	REV3-like, polymerase (DNA directed), zeta, catalytic subunit	9	2	0	1	1	0	0	0	0	0	hsa-miR-363-3p	-0.46	-0.46	0.95	2005, 2007, 2009, 2011
SCRG1	ENST00000296506.3	stimulator of chondrogenesis 1	5	1	1	0	0	0	0	0	0	1	hsa-miR-363-3p	-0.46	-0.46	0.83	2009, 2011
WASL	ENST00000223023.4	Wiskott-Aldrich syndrome-like	230	1	1	0	0	0	0	0	0	0	hsa-miR-367-3p	-0.46	-0.46	0.92	2009, 2011
ASPN	ENST00000375543.1	asporin	5	1	1	0	0	0	0	0	0	0	hsa-miR-363-3p	-0.46	-0.46	ORF
ASPH	ENST00000356457.5	aspartate beta-hydroxylase	3013	1	1	0	0	1	1	0	0	0	hsa-miR-363-3p	-0.46	-0.85	< 0.1	2011
SOX4	ENST00000244745.1	SRY (sex determining region Y)-box 4	2736	1	1	0	0	1	0	1	0	1	hsa-miR-367-3p	-0.46	-0.46	0.95	2005, 2007, 2009, 2011
RGS3	ENST00000374140.2	regulator of G-protein signaling 3	2735	1	1	0	0	0	0	0	0	0	hsa-miR-367-3p	-0.46	-0.46	0.94	2005, 2007, 2009, 2011
LEPREL2	ENST00000396725.2	leprecan-like 2	754	1	1	0	0	0	0	0	0	0	hsa-miR-25-3p	-0.46	-0.46	< 0.1	2011
CALN1	ENST00000329008.5	calneuron 1	5	2	0	0	2	0	0	0	0	1	hsa-miR-367-3p	-0.45	-0.45	0.96	2005, 2007, 2009, 2011
EFR3A	ENST00000254624.5	EFR3 homolog A (S. cerevisiae)	372	2	1	1	0	1	0	0	1	0	hsa-miR-363-3p	-0.45	-0.62	0.97	2009, 2011
PAX9	ENST00000361487.6	paired box 9	53	2	1	1	0	0	0	0	0	0	hsa-miR-32-5p	-0.45	-0.72	0.95	2009, 2011
HERPUD2	ENST00000396081.1	HERPUD family member 2	30	1	0	1	0	0	0	0	0	0	hsa-miR-32-5p	-0.45	-0.45	0.77	2007, 2009, 2011
NEFH	ENST00000310624.6	neurofilament, heavy polypeptide	5	1	1	0	0	0	0	0	0	0	hsa-miR-367-3p	-0.45	-0.45	0.73	2005, 2007, 2009, 2011
EVX2	ENST00000308618.4	even-skipped homeobox 2	9	1	1	0	0	0	0	0	0	0	hsa-miR-367-3p	-0.45	-0.45	0.92
HAND2	ENST00000359562.4	heart and neural crest derivatives expressed 2	30	1	0	1	0	0	0	0	0	0	hsa-miR-32-5p	-0.45	-0.45	0.77	2005, 2007, 2009, 2011
KAT2B	ENST00000263754.4	K(lysine) acetyltransferase 2B	117	1	1	0	0	0	0	0	0	0	hsa-miR-363-3p	-0.44	-0.46	0.92	2005, 2007, 2009, 2011
CAMK2A	ENST00000348628.6	calcium/calmodulin-dependent protein kinase II alpha	5	1	1	0	0	0	0	0	0	0	hsa-miR-363-3p	-0.44	-0.44	0.95	2009, 2011
NUP43	ENST00000367403.3	nucleoporin 43kDa	113	1	1	0	0	1	0	1	0	1	hsa-miR-363-3p	-0.44	-0.48	< 0.1	2009, 2011
ZNF287	ENST00000395824.1	zinc finger protein 287	14	1	1	0	0	0	0	0	0	0	hsa-miR-25-3p	-0.44	-0.44	0.78	2005, 2007, 2009, 2011
PKDCC	ENST00000294964.5	protein kinase domain containing, cytoplasmic	123	1	1	0	0	0	0	0	0	0	hsa-miR-25-3p	-0.44	-0.44	0.95	2007, 2009, 2011
LMBR1L	ENST00000267102.8	limb development membrane protein 1-like	346	1	1	0	0	0	0	0	0	0	hsa-miR-363-3p	-0.44	-0.44	0.89	2007, 2009, 2011
AIDA	ENST00000340020.6	axin interactor, dorsalization associated	48	1	0	1	0	2	0	2	0	1	hsa-miR-32-5p	-0.44	-0.59	0.33
RNF4	ENST00000511859.1	ring finger protein 4	33	1	1	0	0	0	0	0	0	0	hsa-miR-25-3p	-0.44	-0.53	0.92	2005, 2007, 2009, 2011
MPP1	ENST00000369534.3	membrane protein, palmitoylated 1, 55kDa	2530	1	1	0	0	0	0	0	0	0	hsa-miR-363-3p	-0.43	-0.43	0.32	2009, 2011
ATXN3	ENST00000545170.1	ataxin 3	115	1	1	0	0	0	0	0	0	0	hsa-miR-367-3p	-0.43	-0.43	0.92	2005, 2007, 2009, 2011
TECPR2	ENST00000359520.7	tectonin beta-propeller repeat containing 2	109	2	1	1	0	0	0	0	0	1	hsa-miR-363-3p	-0.43	-0.43	0.99	2005, 2007, 2009, 2011
SERTAD3	ENST00000392028.4	SERTA domain containing 3	765	1	1	0	0	0	0	0	0	0	hsa-miR-92a-3p	-0.43	-0.43	0.92	2003, 2005, 2007, 2009, 2011
CCNC	ENST00000520371.1	cyclin C	524	1	1	0	0	0	0	0	0	0	hsa-miR-25-3p	-0.43	-0.45	0.75	2007, 2009, 2011
CIC	ENST00000575354.2	capicua transcriptional repressor	260	1	1	0	0	0	0	0	0	0	hsa-miR-367-3p	-0.43	-0.43	0.91	2009, 2011
ZNF804A	ENST00000302277.6	zinc finger protein 804A	5	1	0	0	1	1	0	1	0	0	hsa-miR-367-3p	-0.43	-0.43	0.76	2007
RNF180	ENST00000389100.4	ring finger protein 180	18	1	1	0	0	0	0	0	0	1	hsa-miR-367-3p	-0.43	-0.46	0.95	2009, 2011
FMR1	ENST00000370471.3	fragile X mental retardation 1	1155	1	1	0	0	0	0	0	0	1	hsa-miR-367-3p	-0.43	-0.43	0.92	2005, 2007, 2009, 2011
NFIX	ENST00000360105.4	nuclear factor I/X (CCAAT-binding transcription factor)	24	2	0	2	0	0	0	0	0	0	hsa-miR-367-3p	-0.43	-0.43	0.94	2005, 2007, 2009, 2011
PIK3R3	ENST00000262741.5	phosphoinositide-3-kinase, regulatory subunit 3 (gamma)	335	3	0	1	2	1	0	1	0	0	hsa-miR-367-3p	-0.43	-0.58	> 0.99	2005, 2007, 2009, 2011
FXR1	ENST00000357559.4	fragile X mental retardation, autosomal homolog 1	434	1	1	0	0	1	0	0	1	2	hsa-miR-367-3p	-0.43	-0.46	0.95	2007, 2009, 2011
ITGAV	ENST00000261023.3	integrin, alpha V	2407	1	1	0	0	2	0	1	1	0	hsa-miR-367-3p	-0.43	-0.44	0.93	2005, 2007, 2009, 2011
DNAJC30	ENST00000395176.2	DnaJ (Hsp40) homolog, subfamily C, member 30	766	1	0	1	0	1	0	1	0	0	hsa-miR-367-3p	-0.42	-0.59	0.77	2005, 2007, 2009, 2011
PDE10A	ENST00000366882.1	phosphodiesterase 10A	371	1	1	0	0	1	0	1	0	2	hsa-miR-363-3p	-0.42	-0.67	0.95	2011
GRIA1	ENST00000285900.5	glutamate receptor, ionotropic, AMPA 1	5	2	0	1	1	0	0	0	0	0	hsa-miR-32-5p	-0.42	-0.42	0.94	2009, 2011
ESRP1	ENST00000358397.5	epithelial splicing regulatory protein 1	74	1	1	0	0	1	0	0	1	2	hsa-miR-363-3p	-0.42	-0.42	0.85	2009, 2011
TMEM143	ENST00000293261.3	transmembrane protein 143	160	1	1	0	0	0	0	0	0	0	hsa-miR-367-3p	-0.42	-0.42	0.56	2009, 2011
MOCS2	ENST00000450852.3	molybdenum cofactor synthesis 2	100	1	1	0	0	1	0	0	1	4	hsa-miR-367-3p	-0.42	-0.5	< 0.1
ITGA5	ENST00000293379.4	integrin, alpha 5 (fibronectin receptor, alpha polypeptide)	5599	1	1	0	0	0	0	0	0	0	hsa-miR-367-3p	-0.42	-0.42	0.9	2005, 2007, 2009, 2011
PAPD7	ENST00000230859.6	PAP associated domain containing 7	3195	1	1	0	0	0	0	0	0	0	hsa-miR-32-5p	-0.42	-0.43	0.77	2005, 2007, 2009, 2011
KLHL15	ENST00000328046.8	kelch-like family member 15	42	2	1	0	1	0	0	0	0	1	hsa-miR-363-3p	-0.42	-0.42	0.95	2011
ADCY3	ENST00000260600.5	adenylate cyclase 3	479	1	1	0	0	0	0	0	0	0	hsa-miR-25-3p	-0.42	-0.42	0.93	2005, 2007, 2009, 2011
KALRN	ENST00000393496.1	kalirin, RhoGEF kinase	83	1	1	0	0	0	0	0	0	0	hsa-miR-363-3p	-0.42	-0.42	0.89	2011
GRHL1	ENST00000405379.2	grainyhead-like 1 (Drosophila)	147	1	1	0	0	0	0	0	0	1	hsa-miR-367-3p	-0.42	-0.42	0.95	2007, 2009, 2011
GOLGA4	ENST00000361924.2	golgin A4	7	1	1	0	0	0	0	0	0	0	hsa-miR-25-3p	-0.42	-0.42	0.91	2005, 2007, 2009, 2011
REXO1	ENST00000170168.4	REX1, RNA exonuclease 1 homolog (S. cerevisiae)	282	1	1	0	0	0	0	0	0	0	hsa-miR-367-3p	-0.42	-0.42	0.95	2009, 2011
SOSTDC1	ENST00000307068.4	sclerostin domain containing 1	5	1	0	1	0	0	0	0	0	1	hsa-miR-32-5p	-0.42	-0.42	0.77	2011
CDKN1C	ENST00000414822.3	cyclin-dependent kinase inhibitor 1C (p57, Kip2)	328	1	0	1	0	0	0	0	0	0	hsa-miR-367-3p	-0.41	-0.41	0.77	2011
MTMR9	ENST00000221086.3	myotubularin related protein 9	400	1	1	0	0	0	0	0	0	0	hsa-miR-25-3p	-0.41	-0.42	0.91	2009, 2011
USP45	ENST00000392738.2	ubiquitin specific peptidase 45	491	1	1	0	0	1	0	0	1	0	hsa-miR-363-3p	-0.41	-0.43	0.88	2009, 2011
TACC2	ENST00000513429.1	transforming, acidic coiled-coil containing protein 2	225	1	1	0	0	0	0	0	0	0	hsa-miR-367-3p	-0.41	-0.41	0.88	2005, 2007, 2009, 2011
FZD10	ENST00000539839.1	frizzled family receptor 10	36	1	1	0	0	0	0	0	0	0	hsa-miR-25-3p	-0.41	-0.41	0.86	2005, 2007, 2009, 2011
DPY30	ENST00000342166.5	dpy-30 homolog (C. elegans)	935	1	0	1	0	0	0	0	0	0	hsa-miR-32-5p	-0.41	-0.43	< 0.1
DSCAML1	ENST00000527706.1	Down syndrome cell adhesion molecule like 1	5	1	1	0	0	0	0	0	0	0	hsa-miR-25-3p	-0.41	-0.41	0.9	2005, 2007, 2009, 2011
FAM133B	ENST00000438306.1	family with sequence similarity 133, member B	32	1	0	1	0	0	0	0	0	1	hsa-miR-32-5p	-0.41	-0.41	0.77	2009, 2011
FAR1	ENST00000354817.3	fatty acyl CoA reductase 1	814	1	0	1	0	1	0	1	0	1	hsa-miR-32-5p	-0.41	-0.42	0.76	2009, 2011
ACTC1	ENST00000290378.4	actin, alpha, cardiac muscle 1	164	1	0	1	0	3	1	1	1	0	hsa-miR-32-5p	-0.41	-0.98	0.77	2011
SSFA2	ENST00000431877.2	sperm specific antigen 2	1434	1	1	0	0	0	0	0	0	0	hsa-miR-367-3p	-0.41	-0.41	0.92	2005, 2007, 2009, 2011
NFIA	ENST00000403491.3	nuclear factor I/A	5	3	0	1	2	2	0	0	2	0	hsa-miR-367-3p	-0.41	-0.41	0.99	2005, 2007, 2009, 2011
MARCH4	ENST00000273067.4	membrane-associated ring finger (C3HC4) 4, E3 ubiquitin protein ligase	68	1	1	0	0	1	0	1	0	0	hsa-miR-92a-3p	-0.41	-0.41	0.52	2009, 2011
NFIB	ENST00000397575.3	nuclear factor I/B	1149	2	0	1	1	0	0	0	0	2	hsa-miR-25-3p	-0.4	-0.41	0.95	2005, 2007, 2009, 2011
EIF4G2	ENST00000526148.1	eukaryotic translation initiation factor 4 gamma, 2	61971	2	0	0	2	0	0	0	0	0	hsa-miR-367-3p	-0.4	-0.4	0.93	2005, 2007, 2009, 2011
MMD	ENST00000262065.3	monocyte to macrophage differentiation-associated	558	1	1	0	0	0	0	0	0	0	hsa-miR-25-3p	-0.4	-0.41	0.34	2009, 2011
NOVA1	ENST00000465357.2	neuro-oncological ventral antigen 1	5	1	0	1	0	0	0	0	0	0	hsa-miR-367-3p	-0.4	-0.4	0.76	2005, 2007, 2009, 2011
PTGER4	ENST00000302472.3	prostaglandin E receptor 4 (subtype EP4)	326	1	1	0	0	0	0	0	0	0	hsa-miR-363-3p	-0.4	-0.4	0.57	2005, 2007, 2009, 2011
APPL1	ENST00000288266.3	adaptor protein, phosphotyrosine interaction, PH domain and leucine zipper containing 1	908	1	1	0	0	0	0	0	0	2	hsa-miR-367-3p	-0.4	-0.41	0.95	2007, 2009, 2011
FAM135A	ENST00000418814.2	family with sequence similarity 135, member A	611	1	1	0	0	0	0	0	0	0	hsa-miR-363-3p	-0.4	-0.4	0.91	2005, 2007, 2009, 2011
WWP2	ENST00000359154.2	WW domain containing E3 ubiquitin protein ligase 2	405	1	1	0	0	0	0	0	0	0	hsa-miR-367-3p	-0.4	-0.4	0.95	2005, 2007, 2009, 2011
ANKIB1	ENST00000265742.3	ankyrin repeat and IBR domain containing 1	127	2	0	2	0	0	0	0	0	0	hsa-miR-32-5p	-0.4	-0.4	0.91	2009, 2011
ADAM10	ENST00000260408.3	ADAM metallopeptidase domain 10	385	2	0	1	1	0	0	0	0	0	hsa-miR-32-5p	-0.4	-0.4	0.94	2005, 2007, 2009, 2011
DOCK9	ENST00000376460.1	dedicator of cytokinesis 9	172	1	1	0	0	1	0	0	1	0	hsa-miR-367-3p	-0.4	-0.4	0.91	2005, 2007, 2009, 2011
UBE2W	ENST00000517608.1	ubiquitin-conjugating enzyme E2W (putative)	102	1	1	0	0	0	0	0	0	2	hsa-miR-363-3p	-0.4	-0.42	0.95	2007, 2009, 2011
OTUD3	ENST00000375120.3	OTU domain containing 3	438	1	1	0	0	1	0	1	0	0	hsa-miR-32-5p	-0.4	-0.42	0.95	2009, 2011
CPEB4	ENST00000265085.5	cytoplasmic polyadenylation element binding protein 4	472	2	1	0	1	0	0	0	0	1	hsa-miR-363-3p	-0.4	-0.4	0.98	2005, 2007, 2009, 2011
BSDC1	ENST00000341071.7	BSD domain containing 1	714	1	1	0	0	0	0	0	0	0	hsa-miR-363-3p	-0.4	-0.4	0.95	2007, 2009, 2011
SOX11	ENST00000322002.3	SRY (sex determining region Y)-box 11	1100	1	1	0	0	0	0	0	0	0	hsa-miR-367-3p	-0.39	-0.4	0.91	2005, 2007, 2009, 2011
RGS17	ENST00000367225.2	regulator of G-protein signaling 17	11	1	1	0	0	0	0	0	0	1	hsa-miR-363-3p	-0.39	-0.39	0.95	2005, 2007, 2009, 2011
NSMF	ENST00000339554.3	NMDA receptor synaptonuclear signaling and neuronal migration factor	507	1	0	1	0	0	0	0	0	0	hsa-miR-32-5p	-0.39	-0.39	0.73	2005, 2007, 2009, 2011
AURKA	ENST00000395907.1	aurora kinase A	435	1	1	0	0	0	0	0	0	0	hsa-miR-25-3p	-0.39	-0.39	0.76	2009, 2011
TBX20	ENST00000408931.3	T-box 20	0	1	1	0	0	1	0	0	1	0	hsa-miR-367-3p	-0.38	-0.38	0.95
C10orf118	ENST00000543782.1	chromosome 10 open reading frame 118	146	1	0	1	0	1	1	0	0	1	hsa-miR-363-3p	-0.38	-0.42	0.77	2005, 2007, 2009, 2011
ZDHHC5	ENST00000287169.3	zinc finger, DHHC-type containing 5	1505	1	0	1	0	0	0	0	0	0	hsa-miR-363-3p	-0.38	-0.38	0.77	2005, 2007, 2009, 2011
SELT	ENST00000471696.1	Selenoprotein T	538	1	1	0	0	0	0	0	0	0	hsa-miR-363-3p	-0.38	-0.38	0.95	2009, 2011
NKX2-4	ENST00000351817.4	NK2 homeobox 4	132	1	0	1	0	0	0	0	0	0	hsa-miR-92a-3p	-0.38	-0.38	0.77	2009, 2011
DSC2	ENST00000251081.6	desmocollin 2	145	1	1	0	0	0	0	0	0	0	hsa-miR-367-3p	-0.38	-0.38	< 0.1	2011
PPP1R12C	ENST00000263433.3	protein phosphatase 1, regulatory subunit 12C	505	1	1	0	0	0	0	0	0	0	hsa-miR-363-3p	-0.38	-0.38	0.78	2005, 2007, 2009, 2011
SLC32A1	ENST00000217420.1	solute carrier family 32 (GABA vesicular transporter), member 1	5	1	0	1	0	0	0	0	0	0	hsa-miR-32-5p	-0.38	-0.38	0.77	2005, 2007, 2009, 2011
CHRM5	ENST00000383263.5	cholinergic receptor, muscarinic 5	5	1	1	0	0	0	0	0	0	0	hsa-miR-25-3p	-0.38	-0.38	< 0.1	2009, 2011
GFPT2	ENST00000253778.8	glutamine-fructose-6-phosphate transaminase 2	70	1	1	0	0	0	0	0	0	1	hsa-miR-367-3p	-0.37	-0.37	0.95	2005, 2007, 2009, 2011
PCMTD1	ENST00000360540.5	protein-L-isoaspartate (D-aspartate) O-methyltransferase domain containing 1	136	1	1	0	0	0	0	0	0	1	hsa-miR-363-3p	-0.37	-0.37	0.85	2007, 2009, 2011
GATA6	ENST00000269216.3	GATA binding protein 6	691	1	0	1	0	0	0	0	0	2	hsa-miR-32-5p	-0.37	-0.41	0.77	2005, 2007, 2009, 2011
DSTYK	ENST00000367160.4	dual serine/threonine and tyrosine protein kinase	256	1	1	0	0	0	0	0	0	1	hsa-miR-25-3p	-0.37	-0.41	0.95	2009, 2011
C11orf24	ENST00000304271.6	chromosome 11 open reading frame 24	5168	1	0	1	0	0	0	0	0	0	hsa-miR-367-3p	-0.37	-0.37	0.77	2005, 2007, 2009, 2011
MYCBP2	ENST00000544440.2	MYC binding protein 2, E3 ubiquitin protein ligase	343	1	1	0	0	1	0	1	0	1	hsa-miR-367-3p	-0.37	-0.44	0.95	2005, 2007, 2009, 2011
NF2	ENST00000347330.5	neurofibromin 2 (merlin)	828	1	0	1	0	1	0	1	0	0	hsa-miR-32-5p	-0.37	-0.37	0.77	2011
CDC27	ENST00000066544.3	cell division cycle 27	438	1	1	0	0	0	0	0	0	2	hsa-miR-363-3p	-0.37	-0.38	0.94	2009, 2011
ANO8	ENST00000159087.4	anoctamin 8	9	1	0	0	1	1	0	0	1	0	hsa-miR-367-3p	-0.37	-0.37	0.87	2007, 2009, 2011
PIKFYVE	ENST00000264380.4	phosphoinositide kinase, FYVE finger containing	107	1	0	1	0	2	0	2	0	0	hsa-miR-32-5p	-0.37	-0.37	0.74	2007, 2009, 2011
WRNIP1	ENST00000380769.4	Werner helicase interacting protein 1	931	1	0	1	0	0	0	0	0	0	hsa-miR-363-3p	-0.37	-0.37	0.77	2005, 2007, 2009, 2011
GOLGA3	ENST00000204726.3	golgin A3	944	1	1	0	0	1	0	0	1	0	hsa-miR-32-5p	-0.37	-0.42	0.95	2005, 2007, 2009, 2011
LATS2	ENST00000382592.4	large tumor suppressor kinase 2	464	1	1	0	0	0	0	0	0	0	hsa-miR-25-3p	-0.36	-0.36	0.9	2005, 2007, 2009, 2011
PDZD2	ENST00000438447.1	PDZ domain containing 2	5	1	1	0	0	1	0	1	0	1	hsa-miR-25-3p	-0.36	-0.36	0.95	2007, 2009, 2011
CDK5R1	ENST00000313401.3	cyclin-dependent kinase 5, regulatory subunit 1 (p35)	335	1	0	1	0	0	0	0	0	1	hsa-miR-32-5p	-0.36	-0.37	0.77	2009, 2011
ELOVL4	ENST00000369816.4	ELOVL fatty acid elongase 4	129	1	1	0	0	0	0	0	0	0	hsa-miR-367-3p	-0.36	-0.37	0.83	2005, 2007, 2009, 2011
ACOX1	ENST00000293217.5	acyl-CoA oxidase 1, palmitoyl	287	1	0	1	0	0	0	0	0	3	hsa-miR-363-3p	-0.36	-0.37	0.77	2009, 2011
LURAP1L	ENST00000319264.3	leucine rich adaptor protein 1-like	266	1	0	1	0	0	0	0	0	0	hsa-miR-92a-3p	-0.36	-0.36	0.77	2005, 2007, 2009, 2011
FNDC3B	ENST00000336824.4	fibronectin type III domain containing 3B	509	2	1	1	0	0	0	0	0	0	hsa-miR-25-3p	-0.36	-0.65	0.97	2005, 2007, 2009, 2011
RGL1	ENST00000304685.4	ral guanine nucleotide dissociation stimulator-like 1	188	1	0	1	0	0	0	0	0	3	hsa-miR-32-5p	-0.36	-0.36	0.75	2009, 2011
RASSF3	ENST00000542104.1	Ras association (RalGDS/AF-6) domain family member 3	461	1	1	0	0	0	0	0	0	1	hsa-miR-25-3p	-0.36	-0.38	0.94	2011
GOLGA8A	ENST00000360553.3	golgin A8 family, member A	2264	1	1	0	0	2	0	1	1	0	hsa-miR-367-3p	-0.36	-0.36	< 0.1
ZFC3H1	ENST00000378743.3	zinc finger, C3H1-type containing	129	1	0	1	0	0	0	0	0	0	hsa-miR-32-5p	-0.36	-0.37	0.77	2007, 2009, 2011
PCDH11Y	ENST00000215473.6	protocadherin 11 Y-linked	0	2	2	0	0	0	0	0	0	1	hsa-miR-25-3p	-0.35	-0.35	0.86	2005, 2007, 2009, 2005, 2007, 2009, 2011
ITM2B	ENST00000378565.5	integral membrane protein 2B	10367	1	0	1	0	1	0	0	1	0	hsa-miR-32-5p	-0.35	-0.39	0.77	2009, 2011
GLYR1	ENST00000436648.5	glyoxylate reductase 1 homolog (Arabidopsis)	31	1	0	1	0	1	0	0	1	0	hsa-miR-367-3p	-0.35	-0.35	0.77	2005, 2007, 2009, 2011
RAD21	ENST00000297338.2	RAD21 homolog (S. pombe)	5	1	1	0	0	0	0	0	0	0	hsa-miR-363-3p	-0.35	-0.35	0.85	2005, 2007, 2009, 2011
DNAJB12	ENST00000338820.3	DnaJ (Hsp40) homolog, subfamily B, member 12	1458	1	1	0	0	0	0	0	0	1	hsa-miR-25-3p	-0.35	-0.38	0.93	2005, 2007, 2009, 2011
SESN3	ENST00000536441.1	sestrin 3	260	2	1	1	0	1	0	0	1	1	hsa-miR-32-5p	-0.35	-0.65	0.99	2005, 2007, 2009, 2011
PIAS4	ENST00000262971.2	protein inhibitor of activated STAT, 4	521	1	1	0	0	0	0	0	0	0	hsa-miR-367-3p	-0.35	-0.35	0.95
CADM2	ENST00000383699.3	cell adhesion molecule 2	5	2	1	0	1	1	0	0	1	2	hsa-miR-363-3p	-0.35	-0.35	0.91	2011
NSMAF	ENST00000038176.3	neutral sphingomyelinase (N-SMase) activation associated factor	28	1	0	1	0	0	0	0	0	0	hsa-miR-363-3p	-0.35	-0.35	0.77	2005, 2007, 2009, 2011
EVI5	ENST00000370331.1	ecotropic viral integration site 5	172	1	1	0	0	1	0	0	1	0	hsa-miR-367-3p	-0.35	-0.35	0.95	2009, 2011
CPEB2	ENST00000538197.1	cytoplasmic polyadenylation element binding protein 2	367	2	1	1	0	0	0	0	0	2	hsa-miR-367-3p	-0.35	-0.37	0.98	2005, 2007, 2009, 2011
NSG1	ENST00000421177.2	Neuron-specific protein family member 1	25	1	0	1	0	0	0	0	0	1	hsa-miR-367-3p	-0.35	-0.35	0.66	2009, 2011
NPTN	ENST00000345330.4	neuroplastin	2918	1	0	1	0	0	0	0	0	0	hsa-miR-32-5p	-0.35	-0.35	0.71	2007, 2009, 2011
XYLT2	ENST00000017003.2	xylosyltransferase II	514	1	1	0	0	0	0	0	0	0	hsa-miR-25-3p	-0.35	-0.36	0.93	2005, 2007, 2009, 2011
SLC25A51	ENST00000380590.3	solute carrier family 25, member 51	170	1	1	0	0	0	0	0	0	1	hsa-miR-367-3p	-0.35	-0.36	0.82
FAM110C	ENST00000327669.4	family with sequence similarity 110, member C	29	1	1	0	0	0	0	0	0	0	hsa-miR-367-3p	-0.34	-0.34	0.47	2011
COL1A2	ENST00000297268.6	collagen, type I, alpha 2	877	1	1	0	0	0	0	0	0	0	hsa-miR-25-3p	-0.34	-0.35	0.16	2011
ANKRD44	ENST00000282272.8	ankyrin repeat domain 44	187	1	1	0	0	0	0	0	0	0	hsa-miR-367-3p	-0.34	-0.37	0.9	2011
GAP43	ENST00000305124.6	growth associated protein 43	5	1	0	1	0	0	0	0	0	0	hsa-miR-32-5p	-0.34	-0.34	0.77	2005, 2007, 2009, 2011
KIAA1024	ENST00000305428.3	KIAA1024	5	1	1	0	0	0	0	0	0	1	hsa-miR-367-3p	-0.34	-0.34	0.95	2009, 2011
IQGAP2	ENST00000274364.6	IQ motif containing GTPase activating protein 2	588	1	0	1	0	0	0	0	0	0	hsa-miR-32-5p	-0.34	-0.34	0.77	2005, 2007, 2009, 2011
PALLD	ENST00000261509.6	palladin, cytoskeletal associated protein	4423	1	1	0	0	0	0	0	0	0	hsa-miR-363-3p	-0.34	-0.34	0.85	2009, 2011
PER2	ENST00000254658.3	period circadian clock 2	106	1	1	0	0	0	0	0	0	1	hsa-miR-363-3p	-0.34	-0.34	0.94	2005, 2007, 2009, 2011
GDF11	ENST00000257868.5	growth differentiation factor 11	847	1	1	0	0	0	0	0	0	0	hsa-miR-25-3p	-0.34	-0.34	0.92	2005, 2007, 2009, 2011
AP1AR	ENST00000274000.5	adaptor-related protein complex 1 associated regulatory protein	89	1	0	1	0	0	0	0	0	0	hsa-miR-363-3p	-0.34	-0.34	0.77	2009, 2011
PIK3CB	ENST00000477593.1	phosphatidylinositol-4,5-bisphosphate 3-kinase, catalytic subunit beta	437	1	1	0	0	0	0	0	0	0	hsa-miR-363-3p	-0.34	-0.37	0.95
ARRDC4	ENST00000268042.6	arrestin domain containing 4	10	1	1	0	0	0	0	0	0	1	hsa-miR-367-3p	-0.34	-0.34	0.94	2005, 2007, 2009, 2011
HCN2	ENST00000251287.2	hyperpolarization activated cyclic nucleotide-gated potassium channel 2	10	1	1	0	0	0	0	0	0	0	hsa-miR-367-3p	-0.34	-0.34	0.7	2005, 2007, 2009, 2011
SGPP1	ENST00000247225.6	sphingosine-1-phosphate phosphatase 1	1340	1	1	0	0	0	0	0	0	1	hsa-miR-363-3p	-0.34	-0.34	< 0.1	2005, 2007
ST6GAL2	ENST00000361686.4	ST6 beta-galactosamide alpha-2,6-sialyltranferase 2	5	1	1	0	0	0	0	0	0	1	hsa-miR-363-3p	-0.34	-0.34	0.95	2011
KLHDC10	ENST00000335420.5	kelch domain containing 10	347	1	1	0	0	0	0	0	0	0	hsa-miR-367-3p	-0.33	-0.4	0.92	2009, 2011
C2orf69	ENST00000319974.5	chromosome 2 open reading frame 69	82	1	1	0	0	0	0	0	0	0	hsa-miR-25-3p	-0.33	-0.33	< 0.1	2011
PPP1R12A	ENST00000261207.5	protein phosphatase 1, regulatory subunit 12A	276	1	1	0	0	1	0	1	0	2	hsa-miR-367-3p	-0.33	-0.36	0.92	2005, 2007, 2009, 2011
BRMS1L	ENST00000216807.7	breast cancer metastasis-suppressor 1-like	230	1	0	1	0	0	0	0	0	2	hsa-miR-92b-3p	-0.33	-0.34	0.77	2007
SLC2A14	ENST00000340749.5	solute carrier family 2 (facilitated glucose transporter), member 14	14	1	1	0	0	0	0	0	0	0	hsa-miR-25-3p	-0.33	-0.33	0.18
NR4A3	ENST00000330847.1	nuclear receptor subfamily 4, group A, member 3	244	1	0	1	0	0	0	0	0	0	hsa-miR-367-3p	-0.33	-0.33	0.75	2003, 2007, 2009, 2011
MYLIP	ENST00000349606.4	myosin regulatory light chain interacting protein	452	1	1	0	0	0	0	0	0	0	hsa-miR-25-3p	-0.33	-0.34	0.92	2005, 2007, 2009, 2011
LRCH1	ENST00000311191.6	leucine-rich repeats and calponin homology (CH) domain containing 1	381	1	1	0	0	0	0	0	0	1	hsa-miR-363-3p	-0.33	-0.37	0.77	2011
PTEN	ENST00000371953.3	phosphatase and tensin homolog	118	1	1	0	0	1	1	0	0	0	hsa-miR-363-3p	-0.33	-0.53	0.95	2011
SYNDIG1	ENST00000376862.3	synapse differentiation inducing 1	5	1	1	0	0	0	0	0	0	0	hsa-miR-363-3p	-0.33	-0.33	0.27	2005, 2007, 2009, 2011
PRDM15	ENST00000422911.1	PR domain containing 15	328	1	1	0	0	0	0	0	0	2	hsa-miR-363-3p	-0.33	-0.33	< 0.1	2009, 2011
SLC24A3	ENST00000328041.6	solute carrier family 24 (sodium/potassium/calcium exchanger), member 3	63	1	1	0	0	0	0	0	0	0	hsa-miR-367-3p	-0.33	-0.33	0.92	2007, 2009, 2011
TMEM87A	ENST00000389834.4	transmembrane protein 87A	52	1	0	1	0	0	0	0	0	0	hsa-miR-32-5p	-0.32	-0.36	0.77	2007, 2009, 2011
PPAP2B	ENST00000371250.3	phosphatidic acid phosphatase type 2B	81	1	0	1	0	0	0	0	0	1	hsa-miR-363-3p	-0.32	-0.34	0.77	2009, 2011
EIF5A2	ENST00000474096.1	eukaryotic translation initiation factor 5A2	443	2	0	1	1	1	0	1	0	2	hsa-miR-363-3p	-0.32	-0.4	0.44
TOB2	ENST00000327492.3	transducer of ERBB2, 2	71	1	1	0	0	0	0	0	0	0	hsa-miR-25-3p	-0.32	-0.43	0.95	2005, 2007, 2009, 2011
ING2	ENST00000302327.3	inhibitor of growth family, member 2	193	1	0	0	1	1	1	0	0	2	hsa-miR-25-3p	-0.32	-0.64	0.8	2005, 2007, 2009, 2011
MARK1	ENST00000366918.4	MAP/microtubule affinity-regulating kinase 1	192	2	0	1	1	0	0	0	0	2	hsa-miR-367-3p	-0.32	-0.45	0.94	2005, 2007, 2009, 2011
TMCC3	ENST00000261226.4	transmembrane and coiled-coil domain family 3	70	1	1	0	0	0	0	0	0	1	hsa-miR-367-3p	-0.32	-0.35	0.78	2009, 2011
TRAF3	ENST00000560371.1	TNF receptor-associated factor 3	833	1	0	1	0	0	0	0	0	2	hsa-miR-32-5p	-0.32	-0.34	0.77	2011
FAM160A2	ENST00000449352.2	family with sequence similarity 160, member A2	988	1	0	0	1	0	0	0	0	0	hsa-miR-363-3p	-0.32	-0.32	0.75	2007, 2009, 2011
FRY	ENST00000380250.3	furry homolog (Drosophila)	18	1	0	1	0	0	0	0	0	1	hsa-miR-367-3p	-0.32	-0.32	0.76	2007, 2009, 2011
BCL2L11	ENST00000393256.3	BCL2-like 11 (apoptosis facilitator)	105	2	1	1	0	0	0	0	0	0	hsa-miR-363-3p	-0.32	-0.67	0.99	2005, 2007, 2009, 2011
GPR137C	ENST00000321662.6	G protein-coupled receptor 137C	110	1	1	0	0	0	0	0	0	0	hsa-miR-25-3p	-0.32	-0.34	0.93	2009, 2011
DNAJC27	ENST00000264711.2	DnaJ (Hsp40) homolog, subfamily C, member 27	41	2	2	0	0	0	0	0	0	1	hsa-miR-25-3p	-0.32	-0.39	0.82	2009, 2011
MEF2D	ENST00000464356.2	myocyte enhancer factor 2D	759	2	2	0	0	0	0	0	0	1	hsa-miR-363-3p	-0.32	-0.45	0.98	2005, 2007, 2009, 2011
MTHFD2	ENST00000394053.2	methylenetetrahydrofolate dehydrogenase (NADP+ dependent) 2, methenyltetrahydrofolate cyclohydrolase	330	1	0	0	1	1	0	0	1	0	hsa-miR-367-3p	-0.31	-0.31	0.8	2009, 2011
DOCK5	ENST00000276440.7	dedicator of cytokinesis 5	504	1	1	0	0	0	0	0	0	1	hsa-miR-25-3p	-0.31	-0.31	0.94	2009, 2011
KBTBD8	ENST00000295568.4	kelch repeat and BTB (POZ) domain containing 8	22	1	0	1	0	0	0	0	0	0	hsa-miR-363-3p	-0.31	-0.31	0.77	2009, 2011
FAM126B	ENST00000418596.3	family with sequence similarity 126, member B	132	2	0	2	0	0	0	0	0	2	hsa-miR-32-5p	-0.31	-0.32	0.95	2007, 2009, 2011
RPS6KA4	ENST00000528057.1	ribosomal protein S6 kinase, 90kDa, polypeptide 4	1763	1	0	1	0	0	0	0	0	0	hsa-miR-363-3p	-0.31	-0.31	0.77	2005, 2007, 2009, 2011
CASD1	ENST00000297273.4	CAS1 domain containing 1	270	1	0	1	0	1	0	1	0	0	hsa-miR-32-5p	-0.31	-0.34	0.77	2011
SOCS5	ENST00000306503.5	suppressor of cytokine signaling 5	72	1	0	1	0	0	0	0	0	3	hsa-miR-32-5p	-0.31	-0.31	0.77	2005, 2007
ITGA6	ENST00000375221.2	integrin, alpha 6	1328	1	1	0	0	0	0	0	0	0	hsa-miR-367-3p	-0.31	-0.31	0.94	2009, 2011
FAM110B	ENST00000361488.3	family with sequence similarity 110, member B	60	1	0	1	0	0	0	0	0	0	hsa-miR-367-3p	-0.31	-0.31	0.77	2007, 2009, 2011
PHTF2	ENST00000416283.2	putative homeodomain transcription factor 2	1730	1	0	1	0	0	0	0	0	1	hsa-miR-25-3p	-0.31	-0.31	0.77	2007, 2009, 2011
ARHGEF10	ENST00000520359.1	Rho guanine nucleotide exchange factor (GEF) 10	326	1	1	0	0	0	0	0	0	2	hsa-miR-25-3p	-0.31	-0.31	0.89	2011
KLF6	ENST00000542957.1	Kruppel-like factor 6	4644	1	0	1	0	1	0	0	1	0	hsa-miR-32-5p	-0.31	-0.31	0.73	2011
TMEM255A	ENST00000309720.5	transmembrane protein 255A	113	1	1	0	0	0	0	0	0	0	hsa-miR-363-3p	-0.3	-0.3	0.83	2009, 2011
HIVEP1	ENST00000379388.2	human immunodeficiency virus type I enhancer binding protein 1	781	1	0	1	0	0	0	0	0	0	hsa-miR-32-5p	-0.3	-0.3	0.77	2005, 2007, 2009, 2011
PEAK1	ENST00000312493.4	pseudopodium-enriched atypical kinase 1	209	1	0	1	0	1	0	1	0	2	hsa-miR-363-3p	-0.3	-0.3	0.77	2009, 2011
RABGAP1L	ENST00000489615.1	RAB GTPase activating protein 1-like	364	1	0	1	0	0	0	0	0	2	hsa-miR-367-3p	-0.3	-0.31	0.77
GPM6A	ENST00000280187.7	glycoprotein M6A	335	1	0	1	0	0	0	0	0	1	hsa-miR-367-3p	-0.3	-0.32	0.73	2009, 2011
GOLGA1	ENST00000373555.4	golgin A1	334	1	1	0	0	0	0	0	0	0	hsa-miR-367-3p	-0.3	-0.3	0.95	2009, 2011
VPS54	ENST00000409558.4	vacuolar protein sorting 54 homolog (S. cerevisiae)	312	1	0	1	0	0	0	0	0	0	hsa-miR-367-3p	-0.3	-0.35	0.75	2005, 2007, 2009, 2011
MTA3	ENST00000407270.3	metastasis associated 1 family, member 3	285	1	0	0	1	0	0	0	0	1	hsa-miR-367-3p	-0.3	-0.3	0.8	2007
INSL5	ENST00000304526.2	insulin-like 5	5	1	0	0	1	0	0	0	0	0	hsa-miR-367-3p	-0.3	-0.3	0.5	2011
IBTK	ENST00000306270.7	inhibitor of Bruton agammaglobulinemia tyrosine kinase	40	1	1	0	0	0	0	0	0	0	hsa-miR-25-3p	-0.3	-0.3	0.34	2005, 2007, 2009, 2011
SLC6A1	ENST00000287766.4	solute carrier family 6 (neurotransmitter transporter), member 1	5	2	0	0	2	1	0	1	0	0	hsa-miR-367-3p	-0.3	-0.3	0.96	2005, 2007, 2009, 2011
PTPRJ	ENST00000418331.2	protein tyrosine phosphatase, receptor type, J	145	1	1	0	0	0	0	0	0	0	hsa-miR-367-3p	-0.3	-0.31	0.95	2009, 2011
SLX4	ENST00000294008.3	SLX4 structure-specific endonuclease subunit	48	1	1	0	0	0	0	0	0	0	hsa-miR-25-3p	-0.3	-0.4	0.95	2011
S100A2	ENST00000368707.4	S100 calcium binding protein A2	1140	1	0	1	0	0	0	0	0	0	hsa-miR-32-5p	-0.3	-0.3	ORF
PRDM13	ENST00000369215.4	PR domain containing 13	17	1	0	1	0	0	0	0	0	1	hsa-miR-363-3p	-0.29	-0.29	0.52	2005, 2007, 2009, 2011
LMO2	ENST00000395833.3	LIM domain only 2 (rhombotin-like 1)	8	1	0	1	0	0	0	0	0	0	hsa-miR-32-5p	-0.29	-0.29	< 0.1	2009, 2011
RRN3	ENST00000198767.6	RRN3 RNA polymerase I transcription factor homolog (S. cerevisiae)	470	1	0	1	0	1	0	1	0	1	hsa-miR-32-5p	-0.29	-0.31	0.77	2011
SMAD7	ENST00000262158.2	SMAD family member 7	142	1	0	1	0	0	0	0	0	0	hsa-miR-32-5p	-0.29	-0.3	0.77	2005, 2007, 2009, 2011
FUT11	ENST00000394790.1	fucosyltransferase 11 (alpha (1,3) fucosyltransferase)	622	1	1	0	0	1	0	1	0	2	hsa-miR-367-3p	-0.29	-0.36	0.25
DENND4B	ENST00000361217.4	DENN/MADD domain containing 4B	167	1	1	0	0	0	0	0	0	0	hsa-miR-25-3p	-0.29	-0.29	0.9	2009, 2011
HAS3	ENST00000306560.1	hyaluronan synthase 3	15	1	0	1	0	1	0	0	1	1	hsa-miR-92a-3p	-0.29	-0.29	0.77	2005, 2007, 2009, 2011
PEX5L	ENST00000467460.1	peroxisomal biogenesis factor 5-like	5	1	0	1	0	0	0	0	0	1	hsa-miR-32-5p	-0.29	-0.29	0.77
CNNM4	ENST00000540067.1	cyclin M4	1249	1	0	1	0	0	0	0	0	0	hsa-miR-32-5p	-0.29	-0.29	0.49	2005, 2007, 2009, 2011
CSMD3	ENST00000343508.3	CUB and Sushi multiple domains 3	5	2	0	1	1	0	0	0	0	0	hsa-miR-367-3p	-0.29	-0.29	0.94	2005, 2007, 2009, 2011
EOMES	ENST00000295743.4	eomesodermin	28	1	0	1	0	0	0	0	0	0	hsa-miR-32-5p	-0.29	-0.29	0.76	2005, 2007, 2009, 2011
CXCL5	ENST00000296027.4	chemokine (C-X-C motif) ligand 5	5	1	0	1	0	0	0	0	0	0	hsa-miR-32-5p	-0.29	-0.29	< 0.1	2005, 2007, 2009
SIK1	ENST00000270162.6	salt-inducible kinase 1	2163	2	1	0	1	0	0	0	0	0	hsa-miR-25-3p	-0.29	-0.29	0.97	2005, 2007, 2009, 2011
GAA	ENST00000302262.3	glucosidase, alpha; acid	2742	1	0	1	0	0	0	0	0	0	hsa-miR-32-5p	-0.29	-0.29	< 0.1
PHLPP2	ENST00000568954.1	PH domain and leucine rich repeat protein phosphatase 2	172	2	1	1	0	1	0	1	0	0	hsa-miR-32-5p	-0.29	-0.29	0.94	2007, 2009, 2011
LIN54	ENST00000395282.2	lin-54 homolog (C. elegans)	228	1	0	1	0	2	0	1	1	1	hsa-miR-367-3p	-0.28	-0.32	0.76	2007, 2009, 2011
ROBO2	ENST00000461745.1	roundabout, axon guidance receptor, homolog 2 (Drosophila)	22	1	0	1	0	1	0	0	1	3	hsa-miR-367-3p	-0.28	-0.28	0.77	2007, 2009, 2011
RFX1	ENST00000254325.4	regulatory factor X, 1 (influences HLA class II expression)	44	1	0	1	0	0	0	0	0	0	hsa-miR-363-3p	-0.28	-0.28	0.76	2005, 2007, 2009, 2011
SKOR1	ENST00000341418.5	SKI family transcriptional corepressor 1	22	1	0	1	0	0	0	0	0	0	hsa-miR-363-3p	-0.28	-0.28	0.77
UVRAG	ENST00000356136.3	UV radiation resistance associated	116	1	0	1	0	0	0	0	0	0	hsa-miR-367-3p	-0.28	-0.28	0.48	2009, 2011
DDX3Y	ENST00000336079.3	DEAD (Asp-Glu-Ala-Asp) box helicase 3, Y-linked	5	1	1	0	0	0	0	0	0	1	hsa-miR-367-3p	-0.28	-0.28	0.91	2005, 2007, 2009, 2011
CXXC5	ENST00000302517.3	CXXC finger protein 5	1285	1	0	1	0	0	0	0	0	0	hsa-miR-367-3p	-0.28	-0.28	0.71	2005, 2007, 2009, 2011
GOLGA8J	ENST00000341650.6	golgin A8 family, member J	0	1	1	0	0	1	0	1	0	0	hsa-miR-367-3p	-0.28	-0.28	< 0.1
SUN1	ENST00000456758.2	Sad1 and UNC84 domain containing 1	376	1	0	1	0	0	0	0	0	0	hsa-miR-32-5p	-0.28	-0.29	0.77	2009, 2011
ASXL2	ENST00000435504.4	additional sex combs like 2 (Drosophila)	139	2	0	0	2	0	0	0	0	0	hsa-miR-367-3p	-0.28	-0.28	0.96
PAX3	ENST00000350526.4	paired box 3	7	1	1	0	0	0	0	0	0	0	hsa-miR-367-3p	-0.28	-0.28	0.9	2005, 2007, 2009, 2011
SLC2A3	ENST00000075120.7	solute carrier family 2 (facilitated glucose transporter), member 3	5	1	1	0	0	0	0	0	0	0	hsa-miR-25-3p	-0.28	-0.28	0.59	2011
ADM	ENST00000278175.5	adrenomedullin	1541	1	0	1	0	0	0	0	0	0	hsa-miR-363-3p	-0.28	-0.28	0.67	2005, 2007, 2009, 2011
PTPRK	ENST00000368226.4	protein tyrosine phosphatase, receptor type, K	641	1	0	1	0	0	0	0	0	0	hsa-miR-32-5p	-0.28	-0.29	0.74	2009, 2011
EN2	ENST00000297375.4	engrailed homeobox 2	86	1	0	0	1	0	0	0	0	0	hsa-miR-367-3p	-0.28	-0.28	0.8	2005, 2007, 2009, 2011
LBX1	ENST00000370193.2	ladybird homeobox 1	8	1	0	1	0	0	0	0	0	0	hsa-miR-92a-3p	-0.28	-0.28	0.77	2005, 2007, 2009, 2011
FNBP4	ENST00000263773.5	formin binding protein 4	91	1	0	1	0	0	0	0	0	0	hsa-miR-32-5p	-0.28	-0.28	0.74	2005, 2007, 2009, 2011
ARHGAP29	ENST00000260526.6	Rho GTPase activating protein 29	451	1	0	1	0	0	0	0	0	0	hsa-miR-32-5p	-0.28	-0.28	0.72	2009, 2011
TWF1	ENST00000552521.1	twinfilin actin-binding protein 1	72	1	0	1	0	0	0	0	0	0	hsa-miR-367-3p	-0.28	-0.28	< 0.1	2011
FNIP2	ENST00000264433.6	folliculin interacting protein 2	266	2	2	0	0	1	0	0	1	0	hsa-miR-363-3p	-0.28	-0.39	0.95	2011
CXXC4	ENST00000394767.2	CXXC finger protein 4	121	1	0	1	0	1	0	1	0	0	hsa-miR-367-3p	-0.28	-0.45	0.58
SUV420H1	ENST00000304363.4	suppressor of variegation 4-20 homolog 1 (Drosophila)	62	1	0	1	0	0	0	0	0	1	hsa-miR-32-5p	-0.28	-0.28	0.77	2003, 2005, 2007, 2009, 2011
PDXDC1	ENST00000396410.4	pyridoxal-dependent decarboxylase domain containing 1	6417	1	0	1	0	1	0	0	1	0	hsa-miR-32-5p	-0.27	-0.28	0.77	2009, 2011
EXOC5	ENST00000413566.2	exocyst complex component 5	242	1	1	0	0	0	0	0	0	0	hsa-miR-25-3p	-0.27	-0.27	0.95	2007, 2009, 2011
DTX2	ENST00000413936.2	deltex homolog 2 (Drosophila)	76	1	0	0	1	0	0	0	0	0	hsa-miR-367-3p	-0.27	-0.27	0.78	2005, 2007, 2009, 2011
SLC4A10	ENST00000415876.2	solute carrier family 4, sodium bicarbonate transporter, member 10	5	1	1	0	0	0	0	0	0	0	hsa-miR-25-3p	-0.27	-0.27	0.74	2009, 2011
SLC9A1	ENST00000263980.3	solute carrier family 9, subfamily A (NHE1, cation proton antiporter 1), member 1	147	1	1	0	0	0	0	0	0	0	hsa-miR-363-3p	-0.27	-0.29	0.9	2005, 2007, 2009, 2011
CACNA2D1	ENST00000356860.3	calcium channel, voltage-dependent, alpha 2/delta subunit 1	418	1	0	1	0	0	0	0	0	2	hsa-miR-363-3p	-0.27	-0.28	< 0.1
BAZ2B	ENST00000392782.1	bromodomain adjacent to zinc finger domain, 2B	25	1	1	0	0	1	0	1	0	1	hsa-miR-363-3p	-0.27	-0.29	0.95	2011
SLC37A3	ENST00000447932.2	solute carrier family 37, member 3	86	1	0	1	0	0	0	0	0	0	hsa-miR-25-3p	-0.27	-0.29	0.56	2009, 2011
C5orf30	ENST00000319933.2	chromosome 5 open reading frame 30	889	1	0	1	0	1	0	1	0	0	hsa-miR-32-5p	-0.27	-0.4	< 0.1	2007, 2009, 2011
ITPR1	ENST00000302640.8	inositol 1,4,5-trisphosphate receptor, type 1	1022	1	1	0	0	0	0	0	0	2	hsa-miR-367-3p	-0.27	-0.27	0.86	2007, 2009, 2011
VWA5B2	ENST00000426955.2	von Willebrand factor A domain containing 5B2	14	1	0	0	1	0	0	0	0	0	hsa-miR-363-3p	-0.27	-0.27	0.56	2011
SYNJ1	ENST00000357345.3	synaptojanin 1	143	1	1	0	0	1	0	0	1	0	hsa-miR-363-3p	-0.27	-0.28	0.87	2005, 2007, 2009, 2011
HAS2	ENST00000303924.4	hyaluronan synthase 2	398	1	0	1	0	0	0	0	0	2	hsa-miR-92a-3p	-0.27	-0.33	0.77	2009, 2011
YIPF4	ENST00000238831.4	Yip1 domain family, member 4	3482	1	0	1	0	2	0	2	0	2	hsa-miR-32-5p	-0.27	-0.43	0.77	2007, 2009
COL27A1	ENST00000356083.3	collagen, type XXVII, alpha 1	620	1	1	0	0	0	0	0	0	1	hsa-miR-367-3p	-0.27	-0.27	0.95
CHRM2	ENST00000445907.2	cholinergic receptor, muscarinic 2	5	1	0	1	0	0	0	0	0	2	hsa-miR-32-5p	-0.27	-0.27	0.77	2011
LYST	ENST00000389794.3	lysosomal trafficking regulator	9	1	1	0	0	1	0	0	1	0	hsa-miR-367-3p	-0.27	-0.27	0.76	2007, 2009, 2011
SYT1	ENST00000457153.2	synaptotagmin I	13	1	1	0	0	0	0	0	0	0	hsa-miR-25-3p	-0.26	-0.26	0.81	2009, 2011
GABRA3	ENST00000370314.4	gamma-aminobutyric acid (GABA) A receptor, alpha 3	55	1	0	1	0	0	0	0	0	0	hsa-miR-367-3p	-0.26	-0.26	0.76
JMY	ENST00000396137.4	junction mediating and regulatory protein, p53 cofactor	10	2	1	1	0	0	0	0	0	4	hsa-miR-32-5p	-0.26	-0.39	0.96	2009, 2011
GNS	ENST00000418919.2	glucosamine (N-acetyl)-6-sulfatase	2435	1	0	1	0	1	0	1	0	0	hsa-miR-32-5p	-0.26	-0.26	0.77	2009, 2011
TSC1	ENST00000298552.3	tuberous sclerosis 1	838	1	1	0	0	0	0	0	0	0	hsa-miR-367-3p	-0.26	-0.27	0.95	2011
C2CD4C	ENST00000332235.6	C2 calcium-dependent domain containing 4C	70	1	1	0	0	0	0	0	0	0	hsa-miR-367-3p	-0.26	-0.54	0.93	2011
DRGX	ENST00000374139.2	dorsal root ganglia homeobox	5	1	1	0	0	0	0	0	0	0	hsa-miR-363-3p	-0.26	-0.26	0.9
EDEM1	ENST00000256497.4	ER degradation enhancer, mannosidase alpha-like 1	948	1	1	0	0	1	0	1	0	0	hsa-miR-367-3p	-0.26	-0.28	0.95	2005, 2007, 2009, 2011
PMEPA1	ENST00000341744.3	prostate transmembrane protein, androgen induced 1	736	2	0	0	2	0	0	0	0	0	hsa-miR-367-3p	-0.26	-0.32	0.96	2007, 2009, 2011
C20orf194	ENST00000453730.2	chromosome 20 open reading frame 194	1083	1	0	1	0	1	0	0	1	0	hsa-miR-32-5p	-0.26	-0.26	0.77	2009, 2011
PRKAR1B	ENST00000537384.1	protein kinase, cAMP-dependent, regulatory, type I, beta	695	1	0	1	0	0	0	0	0	0	hsa-miR-32-5p	-0.26	-0.27	0.44	2011
PIK3AP1	ENST00000339364.5	phosphoinositide-3-kinase adaptor protein 1	14	1	1	0	0	0	0	0	0	1	hsa-miR-367-3p	-0.26	-0.29	0.75	2009, 2011
GATA2	ENST00000341105.2	GATA binding protein 2	231	1	1	0	0	0	0	0	0	1	hsa-miR-25-3p	-0.26	-0.26	0.95	2011
GOLGA8M	ENST00000563027.1	golgin A8 family, member M	0	1	1	0	0	1	0	1	0	0	hsa-miR-367-3p	-0.26	-0.26	< 0.1
HOXB8	ENST00000239144.4	homeobox B8	9	1	0	1	0	0	0	0	0	0	hsa-miR-92a-3p	-0.26	-0.26	< 0.1	2005, 2007, 2011
GOLGA8I	ENST00000450802.3	golgin A8 family, member I	5	1	1	0	0	1	0	1	0	0	hsa-miR-367-3p	-0.26	-0.26	< 0.1
HMX3	ENST00000357878.5	H6 family homeobox 3	9	2	1	1	0	0	0	0	0	2	hsa-miR-367-3p	-0.26	-0.67	0.99
GRAMD1B	ENST00000529750.1	GRAM domain containing 1B	35	1	1	0	0	0	0	0	0	0	hsa-miR-25-3p	-0.26	-0.26	0.95	2009, 2011
BCL11B	ENST00000357195.3	B-cell CLL/lymphoma 11B (zinc finger protein)	73	1	1	0	0	0	0	0	0	0	hsa-miR-367-3p	-0.26	-0.26	0.9	2009, 2011
AFF1	ENST00000395146.4	AF4/FMR2 family, member 1	28	1	0	1	0	0	0	0	0	1	hsa-miR-92a-3p	-0.26	-0.26	0.77	2009, 2011
DAB2IP	ENST00000408936.3	DAB2 interacting protein	1787	1	0	1	0	0	0	0	0	1	hsa-miR-363-3p	-0.26	-0.26	0.77	2005, 2007, 2009, 2011
BAI3	ENST00000370598.1	brain-specific angiogenesis inhibitor 3	5	1	0	0	1	0	0	0	0	0	hsa-miR-367-3p	-0.26	-0.26	0.78	2009, 2011
IRS2	ENST00000375856.3	insulin receptor substrate 2	231	2	0	0	2	0	0	0	0	0	hsa-miR-367-3p	-0.25	-0.28	0.92	2005, 2007, 2009, 2011
CCNJL	ENST00000393977.3	cyclin J-like	66	1	1	0	0	0	0	0	0	0	hsa-miR-367-3p	-0.25	-0.45	0.95	2007, 2009, 2011
EIF1	ENST00000469257.1	eukaryotic translation initiation factor 1	415	1	0	0	1	0	0	0	0	1	hsa-miR-363-3p	-0.25	-0.25	0.8	2007
SERTAD2	ENST00000313349.3	SERTA domain containing 2	119	2	0	1	1	0	0	0	0	3	hsa-miR-367-3p	-0.25	-0.4	0.95	2005, 2007, 2009, 2011
ZC2HC1A	ENST00000263849.4	zinc finger, C2HC-type containing 1A	176	1	1	0	0	0	0	0	0	1	hsa-miR-367-3p	-0.25	-0.42	0.78	2011
DPP10	ENST00000410059.1	dipeptidyl-peptidase 10 (non-functional)	5	1	0	1	0	0	0	0	0	2	hsa-miR-32-5p	-0.25	-0.25	0.77	2005, 2007, 2009, 2011
FASLG	ENST00000340030.3	Fas ligand (TNF superfamily, member 6)	5	1	0	1	0	0	0	0	0	0	hsa-miR-367-3p	-0.25	-0.25	0.35
C16orf87	ENST00000394806.2	chromosome 16 open reading frame 87	95	1	0	0	1	1	0	1	0	0	hsa-miR-367-3p	-0.25	-0.27	0.8
NIPAL1	ENST00000295461.5	NIPA-like domain containing 1	137	1	0	0	1	1	0	1	0	0	hsa-miR-32-5p	-0.25	-0.3	0.72
MYLK	ENST00000360772.3	myosin light chain kinase	2964	1	0	1	0	0	0	0	0	0	hsa-miR-32-5p	-0.25	-0.25	0.77
FCHO2	ENST00000430046.2	FCH domain only 2	158	1	0	1	0	0	0	0	0	2	hsa-miR-367-3p	-0.25	-0.25	0.69	2005, 2007, 2009, 2011
TFAP2E	ENST00000373235.3	transcription factor AP-2 epsilon (activating enhancer binding protein 2 epsilon)	7	1	0	1	0	0	0	0	0	0	hsa-miR-367-3p	-0.25	-0.25	< 0.1	2009, 2011
GALNT7	ENST00000265000.4	UDP-N-acetyl-alpha-D-galactosamine:polypeptide N-acetylgalactosaminyltransferase 7 (GalNAc-T7)	953	1	0	1	0	0	0	0	0	0	hsa-miR-363-3p	-0.25	-0.25	0.46	2009, 2011
PAPD4	ENST00000453514.1	PAP associated domain containing 4	434	1	0	1	0	2	0	1	1	0	hsa-miR-363-3p	-0.25	-0.42	< 0.1
ADAM19	ENST00000257527.4	ADAM metallopeptidase domain 19	981	1	1	0	0	1	0	0	1	2	hsa-miR-367-3p	-0.25	-0.25	0.94	2005, 2007, 2009, 2011
OSBPL5	ENST00000478260.1	oxysterol binding protein-like 5	215	1	0	0	1	0	0	0	0	0	hsa-miR-363-3p	-0.25	-0.25	0.78	2005, 2007
DACT1	ENST00000395153.3	dishevelled-binding antagonist of beta-catenin 1	248	1	0	1	0	0	0	0	0	0	hsa-miR-32-5p	-0.25	-0.25	0.69	2009, 2011
MTF1	ENST00000373036.4	metal-regulatory transcription factor 1	98	2	1	0	1	1	0	0	1	1	hsa-miR-367-3p	-0.25	-0.25	> 0.99	2007, 2009, 2011
NEURL1B	ENST00000369800.5	neuralized homolog 1B (Drosophila)	5	2	0	2	0	0	0	0	0	0	hsa-miR-92a-3p	-0.24	-0.24	0.95	2011
KLHL31	ENST00000370905.3	kelch-like family member 31	16	1	0	1	0	1	0	0	1	0	hsa-miR-363-3p	-0.24	-0.26	0.76	2009, 2011
GOLGA8O	ENST00000509311.2	golgin A8 family, member O	0	1	1	0	0	1	0	1	0	0	hsa-miR-367-3p	-0.24	-0.24	< 0.1
PAFAH1B1	ENST00000397195.5	platelet-activating factor acetylhydrolase 1b, regulatory subunit 1 (45kDa)	1570	1	0	1	0	0	0	0	0	0	hsa-miR-32-5p	-0.24	-0.28	0.68	2005, 2007
MTDH	ENST00000336273.3	metadherin	5192	1	0	0	1	1	1	0	0	1	hsa-miR-367-3p	-0.24	-0.27	0.8	2007, 2011
SCN8A	ENST00000354534.6	sodium channel, voltage gated, type VIII, alpha subunit	44	2	1	0	1	1	0	0	1	0	hsa-miR-367-3p	-0.24	-0.24	0.97
IKZF4	ENST00000262032.5	IKAROS family zinc finger 4 (Eos)	329	1	1	0	0	0	0	0	0	0	hsa-miR-25-3p	-0.24	-0.25	0.94	2007, 2009, 2011
PCGF3	ENST00000362003.5	polycomb group ring finger 3	503	1	1	0	0	0	0	0	0	1	hsa-miR-367-3p	-0.24	-0.36	0.95	2005, 2007, 2009, 2011
ZBTB40	ENST00000404138.1	zinc finger and BTB domain containing 40	124	1	0	1	0	0	0	0	0	0	hsa-miR-367-3p	-0.24	-0.28	0.77	2009, 2011
NRF1	ENST00000393230.2	nuclear respiratory factor 1	321	1	0	1	0	0	0	0	0	0	hsa-miR-367-3p	-0.24	-0.24	0.76	2005, 2007, 2009, 2011
TAF1	ENST00000373790.4	TAF1 RNA polymerase II, TATA box binding protein (TBP)-associated factor, 250kDa	61	1	0	1	0	1	0	0	1	1	hsa-miR-25-3p	-0.24	-0.3	0.55	2011
ADAMTSL3	ENST00000286744.5	ADAMTS-like 3	9	1	1	0	0	0	0	0	0	0	hsa-miR-363-3p	-0.24	-0.24	0.95	2005, 2007, 2009, 2011
SSBP3	ENST00000417664.2	single stranded DNA binding protein 3	1474	1	0	0	1	0	0	0	0	0	hsa-miR-32-5p	-0.24	-0.24	0.8	2005, 2007, 2009, 2011
YWHAZ	ENST00000395957.2	tyrosine 3-monooxygenase/tryptophan 5-monooxygenase activation protein, zeta polypeptide	184	1	0	1	0	0	0	0	0	0	hsa-miR-367-3p	-0.24	-0.24	0.6
LDLRAD4	ENST00000399848.3	low density lipoprotein receptor class A domain containing 4	314	2	0	0	2	1	0	1	0	0	hsa-miR-32-5p	-0.24	-0.33	0.96	2005, 2007, 2009, 2011
AC068987.1	ENST00000599343.1	HCG1997999; cDNA FLJ33996 fis, clone DFNES2008881	44	1	0	0	1	0	0	0	0	0	hsa-miR-32-5p	-0.24	-0.24	0.8
IMPA2	ENST00000269159.3	inositol(myo)-1(or 4)-monophosphatase 2	2916	1	0	0	1	0	0	0	0	0	hsa-miR-367-3p	-0.24	-0.24	0.8	2009, 2011
ASB7	ENST00000332783.7	ankyrin repeat and SOCS box containing 7	95	1	1	0	0	0	0	0	0	2	hsa-miR-367-3p	-0.24	-0.24	0.94	2009, 2011
FMN2	ENST00000319653.9	formin 2	22	1	1	0	0	0	0	0	0	0	hsa-miR-367-3p	-0.24	-0.38	0.9	2005, 2007, 2009, 2011
OSER1	ENST00000372970.2	oxidative stress responsive serine-rich 1	1082	1	0	0	1	0	0	0	0	0	hsa-miR-367-3p	-0.24	-0.24	0.8	2005, 2007, 2009, 2011
MBD2	ENST00000256429.3	methyl-CpG binding domain protein 2	823	1	0	1	0	0	0	0	0	0	hsa-miR-363-3p	-0.24	-0.24	0.71	2011
HOXC4	ENST00000609810.1	homeobox C4	508	1	0	0	1	0	0	0	0	0	hsa-miR-367-3p	-0.24	-0.24	0.67	2007, 2011
HOXC4	ENST00000430889.2	Homeobox protein Hox-C4	508	1	0	0	1	0	0	0	0	0	hsa-miR-367-3p	-0.24	-0.24	0.67	2011
CREB1	ENST00000432329.2	cAMP responsive element binding protein 1	295	1	0	1	0	1	0	0	1	2	hsa-miR-32-5p	-0.24	-0.25	0.75	2005, 2007, 2011
ITGA8	ENST00000378076.3	integrin, alpha 8	7	1	1	0	0	0	0	0	0	0	hsa-miR-367-3p	-0.24	-0.31	0.95
TRAK2	ENST00000332624.3	trafficking protein, kinesin binding 2	353	1	0	1	0	0	0	0	0	0	hsa-miR-32-5p	-0.23	-0.25	0.77	2007, 2009, 2011
TTC28	ENST00000397906.2	tetratricopeptide repeat domain 28	227	1	0	0	1	1	0	0	1	1	hsa-miR-367-3p	-0.23	-0.28	0.8	2011
HOXC8	ENST00000040584.4	homeobox C8	5	1	0	0	1	0	0	0	0	1	hsa-miR-363-3p	-0.23	-0.23	0.8	2007, 2009, 2011
FOXP2	ENST00000408937.3	forkhead box P2	169	1	0	1	0	0	0	0	0	2	hsa-miR-363-3p	-0.23	-0.23	0.77	2009, 2011
PTF1A	ENST00000376504.3	pancreas specific transcription factor, 1a	5	1	0	0	1	0	0	0	0	0	hsa-miR-363-3p	-0.23	-0.23	0.67	2009, 2011
CD2AP	ENST00000359314.5	CD2-associated protein	145	1	0	1	0	0	0	0	0	1	hsa-miR-363-3p	-0.23	-0.25	0.77	2005, 2007, 2009, 2011
SLC9A2	ENST00000233969.2	solute carrier family 9, subfamily A (NHE2, cation proton antiporter 2), member 2	27	1	1	0	0	1	0	0	1	1	hsa-miR-367-3p	-0.23	-0.24	0.83	2009, 2011
FKBP14	ENST00000222803.5	FK506 binding protein 14, 22 kDa	939	1	0	1	0	1	0	0	1	0	hsa-miR-25-3p	-0.23	-0.24	< 0.1
TCF4	ENST00000354452.3	transcription factor 4	394	1	0	0	1	1	0	0	1	3	hsa-miR-367-3p	-0.23	-0.24	0.76	2009, 2011
DDIT4	ENST00000307365.3	DNA-damage-inducible transcript 4	2454	1	0	0	1	0	0	0	0	0	hsa-miR-25-3p	-0.23	-0.28	0.72	2005, 2007, 2009, 2011
FOSL2	ENST00000379619.1	FOS-like antigen 2	2255	1	1	0	0	0	0	0	0	3	hsa-miR-92a-3p	-0.23	-0.26	0.95	2009, 2011
RBFOX2	ENST00000449924.2	RNA binding protein, fox-1 homolog (C. elegans) 2	262	1	0	0	1	0	0	0	0	1	hsa-miR-363-3p	-0.23	-0.23	0.8	2005, 2007, 2009, 2011
PRR24	ENST00000552360.2	proline rich 24	282	1	0	0	1	2	0	2	0	0	hsa-miR-25-3p	-0.23	-0.27	0.76
IPO5	ENST00000261574.5	importin 5	1826	1	0	1	0	0	0	0	0	0	hsa-miR-367-3p	-0.23	-0.25	0.48
SEMA3A	ENST00000265362.4	sema domain, immunoglobulin domain (Ig), short basic domain, secreted, (semaphorin) 3A	162	1	0	0	1	0	0	0	0	0	hsa-miR-363-3p	-0.23	-0.23	0.8	2005, 2007, 2009, 2011
SDC2	ENST00000302190.4	syndecan 2	774	1	0	1	0	1	0	1	0	1	hsa-miR-32-5p	-0.23	-0.5	0.77	2005, 2007, 2009, 2011
ARF1	ENST00000540651.1	ADP-ribosylation factor 1	235	1	0	0	1	0	0	0	0	0	hsa-miR-363-3p	-0.23	-0.24	0.68	2005, 2007, 2009, 2011
H3F3B	ENST00000591890.1	H3 histone, family 3B (H3.3B)	336	1	0	0	1	1	0	0	1	1	hsa-miR-363-3p	-0.23	-0.33	0.8	2005, 2007, 2009, 2011
GRK5	ENST00000392870.2	G protein-coupled receptor kinase 5	337	1	0	0	1	0	0	0	0	0	hsa-miR-363-3p	-0.23	-0.23	0.8	2005, 2007
LPP	ENST00000312675.4	LIM domain containing preferred translocation partner in lipoma	1894	1	0	1	0	2	0	1	1	0	hsa-miR-92a-3p	-0.23	-0.23	0.77	2011
DMP1	ENST00000339673.6	dentin matrix acidic phosphoprotein 1	5	1	0	1	0	0	0	0	0	0	hsa-miR-367-3p	-0.23	-0.23	0.52	2011
SLC39A6	ENST00000269187.5	solute carrier family 39 (zinc transporter), member 6	208	1	0	1	0	0	0	0	0	0	hsa-miR-32-5p	-0.23	-0.23	< 0.1	2011
EBAG9	ENST00000337573.5	estrogen receptor binding site associated, antigen, 9	238	1	0	0	1	0	0	0	0	0	hsa-miR-363-3p	-0.23	-0.24	0.43	2005, 2007
CHMP7	ENST00000313219.7	charged multivesicular body protein 7	124	1	1	0	0	0	0	0	0	0	hsa-miR-363-3p	-0.23	-0.31	0.91	2007, 2009, 2011
CACNA1I	ENST00000402142.3	calcium channel, voltage-dependent, T type, alpha 1I subunit	5	1	1	0	0	1	0	1	0	0	hsa-miR-367-3p	-0.23	-0.23	0.95	2005, 2007, 2009, 2011
DUSP1	ENST00000239223.3	dual specificity phosphatase 1	37211	1	0	0	1	0	0	0	0	0	hsa-miR-25-3p	-0.23	-0.23	0.8
NHLH2	ENST00000320238.3	nescient helix loop helix 2	16	1	0	0	1	0	0	0	0	0	hsa-miR-367-3p	-0.23	-0.23	0.61	2005, 2007
SATB2	ENST00000417098.1	SATB homeobox 2	820	2	0	0	2	0	0	0	0	2	hsa-miR-25-3p	-0.23	-0.25	0.88	2005, 2007, 2011
PDHB	ENST00000474765.1	pyruvate dehydrogenase (lipoamide) beta	1549	2	0	1	1	0	0	0	0	0	hsa-miR-363-3p	-0.23	-0.55	0.77
PCDH20	ENST00000409204.4	protocadherin 20	50	1	0	1	0	3	1	0	2	1	hsa-miR-367-3p	-0.23	-0.55	< 0.1
TMCC1	ENST00000432054.2	transmembrane and coiled-coil domain family 1	97	1	0	0	1	0	0	0	0	0	hsa-miR-25-3p	-0.23	-0.23	0.8	2005, 2007, 2009, 2011
C5orf24	ENST00000394976.3	chromosome 5 open reading frame 24	2668	1	0	1	0	0	0	0	0	1	hsa-miR-367-3p	-0.22	-0.24	0.73	2011
DDHD2	ENST00000397166.2	DDHD domain containing 2	961	1	0	1	0	0	0	0	0	1	hsa-miR-367-3p	-0.22	-0.27	0.72	2011
CDC42EP2	ENST00000279249.2	CDC42 effector protein (Rho GTPase binding) 2	449	1	0	0	1	0	0	0	0	0	hsa-miR-363-3p	-0.22	-0.22	0.79	2009, 2011
RRBP1	ENST00000377813.1	ribosome binding protein 1	1290	1	0	1	0	0	0	0	0	0	hsa-miR-363-3p	-0.22	-0.23	0.77	2007, 2009, 2011
UBASH3B	ENST00000284273.5	ubiquitin associated and SH3 domain containing B	281	1	1	0	0	0	0	0	0	1	hsa-miR-367-3p	-0.22	-0.23	0.93	2009, 2011
XPR1	ENST00000367590.4	xenotropic and polytropic retrovirus receptor 1	544	1	0	1	0	0	0	0	0	1	hsa-miR-32-5p	-0.22	-0.22	0.77	2009, 2011
SEC31B	ENST00000370345.3	SEC31 homolog B (S. cerevisiae)	43	1	1	0	0	0	0	0	0	0	hsa-miR-32-5p	-0.22	-0.22	< 0.1	2009, 2011
AATK	ENST00000326724.4	apoptosis-associated tyrosine kinase	307	1	0	1	0	0	0	0	0	0	hsa-miR-32-5p	-0.22	-0.22	0.73	2009, 2011
TMED5	ENST00000479918.1	transmembrane emp24 protein transport domain containing 5	612	1	0	0	1	0	0	0	0	1	hsa-miR-363-3p	-0.22	-0.22	0.6	2009, 2011
COL19A1	ENST00000322773.4	collagen, type XIX, alpha 1	5	1	1	0	0	1	0	1	0	0	hsa-miR-367-3p	-0.22	-0.26	0.75	2009, 2011
LONRF3	ENST00000304778.7	LON peptidase N-terminal domain and ring finger 3	36	1	0	0	1	0	0	0	0	1	hsa-miR-367-3p	-0.22	-0.22	0.8	2009, 2011
DOK5	ENST00000262593.5	docking protein 5	5	1	0	0	1	0	0	0	0	0	hsa-miR-363-3p	-0.22	-0.22	0.73	2011
FAM46A	ENST00000369754.3	family with sequence similarity 46, member A	899	1	0	1	0	0	0	0	0	1	hsa-miR-363-3p	-0.22	-0.22	0.42
GOLGA8R	ENST00000327271.10	golgin A8 family, member R	0	1	1	0	0	1	0	1	0	0	hsa-miR-92a-3p	-0.22	-0.22	< 0.1
RNF166	ENST00000312838.4	ring finger protein 166	1977	1	0	0	1	0	0	0	0	0	hsa-miR-363-3p	-0.22	-0.22	0.8	2009, 2011
RAB3B	ENST00000371655.3	RAB3B, member RAS oncogene family	611	1	1	0	0	0	0	0	0	3	hsa-miR-363-3p	-0.22	-0.31	< 0.1	2011
SAR1B	ENST00000402673.2	SAR1 homolog B (S. cerevisiae)	1404	1	0	0	1	0	0	0	0	0	hsa-miR-363-3p	-0.22	-0.24	0.8	2007, 2011
KLHL3	ENST00000541417.1	kelch-like family member 3	40	2	0	0	2	0	0	0	0	1	hsa-miR-367-3p	-0.22	-0.25	0.94	2009, 2011
KIF5B	ENST00000302418.4	kinesin family member 5B	635	1	0	1	0	0	0	0	0	0	hsa-miR-32-5p	-0.22	-0.23	0.75	2005, 2007, 2009, 2011
NPNT	ENST00000379987.2	nephronectin	518	1	0	1	0	0	0	0	0	0	hsa-miR-367-3p	-0.22	-0.22	0.77	2009, 2011
NETO1	ENST00000327305.6	neuropilin (NRP) and tolloid (TLL)-like 1	5	1	0	0	1	0	0	0	0	2	hsa-miR-367-3p	-0.22	-0.22	0.79	2011
TBC1D8	ENST00000376840.4	TBC1 domain family, member 8 (with GRAM domain)	47	1	0	1	0	0	0	0	0	0	hsa-miR-32-5p	-0.22	-0.28	0.4	2009, 2011
ADAMTSL1	ENST00000380548.4	ADAMTS-like 1	38	1	1	0	0	0	0	0	0	0	hsa-miR-367-3p	-0.22	-0.34	0.95	2009, 2011
ATP8B1	ENST00000283684.4	ATPase, aminophospholipid transporter, class I, type 8B, member 1	497	1	1	0	0	0	0	0	0	0	hsa-miR-25-3p	-0.22	-0.28	0.95	2007, 2009, 2011
SIRPA	ENST00000400068.3	signal-regulatory protein alpha	1235	1	0	1	0	0	0	0	0	0	hsa-miR-363-3p	-0.21	-0.21	0.77	2009, 2011
FOXG1	ENST00000382535.3	forkhead box G1	40	1	0	1	0	1	0	0	1	0	hsa-miR-363-3p	-0.21	-0.26	0.75	2005, 2007, 2011
TULP4	ENST00000367097.3	tubby like protein 4	93	2	1	1	0	0	0	0	0	1	hsa-miR-367-3p	-0.21	-0.23	0.96	2005, 2007, 2009, 2011
ADAMTS9	ENST00000295903.4	ADAM metallopeptidase with thrombospondin type 1 motif, 9	5	1	0	0	1	0	0	0	0	0	hsa-miR-363-3p	-0.21	-0.21	0.79	2009, 2011
PRKCE	ENST00000306156.3	protein kinase C, epsilon	164	1	1	0	0	0	0	0	0	1	hsa-miR-363-3p	-0.21	-0.21	0.9	2005, 2007, 2009, 2011
VPS4B	ENST00000238497.5	vacuolar protein sorting 4 homolog B (S. cerevisiae)	180	1	0	1	0	0	0	0	0	0	hsa-miR-32-5p	-0.21	-0.21	0.22	2009, 2011
FAM84A	ENST00000295092.2	family with sequence similarity 84, member A	69	1	0	0	1	2	0	1	1	0	hsa-miR-367-3p	-0.21	-0.44	0.76	2011
CDC42	ENST00000344548.3	cell division cycle 42	34	1	0	0	1	0	0	0	0	0	hsa-miR-367-3p	-0.21	-0.21	0.75	2005, 2007, 2009, 2011
ZDHHC3	ENST00000296127.3	zinc finger, DHHC-type containing 3	426	1	0	0	1	4	0	2	2	1	hsa-miR-363-3p	-0.21	-0.34	0.8	2005, 2007, 2009, 2011
SH3D19	ENST00000409598.4	SH3 domain containing 19	245	1	1	0	0	3	0	3	0	1	hsa-miR-363-3p	-0.21	-0.44	0.95	2009, 2011
RAP1A	ENST00000369709.3	RAP1A, member of RAS oncogene family	382	1	0	0	1	1	0	1	0	0	hsa-miR-367-3p	-0.21	-0.23	0.8	2005, 2007, 2011
ERC2	ENST00000288221.6	ELKS/RAB6-interacting/CAST family member 2	11	1	0	1	0	0	0	0	0	1	hsa-miR-32-5p	-0.21	-0.21	0.55	2007, 2011
PEX3	ENST00000367591.4	peroxisomal biogenesis factor 3	314	1	0	0	1	0	0	0	0	0	hsa-miR-363-3p	-0.21	-0.26	0.75	2011
HOXC12	ENST00000243103.3	homeobox C12	5	1	0	0	1	0	0	0	0	0	hsa-miR-92a-3p	-0.21	-0.21	0.8
MIER3	ENST00000381226.3	mesoderm induction early response 1, family member 3	112	1	0	1	0	0	0	0	0	2	hsa-miR-363-3p	-0.21	-0.26	0.75	2007, 2009, 2011
SKI	ENST00000378536.4	v-ski avian sarcoma viral oncogene homolog	613	1	0	1	0	0	0	0	0	0	hsa-miR-367-3p	-0.21	-0.21	0.77	2011
BSN	ENST00000296452.4	bassoon presynaptic cytomatrix protein	31	2	0	2	0	0	0	0	0	2	hsa-miR-32-5p	-0.21	-0.21	0.95	2005, 2007, 2009, 2011
ZFPM2	ENST00000407775.2	zinc finger protein, FOG family member 2	595	1	0	0	1	0	0	0	0	0	hsa-miR-367-3p	-0.21	-0.21	0.78	2005, 2007, 2009, 2011
GIT2	ENST00000355312.3	G protein-coupled receptor kinase interacting ArfGAP 2	924	1	1	0	0	2	0	0	2	0	hsa-miR-367-3p	-0.21	-0.22	0.35	2005, 2007, 2009, 2011
ARPC2	ENST00000295685.10	actin related protein 2/3 complex, subunit 2, 34kDa	153	1	0	0	1	0	0	0	0	1	hsa-miR-363-3p	-0.21	-0.21	0.8	2005, 2007
TMEM200B	ENST00000521452.1	transmembrane protein 200B	152	1	0	0	1	0	0	0	0	0	hsa-miR-367-3p	-0.21	-0.21	0.74	2009, 2011
PTPRG	ENST00000474889.1	protein tyrosine phosphatase, receptor type, G	696	1	1	0	0	0	0	0	0	2	hsa-miR-367-3p	-0.21	-0.26	0.93
CFL2	ENST00000341223.3	cofilin 2 (muscle)	902	1	0	0	1	1	0	0	1	1	hsa-miR-363-3p	-0.2	-0.33	0.8	2011
FHL3	ENST00000373016.3	four and a half LIM domains 3	921	1	0	0	1	0	0	0	0	0	hsa-miR-363-3p	-0.2	-0.2	0.79	2005, 2007, 2009, 2011
SPHK2	ENST00000245222.4	sphingosine kinase 2	142	1	0	0	1	0	0	0	0	0	hsa-miR-367-3p	-0.2	-0.2	0.62	2005, 2007, 2009, 2011
GPR173	ENST00000332582.4	G protein-coupled receptor 173	99	1	0	1	0	0	0	0	0	0	hsa-miR-363-3p	-0.2	-0.2	0.38	2011
SH3PXD2A	ENST00000369774.4	SH3 and PX domains 2A	152	2	1	1	0	0	0	0	0	1	hsa-miR-363-3p	-0.2	-0.24	0.99	2007, 2009, 2011
SLC25A16	ENST00000609923.1	solute carrier family 25 (mitochondrial carrier; Graves disease autoantigen), member 16	206	1	1	0	0	2	0	1	1	2	hsa-miR-367-3p	-0.2	-0.61	0.85
PLEKHG3	ENST00000247226.7	pleckstrin homology domain containing, family G (with RhoGef domain) member 3	97	1	1	0	0	2	0	2	0	0	hsa-miR-367-3p	-0.2	-0.39	0.95	2009, 2011
SREK1IP1	ENST00000513458.4	SREK1-interacting protein 1	145	1	0	0	1	1	0	0	1	1	hsa-miR-367-3p	-0.2	-0.21	0.59
CASK	ENST00000421587.2	calcium/calmodulin-dependent serine protein kinase (MAGUK family)	892	1	0	1	0	0	0	0	0	1	hsa-miR-363-3p	-0.2	-0.28	0.75	2011
PWWP2A	ENST00000456329.3	PWWP domain containing 2A	272	1	0	0	1	0	0	0	0	0	hsa-miR-363-3p	-0.2	-0.2	0.8	2009
E2F3	ENST00000346618.3	E2F transcription factor 3	91	1	0	1	0	0	0	0	0	0	hsa-miR-25-3p	-0.2	-0.2	0.71	2005, 2007, 2009, 2011
HOXD10	ENST00000249501.4	homeobox D10	182	1	0	0	1	0	0	0	0	0	hsa-miR-363-3p	-0.2	-0.2	0.71	2011
DCC	ENST00000442544.2	deleted in colorectal carcinoma	5	1	0	0	1	0	0	0	0	2	hsa-miR-363-3p	-0.2	-0.34	0.72	2011
ROBO1	ENST00000436010.2	roundabout, axon guidance receptor, homolog 1 (Drosophila)	546	1	0	1	0	0	0	0	0	1	hsa-miR-363-3p	-0.2	-0.2	0.77	2009, 2011
LRP1B	ENST00000389484.3	low density lipoprotein receptor-related protein 1B	26	1	0	1	0	0	0	0	0	0	hsa-miR-363-3p	-0.2	-0.25	0.65
H3F3C	ENST00000340398.3	H3 histone, family 3C	7	1	0	0	1	0	0	0	0	0	hsa-miR-363-3p	-0.2	-0.2	0.42	2007
STK39	ENST00000355999.4	serine threonine kinase 39	266	1	0	1	0	0	0	0	0	0	hsa-miR-92a-3p	-0.2	-0.27	0.72	2005, 2007, 2009, 2011
CCNE2	ENST00000520509.1	cyclin E2	76	1	0	1	0	0	0	0	0	0	hsa-miR-367-3p	-0.2	-0.21	< 0.1	2005, 2007, 2011
MAFK	ENST00000343242.4	v-maf avian musculoaponeurotic fibrosarcoma oncogene homolog K	322	1	0	0	1	0	0	0	0	0	hsa-miR-367-3p	-0.2	-0.21	0.77	2007, 2009, 2011
ARHGEF17	ENST00000263674.3	Rho guanine nucleotide exchange factor (GEF) 17	729	1	1	0	0	0	0	0	0	0	hsa-miR-25-3p	-0.2	-0.2	0.95	2003, 2005, 2007, 2009, 2011
PIP5K1C	ENST00000335312.3	phosphatidylinositol-4-phosphate 5-kinase, type I, gamma	13	1	1	0	0	0	0	0	0	0	hsa-miR-363-3p	-0.2	-0.2	0.95	2005, 2007, 2009, 2011
KCNN3	ENST00000271915.4	potassium intermediate/small conductance calcium-activated channel, subfamily N, member 3	5	1	1	0	0	2	1	1	0	1	hsa-miR-32-5p	-0.2	-0.2	0.87	2011
ZNF385B	ENST00000410066.1	zinc finger protein 385B	17	1	0	0	1	0	0	0	0	0	hsa-miR-363-3p	-0.2	-0.2	0.78	2011
ZCCHC2	ENST00000269499.5	zinc finger, CCHC domain containing 2	13	1	0	1	0	0	0	0	0	2	hsa-miR-367-3p	-0.2	-0.2	0.7	2011
GOLGA8B	ENST00000342314.5	golgin A8 family, member B	170	1	1	0	0	0	0	0	0	1	hsa-miR-25-3p	-0.2	-0.2	< 0.1	2007, 2007
CAND1	ENST00000545606.1	cullin-associated and neddylation-dissociated 1	1568	1	0	1	0	0	0	0	0	0	hsa-miR-32-5p	-0.2	-0.41	0.77
AIFM1	ENST00000535724.1	apoptosis-inducing factor, mitochondrion-associated, 1	2582	1	0	1	0	1	0	1	0	0	hsa-miR-367-3p	-0.2	-0.22	< 0.1
NPC1	ENST00000269228.5	Niemann-Pick disease, type C1	257	1	0	0	1	0	0	0	0	0	hsa-miR-367-3p	-0.2	-0.2	0.57	2005, 2007, 2009, 2011
LRRC4	ENST00000249363.3	leucine rich repeat containing 4	26	1	0	0	1	0	0	0	0	0	hsa-miR-32-5p	-0.2	-0.2	0.79	2005, 2007, 2009, 2011
FSTL1	ENST00000295633.3	follistatin-like 1	6788	1	0	0	1	0	0	0	0	0	hsa-miR-367-3p	-0.2	-0.2	0.72	2005, 2007, 2009, 2011
N4BP2	ENST00000261435.6	NEDD4 binding protein 2	16	1	0	1	0	0	0	0	0	0	hsa-miR-32-5p	-0.2	-0.2	0.7	2011
AGO3	ENST00000373191.4	argonaute RISC catalytic component 3	198	3	1	0	2	0	0	0	0	3	hsa-miR-367-3p	-0.2	-0.37	> 0.99	2009, 2011
KCNK10	ENST00000340700.5	potassium channel, subfamily K, member 10	5	1	0	1	0	1	0	1	0	1	hsa-miR-25-3p	-0.2	-0.2	0.77	2005, 2007, 2011
PCDH11X	ENST00000373097.1	protocadherin 11 X-linked	5	2	2	0	0	0	0	0	0	1	hsa-miR-25-3p	-0.2	-0.2	< 0.1	2011
RORA	ENST00000335670.6	RAR-related orphan receptor A	102	2	1	0	1	2	0	1	1	2	hsa-miR-367-3p	-0.2	-0.23	0.98	2011
AHCYL1	ENST00000369799.5	adenosylhomocysteinase-like 1	1279	1	0	0	1	0	0	0	0	1	hsa-miR-363-3p	-0.2	-0.2	0.8	2007, 2009, 2011
UBE2G1	ENST00000396981.2	ubiquitin-conjugating enzyme E2G 1	5620	1	0	0	1	0	0	0	0	0	hsa-miR-363-3p	-0.2	-0.2	0.8	2005, 2007, 2009, 2011
STARD13	ENST00000336934.5	StAR-related lipid transfer (START) domain containing 13	314	1	0	1	0	0	0	0	0	0	hsa-miR-32-5p	-0.2	-0.28	0.74	2009, 2011
HIPK1	ENST00000369558.1	homeodomain interacting protein kinase 1	930	1	0	1	0	0	0	0	0	3	hsa-miR-32-5p	-0.19	-0.2	0.73	2009, 2011
PHF3	ENST00000262043.3	PHD finger protein 3	505	1	0	0	1	0	0	0	0	1	hsa-miR-367-3p	-0.19	-0.2	0.8	2005, 2007, 2009, 2011
CEND1	ENST00000330106.4	cell cycle exit and neuronal differentiation 1	28	1	0	0	1	0	0	0	0	0	hsa-miR-363-3p	-0.19	-0.19	0.75	2007, 2011
KRT1	ENST00000252244.3	keratin 1	5	1	0	0	1	0	0	0	0	0	hsa-miR-367-3p	-0.19	-0.19	0.69	2005, 2007
GCLM	ENST00000370238.3	glutamate-cysteine ligase, modifier subunit	809	1	0	0	1	0	0	0	0	0	hsa-miR-363-3p	-0.19	-0.19	0.51	2007, 2009, 2011
ARID1B	ENST00000346085.5	AT rich interactive domain 1B (SWI1-like)	220	1	1	0	0	1	0	1	0	0	hsa-miR-367-3p	-0.19	-0.31	0.92	2005, 2007, 2009, 2011
USF2	ENST00000343550.5	upstream transcription factor 2, c-fos interacting	1981	1	0	0	1	0	0	0	0	0	hsa-miR-363-3p	-0.19	-0.19	0.65	2005, 2007, 2009, 2011
NFATC2IP	ENST00000320805.4	nuclear factor of activated T-cells, cytoplasmic, calcineurin-dependent 2 interacting protein	754	1	1	0	0	0	0	0	0	0	hsa-miR-367-3p	-0.19	-0.24	< 0.1	2009, 2011
RBL2	ENST00000262133.6	retinoblastoma-like 2 (p130)	108	1	0	1	0	0	0	0	0	0	hsa-miR-92a-3p	-0.19	-0.19	0.76	2009, 2011
FAM196B	ENST00000377365.3	family with sequence similarity 196, member B	174	1	0	0	1	1	0	0	1	0	hsa-miR-363-3p	-0.19	-0.2	0.79
STRN3	ENST00000355683.5	striatin, calmodulin binding protein 3	697	1	1	0	0	1	0	1	0	1	hsa-miR-367-3p	-0.19	-0.35	0.71	2009, 2011
ANO4	ENST00000392979.3	anoctamin 4	128	1	0	0	1	0	0	0	0	0	hsa-miR-367-3p	-0.19	-0.19	0.61	2011
MBNL3	ENST00000370839.3	muscleblind-like splicing regulator 3	593	1	0	1	0	1	0	0	1	2	hsa-miR-32-5p	-0.19	-0.24	0.77	2011
CRTAM	ENST00000227348.4	cytotoxic and regulatory T cell molecule	5	1	0	1	0	0	0	0	0	0	hsa-miR-363-3p	-0.19	-0.19	0.1	2009, 2011
TBC1D12	ENST00000225235.4	TBC1 domain family, member 12	172	1	0	0	1	0	0	0	0	1	hsa-miR-363-3p	-0.19	-0.21	0.8	2009, 2011
SMIM14	ENST00000295958.5	small integral membrane protein 14	601	1	0	0	1	2	0	0	2	0	hsa-miR-367-3p	-0.19	-0.24	0.77
CLGN	ENST00000325617.5	calmegin	288	1	0	0	1	1	0	0	1	0	hsa-miR-367-3p	-0.19	-0.28	0.8	2009
ICK	ENST00000350082.5	intestinal cell (MAK-like) kinase	18	1	0	1	0	0	0	0	0	1	hsa-miR-367-3p	-0.19	-0.19	0.33	2009, 2011
NCOA1	ENST00000405141.1	nuclear receptor coactivator 1	200	1	0	0	1	0	0	0	0	0	hsa-miR-363-3p	-0.19	-0.19	0.79	2005, 2007, 2009, 2011
KIF1B	ENST00000377086.1	kinesin family member 1B	234	1	0	1	0	0	0	0	0	0	hsa-miR-32-5p	-0.19	-0.19	0.77	2011
WDR81	ENST00000437219.2	WD repeat domain 81	1387	1	0	0	1	0	0	0	0	0	hsa-miR-367-3p	-0.19	-0.19	0.8	2009, 2011
TRIO	ENST00000344204.4	trio Rho guanine nucleotide exchange factor	365	1	0	1	0	0	0	0	0	0	hsa-miR-32-5p	-0.19	-0.19	0.77	2005, 2007, 2009, 2011
CHGA	ENST00000216492.5	chromogranin A (parathyroid secretory protein 1)	7	1	0	0	1	0	0	0	0	0	hsa-miR-363-3p	-0.19	-0.19	0.75	2009, 2011
NOV	ENST00000259526.3	nephroblastoma overexpressed	44	1	0	1	0	0	0	0	0	0	hsa-miR-367-3p	-0.19	-0.19	< 0.1
PAPD5	ENST00000357464.3	PAP associated domain containing 5	152	1	0	1	0	1	0	1	0	2	hsa-miR-32-5p	-0.19	-0.22	0.77	2009, 2011
TTC9	ENST00000256367.2	tetratricopeptide repeat domain 9	39	2	1	0	1	0	0	0	0	1	hsa-miR-367-3p	-0.19	-0.5	0.96	2009, 2011
GATAD2B	ENST00000368655.4	GATA zinc finger domain containing 2B	48	2	1	1	0	0	0	0	0	0	hsa-miR-25-3p	-0.18	-0.36	0.97	2011
SETD7	ENST00000274031.3	SET domain containing (lysine methyltransferase) 7	76	1	0	0	1	1	0	0	1	0	hsa-miR-363-3p	-0.18	-0.19	0.8	2009, 2011
TBX3	ENST00000349155.2	T-box 3	71	1	0	0	1	0	0	0	0	0	hsa-miR-367-3p	-0.18	-0.18	0.75	2005, 2007, 2009, 2011
GRM7	ENST00000486284.1	glutamate receptor, metabotropic 7	5	1	0	0	1	0	0	0	0	1	hsa-miR-363-3p	-0.18	-0.18	0.74	2007
PPP1R3D	ENST00000370996.3	protein phosphatase 1, regulatory subunit 3D	132	1	0	1	0	0	0	0	0	2	hsa-miR-32-5p	-0.18	-0.21	0.46	2009, 2011
INSIG1	ENST00000342407.5	insulin induced gene 1	1776	1	0	1	0	0	0	0	0	2	hsa-miR-32-5p	-0.18	-0.42	0.77	2005, 2007, 2009, 2011
CHSY3	ENST00000305031.4	chondroitin sulfate synthase 3	221	1	0	0	1	0	0	0	0	0	hsa-miR-367-3p	-0.18	-0.18	0.8	2007
QSER1	ENST00000399302.2	glutamine and serine rich 1	34	1	0	1	0	0	0	0	0	0	hsa-miR-363-3p	-0.18	-0.18	0.77	2007, 2009, 2011
ADAM23	ENST00000264377.3	ADAM metallopeptidase domain 23	113	1	0	0	1	0	0	0	0	0	hsa-miR-367-3p	-0.18	-0.18	0.73	2005, 2007, 2009, 2011
NRK	ENST00000243300.9	Nik related kinase	5	1	1	0	0	0	0	0	0	0	hsa-miR-25-3p	-0.18	-0.18	0.84	2009, 2011
POLK	ENST00000241436.4	polymerase (DNA directed) kappa	294	1	1	0	0	2	0	0	2	0	hsa-miR-25-3p	-0.18	-0.28	< 0.1	2005, 2007, 2009, 2011
AXL	ENST00000301178.4	AXL receptor tyrosine kinase	976	1	0	1	0	3	0	2	1	1	hsa-miR-32-5p	-0.18	-0.39	0.75	2009, 2011
ANKRD13C	ENST00000370944.4	ankyrin repeat domain 13C	369	2	0	1	1	0	0	0	0	2	hsa-miR-32-5p	-0.18	-0.43	0.95	2007, 2009, 2011
MBOAT2	ENST00000305997.3	membrane bound O-acyltransferase domain containing 2	1145	1	0	0	1	0	0	0	0	0	hsa-miR-363-3p	-0.18	-0.18	0.8	2007, 2009, 2011
TBC1D19	ENST00000264866.4	TBC1 domain family, member 19	77	1	0	0	1	0	0	0	0	0	hsa-miR-363-3p	-0.18	-0.22	0.8
PITPNM2	ENST00000280562.5	phosphatidylinositol transfer protein, membrane-associated 2	66	2	1	0	1	0	0	0	0	0	hsa-miR-367-3p	-0.18	-0.23	0.99	2007, 2009, 2011
SOBP	ENST00000317357.5	sine oculis binding protein homolog (Drosophila)	22	1	0	1	0	0	0	0	0	0	hsa-miR-25-3p	-0.18	-0.3	0.77	2007, 2009, 2011
RUNX1T1	ENST00000523629.1	runt-related transcription factor 1; translocated to, 1 (cyclin D-related)	9	1	1	0	0	0	0	0	0	1	hsa-miR-367-3p	-0.18	-0.18	0.92	2011
ZNF532	ENST00000336078.4	zinc finger protein 532	5	1	0	0	1	1	0	0	1	1	hsa-miR-367-3p	-0.18	-0.18	0.86	2007, 2009, 2011
TWIST1	ENST00000242261.5	twist basic helix-loop-helix transcription factor 1	190	1	0	0	1	0	0	0	0	0	hsa-miR-367-3p	-0.18	-0.18	0.8	2007, 2009, 2011
PDE8A	ENST00000310298.4	phosphodiesterase 8A	183	1	0	1	0	0	0	0	0	0	hsa-miR-32-5p	-0.18	-0.18	0.61	2009, 2011
EZH2	ENST00000478654.1	enhancer of zeste homolog 2 (Drosophila)	577	1	0	0	1	0	0	0	0	0	hsa-miR-363-3p	-0.18	-0.18	0.43
BMPR2	ENST00000374574.2	bone morphogenetic protein receptor, type II (serine/threonine kinase)	287	1	1	0	0	0	0	0	0	2	hsa-miR-367-3p	-0.18	-0.31	0.95	2005, 2007, 2009, 2011
ZDHHC21	ENST00000380916.4	zinc finger, DHHC-type containing 21	196	1	0	0	1	1	0	1	0	0	hsa-miR-25-3p	-0.18	-0.33	0.79	2005, 2007, 2009, 2011
GRID2	ENST00000282020.4	glutamate receptor, ionotropic, delta 2	5	1	0	0	1	0	0	0	0	2	hsa-miR-367-3p	-0.18	-0.18	0.73
TOP1	ENST00000361337.2	topoisomerase (DNA) I	15	1	0	0	1	0	0	0	0	0	hsa-miR-32-5p	-0.18	-0.18	0.67	2005, 2007, 2011
ZBTB18	ENST00000358704.4	zinc finger and BTB domain containing 18	935	1	0	0	1	0	0	0	0	0	hsa-miR-367-3p	-0.18	-0.18	0.78	2005, 2007, 2009, 2011
ATP2A2	ENST00000395494.2	ATPase, Ca++ transporting, cardiac muscle, slow twitch 2	2042	1	1	0	0	0	0	0	0	0	hsa-miR-363-3p	-0.18	-0.2	0.9	2009, 2011
PIP4K2C	ENST00000354947.5	phosphatidylinositol-5-phosphate 4-kinase, type II, gamma	457	1	0	0	1	0	0	0	0	0	hsa-miR-25-3p	-0.18	-0.18	0.79	2005, 2007, 2009, 2011
EGR2	ENST00000242480.3	early growth response 2	5	1	0	1	0	0	0	0	0	1	hsa-miR-25-3p	-0.18	-0.18	0.14	2011
DLGAP2	ENST00000421627.2	discs, large (Drosophila) homolog-associated protein 2	5	1	1	0	0	2	1	0	1	0	hsa-miR-367-3p	-0.18	-0.18	0.95	2005, 2007, 2009, 2011
FKBP1A	ENST00000400137.4	FK506 binding protein 1A, 12kDa	72	1	0	0	1	0	0	0	0	1	hsa-miR-367-3p	-0.18	-0.21	0.44	2007, 2011
KLHL29	ENST00000486442.1	kelch-like family member 29	414	1	1	0	0	0	0	0	0	0	hsa-miR-367-3p	-0.17	-0.17	0.84	2011
RBFOX1	ENST00000355637.4	RNA binding protein, fox-1 homolog (C. elegans) 1	5	1	0	0	1	0	0	0	0	2	hsa-miR-25-3p	-0.17	-0.17	0.74	2009, 2011
EPS8	ENST00000543523.1	epidermal growth factor receptor pathway substrate 8	2643	1	0	0	1	1	0	1	0	1	hsa-miR-363-3p	-0.17	-0.2	0.8	2005, 2007, 2009, 2011
MSRB3	ENST00000308259.5	methionine sulfoxide reductase B3	83	1	0	1	0	2	0	1	1	1	hsa-miR-363-3p	-0.17	-0.46	0.85	2009, 2011
LCOR	ENST00000371103.3	ligand dependent nuclear receptor corepressor	94	2	0	0	2	0	0	0	0	1	hsa-miR-363-3p	-0.17	-0.17	0.93	2007, 2009, 2011
COPS2	ENST00000388901.5	COP9 signalosome subunit 2	11120	1	0	0	1	0	0	0	0	0	hsa-miR-363-3p	-0.17	-0.17	0.8	2005, 2007, 2009, 2011
ESRRG	ENST00000361525.3	estrogen-related receptor gamma	5	1	0	0	1	0	0	0	0	2	hsa-miR-367-3p	-0.17	-0.17	0.75	2005, 2007
JPH2	ENST00000372980.3	junctophilin 2	76	1	1	0	0	0	0	0	0	1	hsa-miR-367-3p	-0.17	-0.17	0.65	2011
EPB41L4A	ENST00000261486.5	erythrocyte membrane protein band 4.1 like 4A	103	1	1	0	0	0	0	0	0	1	hsa-miR-367-3p	-0.17	-0.17	0.62	2011
NPAS3	ENST00000346562.2	neuronal PAS domain protein 3	9	1	0	1	0	0	0	0	0	0	hsa-miR-32-5p	-0.17	-0.17	0.46
RAG1	ENST00000299440.5	recombination activating gene 1	5	1	0	1	0	2	0	1	1	3	hsa-miR-367-3p	-0.17	-0.17	< 0.1	2011
ERBB2IP	ENST00000284037.5	erbb2 interacting protein	177	1	0	0	1	0	0	0	0	2	hsa-miR-25-3p	-0.17	-0.17	0.6	2005, 2007, 2011
SLC38A2	ENST00000256689.5	solute carrier family 38, member 2	696	1	0	1	0	1	0	0	1	0	hsa-miR-367-3p	-0.17	-0.23	0.11	2005, 2007
RNF44	ENST00000274811.4	ring finger protein 44	1623	1	0	1	0	1	0	0	1	0	hsa-miR-32-5p	-0.17	-0.3	0.85	2005, 2007, 2009, 2011
PANK3	ENST00000239231.6	pantothenate kinase 3	522	1	0	0	1	1	0	0	1	0	hsa-miR-367-3p	-0.17	-0.18	0.8	2009, 2011
CTTNBP2	ENST00000160373.3	cortactin binding protein 2	29	1	0	0	1	0	0	0	0	0	hsa-miR-363-3p	-0.17	-0.17	0.8	2005, 2007, 2011
RP11-770J1.4	ENST00000532619.1		5	1	0	0	1	0	0	0	0	0	hsa-miR-367-3p	-0.17	-0.17	0.79
MYH9	ENST00000216181.5	myosin, heavy chain 9, non-muscle	1317	1	0	1	0	0	0	0	0	1	hsa-miR-363-3p	-0.17	-0.17	0.77	2005, 2007, 2009, 2011
MAP1B	ENST00000296755.7	microtubule-associated protein 1B	259	1	1	0	0	0	0	0	0	0	hsa-miR-363-3p	-0.17	-0.18	0.91	2009, 2011
DBT	ENST00000370132.4	dihydrolipoamide branched chain transacylase E2	117	1	0	1	0	0	0	0	0	1	hsa-miR-363-3p	-0.17	-0.19	< 0.1	2009, 2011
SNAI1	ENST00000244050.2	snail family zinc finger 1	486	1	0	0	1	0	0	0	0	0	hsa-miR-367-3p	-0.17	-0.17	0.51	2009, 2011
PTPRD	ENST00000381196.4	protein tyrosine phosphatase, receptor type, D	101	1	1	0	0	0	0	0	0	0	hsa-miR-367-3p	-0.17	-0.32	0.9	2007, 2009, 2011
OTUD4	ENST00000454497.2	OTU domain containing 4	18	1	1	0	0	0	0	0	0	1	hsa-miR-367-3p	-0.17	-0.17	0.89	2007, 2009, 2011
BAK1	ENST00000442998.2	BCL2-antagonist/killer 1	15	1	0	1	0	0	0	0	0	0	hsa-miR-363-3p	-0.17	-0.17	< 0.1
ATP2B4	ENST00000367218.3	ATPase, Ca++ transporting, plasma membrane 4	7311	1	1	0	0	0	0	0	0	1	hsa-miR-367-3p	-0.17	-0.17	< 0.1	2009, 2011
KCNC4	ENST00000369787.3	potassium voltage-gated channel, Shaw-related subfamily, member 4	138	2	1	0	1	0	0	0	0	0	hsa-miR-25-3p	-0.17	-0.35	0.97	2009, 2011
GRAMD4	ENST00000361034.3	GRAM domain containing 4	403	1	0	0	1	0	0	0	0	0	hsa-miR-25-3p	-0.17	-0.17	0.8	2009, 2011
GPRC5A	ENST00000014914.5	G protein-coupled receptor, family C, group 5, member A	341	1	0	0	1	0	0	0	0	0	hsa-miR-25-3p	-0.17	-0.17	0.42	2011
AKAP10	ENST00000225737.6	A kinase (PRKA) anchor protein 10	700	1	0	0	1	0	0	0	0	0	hsa-miR-367-3p	-0.17	-0.17	0.8
FBXO28	ENST00000424254.2	F-box protein 28	461	1	0	0	1	0	0	0	0	0	hsa-miR-367-3p	-0.17	-0.17	0.8	2005, 2007, 2011
MOB4	ENST00000233892.4	MOB family member 4, phocein	123	1	0	0	1	0	0	0	0	0	hsa-miR-25-3p	-0.17	-0.19	0.7	2011
LRRC20	ENST00000355790.4	leucine rich repeat containing 20	159	1	0	0	1	0	0	0	0	0	hsa-miR-367-3p	-0.17	-0.17	0.78	2005, 2007, 2009, 2011
C16orf52	ENST00000542527.2	chromosome 16 open reading frame 52	102	1	0	1	0	0	0	0	0	0	hsa-miR-32-5p	-0.17	-0.25	0.73	2011
GRM2	ENST00000395052.3	glutamate receptor, metabotropic 2	5	1	0	0	1	0	0	0	0	0	hsa-miR-363-3p	-0.17	-0.17	0.47	2007, 2011
QKI	ENST00000392127.2	QKI, KH domain containing, RNA binding	323	1	0	0	1	2	0	0	2	2	hsa-miR-367-3p	-0.16	-0.23	0.79	2005, 2007, 2011
PDS5A	ENST00000303538.8	PDS5, regulator of cohesion maintenance, homolog A (S. cerevisiae)	1518	1	0	0	1	0	0	0	0	0	hsa-miR-363-3p	-0.16	-0.17	0.8	2005, 2007, 2011
RAB8B	ENST00000321437.4	RAB8B, member RAS oncogene family	45	1	1	0	0	0	0	0	0	2	hsa-miR-32-5p	-0.16	-0.27	0.45	2009, 2011
BLOC1S5	ENST00000397457.2	biogenesis of lysosomal organelles complex-1, subunit 5, muted	187	1	0	0	1	0	0	0	0	1	hsa-miR-32-5p	-0.16	-0.17	0.63
UBR1	ENST00000382177.2	ubiquitin protein ligase E3 component n-recognin 1	11	1	1	0	0	1	0	0	1	1	hsa-miR-367-3p	-0.16	-0.17	< 0.1
NUTF2	ENST00000219169.4	nuclear transport factor 2	222	2	0	0	2	0	0	0	0	0	hsa-miR-367-3p	-0.16	-0.31	0.93
TOR1AIP2	ENST00000367612.3	torsin A interacting protein 2	569	1	0	1	0	2	0	2	0	0	hsa-miR-363-3p	-0.16	-0.26	0.77	2011
GAN	ENST00000568107.2	gigaxonin	185	3	0	1	2	1	0	0	1	4	hsa-miR-363-3p	-0.16	-0.27	0.99	2011
CTNNBIP1	ENST00000377263.1	catenin, beta interacting protein 1	493	1	0	0	1	0	0	0	0	0	hsa-miR-367-3p	-0.16	-0.24	0.8	2005, 2007, 2009, 2011
GAS2L3	ENST00000547754.1	growth arrest-specific 2 like 3	478	1	0	1	0	0	0	0	0	0	hsa-miR-32-5p	-0.16	-0.17	0.77
HECW1	ENST00000395891.2	HECT, C2 and WW domain containing E3 ubiquitin protein ligase 1	11	1	0	0	1	0	0	0	0	2	hsa-miR-367-3p	-0.16	-0.16	0.8	2005, 2007, 2009, 2011
NKPD1	ENST00000317951.4	NTPase, KAP family P-loop domain containing 1	10	1	0	0	1	0	0	0	0	0	hsa-miR-363-3p	-0.16	-0.16	0.79	2011
MARCH8	ENST00000453424.2	membrane-associated ring finger (C3HC4) 8, E3 ubiquitin protein ligase	48	1	0	1	0	0	0	0	0	1	hsa-miR-367-3p	-0.16	-0.16	0.77
TPCN1	ENST00000335509.6	two pore segment channel 1	401	1	0	0	1	0	0	0	0	0	hsa-miR-25-3p	-0.16	-0.16	0.8	2005, 2007, 2011
JARID2	ENST00000341776.2	jumonji, AT rich interactive domain 2	199	1	0	1	0	0	0	0	0	0	hsa-miR-367-3p	-0.16	-0.16	0.76	2009, 2011
RFX7	ENST00000423270.1	regulatory factor X, 7	1049	1	0	0	1	1	0	0	1	0	hsa-miR-367-3p	-0.16	-0.16	0.74	2007, 2009, 2011
MAT2B	ENST00000518095.1	methionine adenosyltransferase II, beta	1901	1	0	1	0	0	0	0	0	0	hsa-miR-363-3p	-0.16	-0.16	ORF
C6orf62	ENST00000378119.4	chromosome 6 open reading frame 62	300	1	0	1	0	0	0	0	0	0	hsa-miR-32-5p	-0.16	-0.35	0.77	2005, 2007, 2009, 2011
DCLK2	ENST00000296550.7	doublecortin-like kinase 2	7	1	0	0	1	0	0	0	0	0	hsa-miR-363-3p	-0.16	-0.16	0.8	2005, 2007, 2009, 2011
IKZF2	ENST00000457361.1	IKAROS family zinc finger 2 (Helios)	32	1	1	0	0	0	0	0	0	3	hsa-miR-25-3p	-0.16	-0.18	0.84	2007, 2009, 2011
USP44	ENST00000552440.1	ubiquitin specific peptidase 44	29	1	0	1	0	0	0	0	0	1	hsa-miR-363-3p	-0.16	-0.2	0.38	2005, 2007, 2011
KMT2E	ENST00000334877.4	lysine (K)-specific methyltransferase 2E	654	1	0	0	1	0	0	0	0	0	hsa-miR-32-5p	-0.16	-0.16	0.8	2005, 2007
SLC45A3	ENST00000367145.3	solute carrier family 45, member 3	17	1	0	0	1	0	0	0	0	0	hsa-miR-367-3p	-0.16	-0.16	0.8	2007, 2009, 2011
ZBTB46	ENST00000245663.4	zinc finger and BTB domain containing 46	71	1	0	0	1	0	0	0	0	0	hsa-miR-363-3p	-0.16	-0.16	0.79	2011
OXSR1	ENST00000311806.3	oxidative stress responsive 1	1790	1	0	0	1	0	0	0	0	0	hsa-miR-363-3p	-0.16	-0.16	0.79	2005, 2007, 2009, 2011
LIN28A	ENST00000326279.6	lin-28 homolog A (C. elegans)	5	1	0	0	1	0	0	0	0	1	hsa-miR-92a-3p	-0.16	-0.16	0.8	2005, 2007, 2009, 2011
FAM160B1	ENST00000369248.4	family with sequence similarity 160, member B1	91	1	1	0	0	1	0	0	1	0	hsa-miR-363-3p	-0.16	-0.27	0.95	2005, 2007, 2009, 2011
ZNF385D	ENST00000281523.2	zinc finger protein 385D	5	1	0	0	1	0	0	0	0	0	hsa-miR-367-3p	-0.16	-0.16	0.78	2009, 2011
NUDCD3	ENST00000355451.7	NudC domain containing 3	659	1	0	0	1	0	0	0	0	0	hsa-miR-363-3p	-0.16	-0.17	0.8	2009, 2011
CACNA1H	ENST00000358590.4	calcium channel, voltage-dependent, T type, alpha 1H subunit	11	1	0	0	1	0	0	0	0	0	hsa-miR-363-3p	-0.16	-0.16	0.79	2005, 2007, 2009, 2011
PALM2	ENST00000448454.2	paralemmin 2	35	1	0	0	1	1	1	0	0	4	hsa-miR-367-3p	-0.16	-0.16	0.79	2009, 2011
UNC79	ENST00000553484.1	unc-79 homolog (C. elegans)	5	1	0	0	1	0	0	0	0	0	hsa-miR-367-3p	-0.16	-0.16	0.62	2005, 2007
ARID5B	ENST00000279873.7	AT rich interactive domain 5B (MRF1-like)	397	1	0	1	0	0	0	0	0	4	hsa-miR-32-5p	-0.16	-0.16	0.57	2009, 2011
DUSP6	ENST00000279488.7	dual specificity phosphatase 6	1056	1	0	0	1	0	0	0	0	0	hsa-miR-363-3p	-0.16	-0.16	0.8	2005, 2007
S1PR1	ENST00000305352.6	sphingosine-1-phosphate receptor 1	251	1	0	1	0	2	0	0	2	0	hsa-miR-363-3p	-0.16	-0.4	0.77	2005, 2007, 2009, 2011
NCKAP5	ENST00000409261.1	NCK-associated protein 5	51	1	0	1	0	0	0	0	0	1	hsa-miR-32-5p	-0.16	-0.34	0.73	2007, 2011
FREM2	ENST00000280481.7	FRAS1 related extracellular matrix protein 2	33	1	0	1	0	1	0	1	0	1	hsa-miR-367-3p	-0.16	-0.18	0.77
WDFY3	ENST00000322366.6	WD repeat and FYVE domain containing 3	596	2	0	1	1	0	0	0	0	0	hsa-miR-367-3p	-0.16	-0.32	0.84	2005, 2007, 2011
EIF5B	ENST00000289371.6	eukaryotic translation initiation factor 5B	188	1	0	0	1	1	0	0	1	0	hsa-miR-363-3p	-0.16	-0.27	0.8
METAP1	ENST00000296411.6	methionyl aminopeptidase 1	887	1	0	0	1	0	0	0	0	0	hsa-miR-363-3p	-0.16	-0.19	0.61
ALX4	ENST00000329255.3	ALX homeobox 4	52	1	0	0	1	0	0	0	0	0	hsa-miR-367-3p	-0.15	-0.15	0.8
AGO2	ENST00000220592.5	argonaute RISC catalytic component 2	350	1	0	0	1	2	0	0	2	1	hsa-miR-367-3p	-0.15	-1.68	0.8
RAB14	ENST00000373840.4	RAB14, member RAS oncogene family	586	2	1	1	0	0	0	0	0	0	hsa-miR-367-3p	-0.15	-0.46	0.89	2005, 2007, 2009, 2011
TPBGL	ENST00000562197.2	trophoblast glycoprotein-like	8	1	0	0	1	0	0	0	0	0	hsa-miR-367-3p	-0.15	-0.15	0.79	2011
HOXD11	ENST00000249504.5	homeobox D11	124	1	1	0	0	2	1	0	1	2	hsa-miR-367-3p	-0.15	-0.51	0.95
TGFB2	ENST00000366930.4	transforming growth factor, beta 2	157	1	0	0	1	1	0	0	1	0	hsa-miR-367-3p	-0.15	-0.16	0.72	2011
PCDH10	ENST00000264360.5	protocadherin 10	9	1	0	0	1	0	0	0	0	1	hsa-miR-367-3p	-0.15	-0.15	0.77	2005, 2007, 2009, 2011
RP11-766F14.2	ENST00000511828.1	Protein LOC285556	5	1	0	1	0	0	0	0	0	1	hsa-miR-363-3p	-0.15	-0.15	0.58
HSPE1-MOB4	ENST00000604458.1	HSPE1-MOB4 readthrough	123	1	0	0	1	0	0	0	0	0	hsa-miR-25-3p	-0.15	-0.18	0.7	2011
PITPNA	ENST00000313486.7	phosphatidylinositol transfer protein, alpha	366	1	1	0	0	0	0	0	0	0	hsa-miR-367-3p	-0.15	-0.36	0.94	2005, 2007, 2009, 2011
SRPK2	ENST00000393651.3	SRSF protein kinase 2	381	1	0	0	1	0	0	0	0	0	hsa-miR-367-3p	-0.15	-0.18	0.8	2005, 2007, 2009, 2011
TFDP2	ENST00000499676.2	transcription factor Dp-2 (E2F dimerization partner 2)	128	1	0	1	0	0	0	0	0	1	hsa-miR-32-5p	-0.15	-0.3	0.77	2011
ITPRIPL2	ENST00000381440.3	inositol 1,4,5-trisphosphate receptor interacting protein-like 2	893	1	0	1	0	0	0	0	0	1	hsa-miR-32-5p	-0.15	-0.15	0.18	2007, 2009, 2011
SCUBE3	ENST00000274938.7	signal peptide, CUB domain, EGF-like 3	47	1	0	1	0	0	0	0	0	0	hsa-miR-367-3p	-0.15	-0.21	0.77	2005, 2007, 2009, 2011
RNF11	ENST00000242719.3	ring finger protein 11	5881	1	1	0	0	2	0	1	1	0	hsa-miR-25-3p	-0.15	-0.56	0.95	2009, 2011
PLEKHM1	ENST00000430334.3	pleckstrin homology domain containing, family M (with RUN domain) member 1	90	1	0	0	1	0	0	0	0	1	hsa-miR-363-3p	-0.15	-0.15	0.76	2005, 2007, 2009, 2011
HMGA2	ENST00000403681.2	high mobility group AT-hook 2	8021	1	0	0	1	0	0	0	0	1	hsa-miR-32-5p	-0.15	-0.15	0.69	2005, 2007, 2009, 2011
TMEM184B	ENST00000361906.3	transmembrane protein 184B	1362	1	1	0	0	2	1	1	0	0	hsa-miR-25-3p	-0.15	-0.25	0.95	2007, 2009, 2011
STYX	ENST00000354586.4	serine/threonine/tyrosine interacting protein	250	1	0	0	1	1	0	0	1	2	hsa-miR-363-3p	-0.15	-0.26	0.8	2005, 2007, 2009, 2011
BMP7	ENST00000395863.3	bone morphogenetic protein 7	83	1	0	0	1	0	0	0	0	0	hsa-miR-367-3p	-0.15	-0.16	0.7	2011
KCNJ3	ENST00000295101.2	potassium inwardly-rectifying channel, subfamily J, member 3	21	1	0	0	1	0	0	0	0	1	hsa-miR-367-3p	-0.15	-0.15	0.8	2005, 2007, 2009, 2011
HAPLN1	ENST00000274341.4	hyaluronan and proteoglycan link protein 1	5	1	0	0	1	0	0	0	0	0	hsa-miR-92a-3p	-0.15	-0.15	0.79	2011
NAA15	ENST00000296543.5	N(alpha)-acetyltransferase 15, NatA auxiliary subunit	546	1	0	0	1	0	0	0	0	1	hsa-miR-363-3p	-0.15	-0.15	0.78	2005, 2007, 2009, 2011
SOCS6	ENST00000397942.3	suppressor of cytokine signaling 6	140	1	1	0	0	0	0	0	0	3	hsa-miR-367-3p	-0.15	-0.25	0.81	2007, 2009, 2011
FAM214A	ENST00000261844.7	family with sequence similarity 214, member A	62	1	0	0	1	1	0	1	0	0	hsa-miR-367-3p	-0.15	-0.25	0.63	2007
PLXDC2	ENST00000377252.4	plexin domain containing 2	506	1	0	0	1	4	0	3	1	2	hsa-miR-367-3p	-0.15	-0.54	0.77
MYO5A	ENST00000399231.3	myosin VA (heavy chain 12, myoxin)	573	1	1	0	0	2	0	1	1	1	hsa-miR-367-3p	-0.15	-0.3	0.91	2011
TTPAL	ENST00000262605.4	tocopherol (alpha) transfer protein-like	265	1	0	0	1	0	0	0	0	0	hsa-miR-363-3p	-0.15	-0.15	0.69	2009, 2011
XRN1	ENST00000264951.4	5'-3' exoribonuclease 1	612	1	0	1	0	0	0	0	0	0	hsa-miR-367-3p	-0.15	-0.15	0.74	2009, 2011
KLHL18	ENST00000232766.5	kelch-like family member 18	74	1	0	1	0	0	0	0	0	0	hsa-miR-32-5p	-0.15	-0.15	0.76	2005, 2007, 2009, 2011
DLG5	ENST00000372391.2	discs, large homolog 5 (Drosophila)	10	1	0	1	0	0	0	0	0	0	hsa-miR-32-5p	-0.15	-0.15	0.59	2009, 2011
PLD1	ENST00000342215.6	phospholipase D1, phosphatidylcholine-specific	128	2	1	1	0	1	0	0	1	0	hsa-miR-363-3p	-0.15	-0.47	< 0.1
PRKAR2B	ENST00000265717.4	protein kinase, cAMP-dependent, regulatory, type II, beta	148	1	0	0	1	0	0	0	0	1	hsa-miR-32-5p	-0.15	-0.16	0.8	2005, 2007, 2009, 2011
PDP2	ENST00000311765.2	pyruvate dehyrogenase phosphatase catalytic subunit 2	102	1	0	0	1	1	0	1	0	0	hsa-miR-25-3p	-0.15	-0.17	0.45
FRMPD3	ENST00000276185.4	FERM and PDZ domain containing 3	0	1	1	0	0	0	0	0	0	0	hsa-miR-25-3p	-0.14	-0.14	0.41
NAA50	ENST00000240922.3	N(alpha)-acetyltransferase 50, NatE catalytic subunit	260	1	0	0	1	0	0	0	0	2	hsa-miR-25-3p	-0.14	-0.17	0.8	2007, 2011
MAP4K2	ENST00000294066.2	mitogen-activated protein kinase kinase kinase kinase 2	181	1	0	0	1	2	0	0	2	1	hsa-miR-25-3p	-0.14	-0.24	0.79	2011
GPC6	ENST00000377047.4	glypican 6	410	1	1	0	0	0	0	0	0	2	hsa-miR-367-3p	-0.14	-0.15	0.63	2011
CERK	ENST00000216264.8	ceramide kinase	123	1	0	0	1	0	0	0	0	2	hsa-miR-32-5p	-0.14	-0.15	0.57
BACH1	ENST00000286800.3	BTB and CNC homology 1, basic leucine zipper transcription factor 1	273	1	0	0	1	0	0	0	0	0	hsa-miR-367-3p	-0.14	-0.19	0.74	2005, 2007, 2011
AZIN1	ENST00000337198.5	antizyme inhibitor 1	2287	1	0	0	1	0	0	0	0	0	hsa-miR-367-3p	-0.14	-0.2	0.8	2007, 2009, 2011
SNX13	ENST00000428135.3	sorting nexin 13	112	2	1	1	0	0	0	0	0	1	hsa-miR-363-3p	-0.14	-0.55	0.94	2009, 2011
SNAP91	ENST00000521485.1	synaptosomal-associated protein, 91kDa	68	1	0	0	1	0	0	0	0	0	hsa-miR-25-3p	-0.14	-0.14	0.78	2005, 2007, 2009, 2011
EPC2	ENST00000258484.6	enhancer of polycomb homolog 2 (Drosophila)	152	1	0	0	1	0	0	0	0	0	hsa-miR-367-3p	-0.14	-0.16	0.74	2005, 2007, 2011
KPNA5	ENST00000368564.1	karyopherin alpha 5 (importin alpha 6)	76	1	0	0	1	0	0	0	0	2	hsa-miR-367-3p	-0.14	-0.19	0.78
BMPR1A	ENST00000372037.3	bone morphogenetic protein receptor, type IA	125	1	0	0	1	2	1	1	0	2	hsa-miR-367-3p	-0.14	-0.17	0.57
NCOA3	ENST00000341724.6	nuclear receptor coactivator 3	282	1	0	0	1	0	0	0	0	1	hsa-miR-363-3p	-0.14	-0.19	0.8	2009, 2011
CBFA2T3	ENST00000327483.5	core-binding factor, runt domain, alpha subunit 2; translocated to, 3	7	1	1	0	0	0	0	0	0	0	hsa-miR-363-3p	-0.14	-0.21	0.94	2005, 2007, 2009, 2011
SFMBT2	ENST00000361972.4	Scm-like with four mbt domains 2	107	2	1	1	0	0	0	0	0	1	hsa-miR-367-3p	-0.14	-0.14	0.87	2011
DCX	ENST00000356915.2	doublecortin	5	1	0	0	1	1	0	1	0	1	hsa-miR-367-3p	-0.14	-0.14	0.8	2005, 2007, 2009, 2011
C11orf87	ENST00000327419.6	chromosome 11 open reading frame 87	5	1	0	0	1	0	0	0	0	0	hsa-miR-367-3p	-0.14	-0.14	0.79	2011
AGGF1	ENST00000312916.7	angiogenic factor with G patch and FHA domains 1	890	1	0	0	1	0	0	0	0	0	hsa-miR-367-3p	-0.14	-0.14	0.75	2005, 2007, 2011
DCAF8	ENST00000368073.3	DDB1 and CUL4 associated factor 8	1924	1	0	0	1	0	0	0	0	0	hsa-miR-367-3p	-0.14	-0.18	0.79	2007, 2009, 2011
MLTK	ENST00000338983.3	Mitogen-activated protein kinase kinase kinase MLT	766	1	0	0	1	0	0	0	0	1	hsa-miR-25-3p	-0.14	-0.14	0.8	2005, 2007, 2009, 2011
ASTN1	ENST00000361833.2	astrotactin 1	9	1	0	1	0	0	0	0	0	0	hsa-miR-367-3p	-0.14	-0.14	0.33	2011
DIRAS1	ENST00000323469.4	DIRAS family, GTP-binding RAS-like 1	49	1	0	0	1	1	0	0	1	1	hsa-miR-32-5p	-0.14	-0.17	0.78	2005, 2007, 2011
GREB1L	ENST00000580732.2	growth regulation by estrogen in breast cancer-like	30	1	1	0	0	0	0	0	0	3	hsa-miR-25-3p	-0.14	-0.14	0.46
TRPC4	ENST00000379705.3	transient receptor potential cation channel, subfamily C, member 4	21	1	0	0	1	0	0	0	0	1	hsa-miR-367-3p	-0.14	-0.19	0.8
ZFHX3	ENST00000268489.5	zinc finger homeobox 3	57	1	0	1	0	0	0	0	0	3	hsa-miR-32-5p	-0.14	-0.16	0.69	2009, 2011
ANGPTL2	ENST00000373425.3	angiopoietin-like 2	39	1	0	0	1	0	0	0	0	0	hsa-miR-363-3p	-0.14	-0.14	0.79	2005, 2007, 2009, 2011
SFXN1	ENST00000321442.5	sideroflexin 1	1018	1	1	0	0	0	0	0	0	0	hsa-miR-25-3p	-0.13	-0.42	0.92
TEX2	ENST00000258991.3	testis expressed 2	127	1	1	0	0	1	0	1	0	0	hsa-miR-363-3p	-0.13	-0.41	0.8	2009, 2011
DCAF8	ENST00000556710.1	DDB1- and CUL4-associated factor 8	1924	1	0	0	1	0	0	0	0	0	hsa-miR-367-3p	-0.13	-0.17	0.79
HERC2	ENST00000261609.7	HECT and RLD domain containing E3 ubiquitin protein ligase 2	1207	1	0	1	0	0	0	0	0	0	hsa-miR-32-5p	-0.13	-0.18	0.66	2005, 2007, 2009, 2011
ZNF496	ENST00000294753.4	zinc finger protein 496	391	1	0	0	1	0	0	0	0	0	hsa-miR-25-3p	-0.13	-0.14	0.65
HEG1	ENST00000311127.4	heart development protein with EGF-like domains 1	380	1	0	0	1	0	0	0	0	1	hsa-miR-32-5p	-0.13	-0.14	0.79	2009, 2011
FAM117B	ENST00000392238.2	family with sequence similarity 117, member B	245	1	0	0	1	1	0	1	0	1	hsa-miR-32-5p	-0.13	-0.14	0.44	2009, 2011
PDCD6IP	ENST00000307296.3	programmed cell death 6 interacting protein	6149	1	0	0	1	0	0	0	0	2	hsa-miR-363-3p	-0.13	-0.13	0.75	2009, 2011
CPEB1	ENST00000450751.2	cytoplasmic polyadenylation element binding protein 1	5	1	0	0	1	0	0	0	0	0	hsa-miR-367-3p	-0.13	-0.13	0.64	2005, 2007, 2009, 2011
MED29	ENST00000315588.5	mediator complex subunit 29	2453	1	0	1	0	0	0	0	0	0	hsa-miR-92a-3p	-0.13	-0.26	0.77	2005, 2007, 2009, 2011
ZBTB34	ENST00000319119.4	zinc finger and BTB domain containing 34	726	1	0	0	1	0	0	0	0	0	hsa-miR-367-3p	-0.13	-0.13	0.77	2009, 2011
LRRC1	ENST00000370888.1	leucine rich repeat containing 1	343	1	0	1	0	0	0	0	0	0	hsa-miR-32-5p	-0.13	-0.31	< 0.1
RNF157	ENST00000269391.6	ring finger protein 157	163	1	0	0	1	0	0	0	0	0	hsa-miR-363-3p	-0.13	-0.14	0.79	2011
ZFP91	ENST00000316059.6	ZFP91 zinc finger protein	688	1	0	0	1	1	0	0	1	0	hsa-miR-367-3p	-0.13	-0.14	0.62
KIF3B	ENST00000375712.3	kinesin family member 3B	182	1	0	1	0	0	0	0	0	0	hsa-miR-92a-3p	-0.13	-0.13	0.58	2009, 2011
CCNJ	ENST00000265992.5	cyclin J	5	1	0	1	0	0	0	0	0	1	hsa-miR-367-3p	-0.13	-0.13	< 0.1
FRS2	ENST00000550389.1	fibroblast growth factor receptor substrate 2	176	1	0	1	0	1	0	0	1	1	hsa-miR-363-3p	-0.13	-0.2	0.48	2007, 2011
DAAM1	ENST00000395125.1	dishevelled associated activator of morphogenesis 1	167	1	0	0	1	1	0	0	1	2	hsa-miR-367-3p	-0.13	-0.18	0.7
DENND4C	ENST00000380432.2	DENN/MADD domain containing 4C	195	1	0	0	1	1	0	0	1	0	hsa-miR-367-3p	-0.13	-0.14	0.66	2011
SORCS3	ENST00000369701.3	sortilin-related VPS10 domain containing receptor 3	5	1	0	0	1	0	0	0	0	0	hsa-miR-25-3p	-0.13	-0.13	0.66	2009, 2011
CLIP4	ENST00000320081.5	CAP-GLY domain containing linker protein family, member 4	490	1	0	0	1	0	0	0	0	0	hsa-miR-367-3p	-0.13	-0.15	0.42	2007, 2009, 2011
SMARCA5	ENST00000283131.3	SWI/SNF related, matrix associated, actin dependent regulator of chromatin, subfamily a, member 5	478	1	0	0	1	1	0	1	0	0	hsa-miR-363-3p	-0.13	-0.17	0.8	2011
SORL1	ENST00000260197.7	sortilin-related receptor, L(DLR class) A repeats containing	40	1	0	0	1	0	0	0	0	0	hsa-miR-363-3p	-0.13	-0.13	0.8	2005, 2007, 2011
GPR124	ENST00000315215.7	G protein-coupled receptor 124	72	1	0	0	1	0	0	0	0	0	hsa-miR-363-3p	-0.13	-0.13	0.8	2005, 2007, 2009, 2011
KLHL11	ENST00000319121.3	kelch-like family member 11	16	1	1	0	0	1	0	1	0	1	hsa-miR-25-3p	-0.13	-0.19	0.95
RP11-1055B8.7	ENST00000307745.7	BAH and coiled-coil domain-containing protein 1	247	1	1	0	0	0	0	0	0	0	hsa-miR-25-3p	-0.13	-0.13	0.94	2011
CREB3L2	ENST00000330387.6	cAMP responsive element binding protein 3-like 2	2872	2	0	2	0	0	0	0	0	1	hsa-miR-92a-3p	-0.13	-0.13	0.77	2003, 2005, 2007, 2009, 2011
FBXO33	ENST00000298097.7	F-box protein 33	306	1	0	0	1	1	0	0	1	1	hsa-miR-363-3p	-0.13	-0.17	0.78	2005, 2007, 2009, 2011
SP1	ENST00000426431.2	Sp1 transcription factor	402	1	0	0	1	0	0	0	0	1	hsa-miR-25-3p	-0.13	-0.13	0.77	2007, 2009, 2011
UPF2	ENST00000356352.2	UPF2 regulator of nonsense transcripts homolog (yeast)	5	1	0	0	1	0	0	0	0	0	hsa-miR-367-3p	-0.13	-0.13	0.68
TNPO1	ENST00000337273.5	transportin 1	2041	1	1	0	0	1	0	0	1	1	hsa-miR-367-3p	-0.13	-0.21	0.42	2007, 2009, 2011
FAM196A	ENST00000522781.1	family with sequence similarity 196, member A	5	1	0	1	0	0	0	0	0	1	hsa-miR-92a-3p	-0.13	-0.13	< 0.1	2011
PHF15	ENST00000395003.1	PHD finger protein 15	387	1	0	0	1	0	0	0	0	1	hsa-miR-363-3p	-0.13	-0.18	0.8	2005, 2007, 2009, 2011
TRAM2	ENST00000182527.3	translocation associated membrane protein 2	2774	1	1	0	0	0	0	0	0	2	hsa-miR-92a-3p	-0.13	-0.13	0.95	2005, 2007, 2009, 2011
FAM76B	ENST00000358780.5	family with sequence similarity 76, member B	186	1	0	0	1	0	0	0	0	2	hsa-miR-367-3p	-0.13	-0.15	0.6	2007, 2009, 2011
MTF2	ENST00000370298.4	metal response element binding transcription factor 2	653	2	0	0	2	0	0	0	0	0	hsa-miR-367-3p	-0.13	-0.21	0.88	2011
SETD5	ENST00000402198.1	SET domain containing 5	48	1	0	1	0	0	0	0	0	0	hsa-miR-92a-3p	-0.13	-0.2	0.67	2007, 2009, 2011
ZNF521	ENST00000361524.3	zinc finger protein 521	520	1	0	0	1	0	0	0	0	1	hsa-miR-363-3p	-0.13	-0.13	0.78	2011
ENTPD4	ENST00000358689.4	ectonucleoside triphosphate diphosphohydrolase 4	465	1	0	1	0	0	0	0	0	0	hsa-miR-32-5p	-0.13	-0.17	0.77
ATXN1	ENST00000244769.4	ataxin 1	106	2	1	0	1	1	0	0	1	1	hsa-miR-367-3p	-0.13	-0.17	0.97	2005, 2007, 2009, 2011
TNRC6B	ENST00000335727.9	trinucleotide repeat containing 6B	69	1	0	0	1	0	0	0	0	3	hsa-miR-367-3p	-0.12	-0.12	0.76	2007, 2009, 2011
AC010327.2	ENST00000598855.1	Uncharacterized protein; cDNA FLJ45856 fis, clone OCBBF2025631	7	1	0	0	1	0	0	0	0	0	hsa-miR-367-3p	-0.12	-0.12	0.46
ATXN7	ENST00000295900.6	ataxin 7	264	1	0	1	0	0	0	0	0	2	hsa-miR-92a-3p	-0.12	-0.12	0.44	2011
ADO	ENST00000373783.1	2-aminoethanethiol (cysteamine) dioxygenase	686	1	0	0	1	0	0	0	0	1	hsa-miR-363-3p	-0.12	-0.16	0.79	2009, 2011
RPS6KB1	ENST00000225577.4	ribosomal protein S6 kinase, 70kDa, polypeptide 1	16	1	0	0	1	1	0	0	1	0	hsa-miR-363-3p	-0.12	-0.12	0.55	2005, 2007
RASAL2	ENST00000448150.3	RAS protein activator like 2	950	1	1	0	0	1	0	1	0	3	hsa-miR-363-3p	-0.12	-0.12	0.47
ZNF654	ENST00000309495.5	zinc finger protein 654	456	1	0	0	1	0	0	0	0	1	hsa-miR-367-3p	-0.12	-0.14	0.8	2007, 2009, 2011
CDC42BPA	ENST00000366767.3	CDC42 binding protein kinase alpha (DMPK-like)	122	1	0	0	1	0	0	0	0	1	hsa-miR-367-3p	-0.12	-0.14	0.8	2007, 2009, 2011
ZNF469	ENST00000437464.1	zinc finger protein 469	139	1	0	1	0	0	0	0	0	1	hsa-miR-32-5p	-0.12	-0.13	0.77	2011
LRRC8B	ENST00000330947.2	leucine rich repeat containing 8 family, member B	326	1	0	1	0	2	0	2	0	1	hsa-miR-32-5p	-0.12	-0.2	< 0.1	2011
GLTSCR1L	ENST00000314073.5	GLTSCR1-like	59	1	0	0	1	0	0	0	0	0	hsa-miR-367-3p	-0.12	-0.12	0.76	2005, 2007, 2009, 2011
C20orf112	ENST00000359676.5	chromosome 20 open reading frame 112	148	1	1	0	0	0	0	0	0	0	hsa-miR-367-3p	-0.12	-0.19	0.95	2011
DCP1A	ENST00000607628.1	decapping mRNA 1A	87	1	0	0	1	0	0	0	0	0	hsa-miR-367-3p	-0.12	-0.14	0.78	2011
PAIP1	ENST00000306846.3	poly(A) binding protein interacting protein 1	165	1	0	0	1	0	0	0	0	0	hsa-miR-363-3p	-0.12	-0.12	0.73	2005, 2007, 2009, 2011
HNF1B	ENST00000225893.4	HNF1 homeobox B	25	1	0	1	0	0	0	0	0	0	hsa-miR-32-5p	-0.12	-0.34	0.75	2011
ZNF512B	ENST00000369888.1	zinc finger protein 512B	8	1	1	0	0	0	0	0	0	0	hsa-miR-25-3p	-0.12	-0.12	0.59	2007, 2009, 2011
AFF4	ENST00000265343.5	AF4/FMR2 family, member 4	2755	2	0	1	1	0	0	0	0	2	hsa-miR-367-3p	-0.12	-0.13	0.95	2007, 2009, 2011
VCL	ENST00000372755.3	vinculin	189	1	0	0	1	1	0	1	0	0	hsa-miR-363-3p	-0.12	-0.2	0.8	2011
AFF3	ENST00000409236.2	AF4/FMR2 family, member 3	296	1	1	0	0	2	0	1	1	2	hsa-miR-32-5p	-0.12	-0.13	0.91	2009, 2011
PAX5	ENST00000358127.4	paired box 5	5	1	0	0	1	0	0	0	0	1	hsa-miR-363-3p	-0.12	-0.12	0.8
GPR158	ENST00000376351.3	G protein-coupled receptor 158	5	1	0	0	1	0	0	0	0	1	hsa-miR-367-3p	-0.12	-0.12	0.78	2007, 2009, 2011
SPTBN4	ENST00000352632.3	spectrin, beta, non-erythrocytic 4	7	1	0	0	1	0	0	0	0	0	hsa-miR-32-5p	-0.12	-0.12	0.59	2005, 2007, 2011
FUBP1	ENST00000370767.1	far upstream element (FUSE) binding protein 1	2021	1	0	1	0	0	0	0	0	1	hsa-miR-367-3p	-0.12	-0.28	0.74
STRN	ENST00000263918.4	striatin, calmodulin binding protein	476	1	0	0	1	2	0	1	1	3	hsa-miR-25-3p	-0.12	-0.14	0.8	2005, 2007, 2011
FBN1	ENST00000316623.5	fibrillin 1	798	1	1	0	0	1	1	0	0	0	hsa-miR-367-3p	-0.12	-0.19	0.54	2005, 2007, 2009, 2011
SLC25A36	ENST00000446041.2	solute carrier family 25 (pyrimidine nucleotide carrier ), member 36	264	1	0	1	0	2	0	1	1	0	hsa-miR-32-5p	-0.12	-0.26	0.77	2009, 2011
C18orf25	ENST00000282059.6	chromosome 18 open reading frame 25	688	1	0	0	1	0	0	0	0	0	hsa-miR-367-3p	-0.11	-0.12	0.61	2005, 2007, 2009, 2011
PRKAB2	ENST00000254101.3	protein kinase, AMP-activated, beta 2 non-catalytic subunit	363	1	0	0	1	0	0	0	0	1	hsa-miR-363-3p	-0.11	-0.12	0.61	2005, 2007, 2009, 2011
SLC44A1	ENST00000374720.3	solute carrier family 44 (choline transporter), member 1	407	1	0	0	1	0	0	0	0	1	hsa-miR-25-3p	-0.11	-0.11	0.76	2007
WHSC1L1	ENST00000317025.8	Wolf-Hirschhorn syndrome candidate 1-like 1	481	1	0	1	0	0	0	0	0	1	hsa-miR-32-5p	-0.11	-0.12	< 0.1
MLLT10	ENST00000377072.3	myeloid/lymphoid or mixed-lineage leukemia (trithorax homolog, Drosophila); translocated to, 10	495	1	0	0	1	1	0	0	1	0	hsa-miR-363-3p	-0.11	-0.11	0.56
REST	ENST00000309042.7	RE1-silencing transcription factor	31	1	1	0	0	2	0	0	2	0	hsa-miR-367-3p	-0.11	-0.33	0.95	2011
ATRX	ENST00000373344.5	alpha thalassemia/mental retardation syndrome X-linked	77	1	1	0	0	0	0	0	0	1	hsa-miR-25-3p	-0.11	-0.16	0.85	2005, 2007, 2009, 2011
ZNF804B	ENST00000333190.4	zinc finger protein 804B	0	1	0	0	1	0	0	0	0	1	hsa-miR-32-5p	-0.11	-0.11	0.8
ZBTB10	ENST00000430430.1	zinc finger and BTB domain containing 10	113	1	0	0	1	1	1	0	0	0	hsa-miR-32-5p	-0.11	-0.24	0.61
PAXBP1	ENST00000331923.4	PAX3 and PAX7 binding protein 1	340	1	0	0	1	0	0	0	0	0	hsa-miR-25-3p	-0.11	-0.18	0.65	2011
LUZP1	ENST00000418342.1	leucine zipper protein 1	434	1	1	0	0	0	0	0	0	0	hsa-miR-367-3p	-0.11	-0.12	0.95	2005, 2007, 2009, 2011
PAWR	ENST00000328827.4	PRKC, apoptosis, WT1, regulator	1872	1	0	0	1	0	0	0	0	0	hsa-miR-367-3p	-0.11	-0.11	0.51
CHD9	ENST00000566029.1	chromodomain helicase DNA binding protein 9	447	1	0	0	1	0	0	0	0	1	hsa-miR-363-3p	-0.11	-0.11	0.76	2007, 2009, 2011
SEMA6D	ENST00000355997.3	sema domain, transmembrane domain (TM), and cytoplasmic domain, (semaphorin) 6D	179	1	0	1	0	0	0	0	0	0	hsa-miR-32-5p	-0.11	-0.13	0.62	2011
RYR3	ENST00000389232.4	ryanodine receptor 3	5	1	0	0	1	0	0	0	0	0	hsa-miR-367-3p	-0.11	-0.11	0.71	2005, 2007, 2011
SNX2	ENST00000379516.2	sorting nexin 2	397	1	0	0	1	0	0	0	0	0	hsa-miR-363-3p	-0.11	-0.14	0.8	2005, 2007
ACTR3	ENST00000263238.2	ARP3 actin-related protein 3 homolog (yeast)	816	1	0	0	1	0	0	0	0	1	hsa-miR-25-3p	-0.11	-0.11	0.56
SETD1B	ENST00000267197.5	SET domain containing 1B	703	1	0	0	1	0	0	0	0	0	hsa-miR-25-3p	-0.11	-0.11	0.8	2011
TTC14	ENST00000412756.2	tetratricopeptide repeat domain 14	99	1	0	0	1	0	0	0	0	1	hsa-miR-363-3p	-0.11	-0.11	0.67	2011
TBL1XR1	ENST00000430069.1	transducin (beta)-like 1 X-linked receptor 1	334	1	1	0	0	2	0	0	2	0	hsa-miR-363-3p	-0.11	-0.38	0.91	2005, 2007, 2009, 2011
CLEC16A	ENST00000409790.1	C-type lectin domain family 16, member A	108	1	0	0	1	0	0	0	0	0	hsa-miR-367-3p	-0.11	-0.12	0.46	2005, 2007, 2009, 2011
NRG1	ENST00000341377.5	neuregulin 1	113	1	0	1	0	1	0	0	1	0	hsa-miR-363-3p	-0.11	-0.12	< 0.1
STX17	ENST00000259400.6	syntaxin 17	510	2	1	0	1	0	0	0	0	4	hsa-miR-363-3p	-0.1	-0.46	0.75	2009, 2011
PRKAA2	ENST00000371244.4	protein kinase, AMP-activated, alpha 2 catalytic subunit	561	1	0	1	0	2	0	0	2	1	hsa-miR-363-3p	-0.1	-0.12	< 0.1
ELK4	ENST00000357992.4	ELK4, ETS-domain protein (SRF accessory protein 1)	39	1	1	0	0	0	0	0	0	1	hsa-miR-25-3p	-0.1	-0.19	0.94	2011
RBPJ	ENST00000342320.4	recombination signal binding protein for immunoglobulin kappa J region	70	2	0	0	2	0	0	0	0	3	hsa-miR-367-3p	-0.1	-0.14	0.87
RASSF2	ENST00000379400.3	Ras association (RalGDS/AF-6) domain family member 2	88	1	0	1	0	1	0	0	1	1	hsa-miR-367-3p	-0.1	-0.11	0.16	2011
CNTN4	ENST00000427331.1	contactin 4	191	1	1	0	0	3	0	1	2	3	hsa-miR-363-3p	-0.1	-0.16	0.21	2005, 2007, 2009
KCNK3	ENST00000302909.3	potassium channel, subfamily K, member 3	19	1	0	0	1	0	0	0	0	0	hsa-miR-25-3p	-0.1	-0.1	0.8	2011
TSSK6	ENST00000360913.3	testis-specific serine kinase 6	5	1	0	0	1	0	0	0	0	0	hsa-miR-363-3p	-0.1	-0.1	0.8	2005, 2007
MGLL	ENST00000434178.2	monoglyceride lipase	453	1	0	0	1	1	0	1	0	0	hsa-miR-25-3p	-0.1	-0.12	0.8	2005, 2007, 2009, 2011
SEL1L3	ENST00000399878.3	sel-1 suppressor of lin-12-like 3 (C. elegans)	155	1	0	0	1	0	0	0	0	2	hsa-miR-367-3p	-0.1	-0.21	0.78	2009, 2011
BCL9	ENST00000234739.3	B-cell CLL/lymphoma 9	70	1	0	0	1	1	0	0	1	0	hsa-miR-367-3p	-0.1	-0.1	0.65	2005, 2007
CDH19	ENST00000262150.2	cadherin 19, type 2	5	1	1	0	0	0	0	0	0	0	hsa-miR-32-5p	-0.1	-0.1	< 0.1
AIFM2	ENST00000307864.1	apoptosis-inducing factor, mitochondrion-associated, 2	334	1	0	0	1	0	0	0	0	0	hsa-miR-363-3p	-0.1	-0.21	0.8	2009, 2011
PROX1	ENST00000366958.4	prospero homeobox 1	131	1	0	0	1	0	0	0	0	0	hsa-miR-367-3p	-0.1	-0.1	0.78
MARCH3	ENST00000308660.5	membrane-associated ring finger (C3HC4) 3, E3 ubiquitin protein ligase	77	1	0	0	1	0	0	0	0	2	hsa-miR-363-3p	-0.1	-0.21	0.76
MITF	ENST00000328528.6	microphthalmia-associated transcription factor	593	1	0	0	1	0	0	0	0	1	hsa-miR-32-5p	-0.1	-0.11	0.8	2011
EPG5	ENST00000282041.5	ectopic P-granules autophagy protein 5 homolog (C. elegans)	269	1	1	0	0	1	0	1	0	1	hsa-miR-363-3p	-0.1	-0.23	0.93	2007, 2009, 2011
GIGYF2	ENST00000373566.3	GRB10 interacting GYF protein 2	361	1	0	1	0	0	0	0	0	0	hsa-miR-363-3p	-0.1	-0.1	< 0.1	2009, 2011
PRPF40A	ENST00000410080.1	PRP40 pre-mRNA processing factor 40 homolog A (S. cerevisiae)	459	1	0	0	1	1	0	0	1	1	hsa-miR-363-3p	-0.1	-0.14	0.8	2009, 2011
FOXN3	ENST00000345097.4	forkhead box N3	42	2	0	0	2	0	0	0	0	3	hsa-miR-32-5p	-0.1	-0.18	0.95	2009, 2011
HHIP	ENST00000296575.3	hedgehog interacting protein	65	1	0	1	0	0	0	0	0	2	hsa-miR-32-5p	-0.1	-0.18	0.53	2005, 2007
PPARGC1B	ENST00000309241.5	peroxisome proliferator-activated receptor gamma, coactivator 1 beta	12	2	1	0	1	0	0	0	0	0	hsa-miR-367-3p	-0.1	-0.12	0.96	2011
BAZ2A	ENST00000379441.3	bromodomain adjacent to zinc finger domain, 2A	48	1	0	1	0	0	0	0	0	0	hsa-miR-32-5p	-0.1	-0.1	0.34	2005, 2007, 2009, 2011
STAG2	ENST00000371160.1	stromal antigen 2	216	1	0	0	1	0	0	0	0	0	hsa-miR-367-3p	-0.1	-0.11	0.7	2005, 2007, 2011
PDE3B	ENST00000282096.4	phosphodiesterase 3B, cGMP-inhibited	258	1	0	0	1	0	0	0	0	2	hsa-miR-367-3p	-0.1	-0.1	0.74
MYT1L	ENST00000399161.2	myelin transcription factor 1-like	5	1	0	1	0	0	0	0	0	2	hsa-miR-92a-3p	-0.1	-0.1	0.77	2009, 2011
TRIM33	ENST00000358465.2	tripartite motif containing 33	201	1	0	1	0	1	0	0	1	0	hsa-miR-363-3p	-0.09	-0.16	< 0.1
FRYL	ENST00000503238.1	FRY-like	276	1	0	0	1	1	0	0	1	1	hsa-miR-25-3p	-0.09	-0.1	0.51	2007, 2009, 2011
MMP16	ENST00000286614.6	matrix metallopeptidase 16 (membrane-inserted)	12	1	0	0	1	0	0	0	0	1	hsa-miR-363-3p	-0.09	-0.09	0.8	2007, 2009, 2011
NLK	ENST00000407008.3	nemo-like kinase	61	1	1	0	0	0	0	0	0	1	hsa-miR-363-3p	-0.09	-0.41	0.79	2005, 2007, 2009, 2011
LRRFIP2	ENST00000421307.1	leucine rich repeat (in FLII) interacting protein 2	326	1	0	1	0	0	0	0	0	0	hsa-miR-32-5p	-0.09	-0.2	0.55	2011
CACNA1C	ENST00000399655.1	calcium channel, voltage-dependent, L type, alpha 1C subunit	69	1	0	0	1	0	0	0	0	1	hsa-miR-363-3p	-0.09	-0.14	0.8	2011
FBN2	ENST00000262464.4	fibrillin 2	167	1	0	0	1	0	0	0	0	1	hsa-miR-363-3p	-0.09	-0.13	0.64	2009, 2011
RP1-170O19.20	ENST00000470747.4	Uncharacterized protein	151	1	0	0	1	0	0	0	0	0	hsa-miR-363-3p	-0.09	-0.2	0.77
ZDHHC23	ENST00000330212.3	zinc finger, DHHC-type containing 23	10	1	0	0	1	0	0	0	0	0	hsa-miR-32-5p	-0.09	-0.12	0.5
NFYB	ENST00000240055.3	nuclear transcription factor Y, beta	375	1	0	0	1	0	0	0	0	1	hsa-miR-367-3p	-0.09	-0.22	0.8	2009, 2011
CPLX2	ENST00000359546.4	complexin 2	5	1	0	0	1	0	0	0	0	1	hsa-miR-32-5p	-0.09	-0.09	0.8	2009, 2011
DOCK4	ENST00000428084.1	dedicator of cytokinesis 4	211	1	0	1	0	0	0	0	0	0	hsa-miR-32-5p	-0.09	-0.09	< 0.1
ENTPD5	ENST00000334696.6	ectonucleoside triphosphate diphosphohydrolase 5	105	1	0	1	0	0	0	0	0	1	hsa-miR-363-3p	-0.09	-0.2	0.65
AC012123.1	ENST00000426194.1	Uncharacterized protein	24	1	1	0	0	0	0	0	0	0	hsa-miR-367-3p	-0.09	-0.48	0.83
PPP6C	ENST00000373547.4	protein phosphatase 6, catalytic subunit	346	1	0	0	1	0	0	0	0	1	hsa-miR-367-3p	-0.09	-0.2	0.72
GXYLT1	ENST00000398675.3	glucoside xylosyltransferase 1	126	1	1	0	0	0	0	0	0	1	hsa-miR-32-5p	-0.09	-0.09	0.51	2009, 2011
RIMS2	ENST00000507740.1	regulating synaptic membrane exocytosis 2	8	1	1	0	0	0	0	0	0	0	hsa-miR-367-3p	-0.09	-0.09	0.53	2011
COL5A1	ENST00000371817.3	collagen, type V, alpha 1	3111	1	0	0	1	1	1	0	0	0	hsa-miR-363-3p	-0.09	-0.18	0.78	2007, 2009, 2011
PRDM16	ENST00000270722.5	PR domain containing 16	64	1	0	0	1	1	0	0	1	0	hsa-miR-25-3p	-0.09	-0.17	0.8	2009, 2011
EFR3B	ENST00000403714.3	EFR3 homolog B (S. cerevisiae)	14	1	1	0	0	0	0	0	0	0	hsa-miR-367-3p	-0.09	-0.14	< 0.1	2011
PARP8	ENST00000503750.2	poly (ADP-ribose) polymerase family, member 8	80	1	0	0	1	0	0	0	0	0	hsa-miR-363-3p	-0.09	-0.13	0.79	2011
KCND2	ENST00000331113.4	potassium voltage-gated channel, Shal-related subfamily, member 2	5	1	0	0	1	0	0	0	0	0	hsa-miR-363-3p	-0.09	-0.09	0.78	2009, 2011
AQP2	ENST00000199280.3	aquaporin 2 (collecting duct)	5	1	0	0	1	0	0	0	0	0	hsa-miR-363-3p	-0.09	-0.09	0.73	2011
ATL3	ENST00000398868.3	atlastin GTPase 3	734	1	0	1	0	1	0	1	0	0	hsa-miR-32-5p	-0.08	-0.3	0.74
PAPOLA	ENST00000557471.1	poly(A) polymerase alpha	1229	2	1	0	1	0	0	0	0	1	hsa-miR-367-3p	-0.08	-0.32	ORF	2005, 2007
TRHDE	ENST00000261180.4	thyrotropin-releasing hormone degrading enzyme	34	1	0	1	0	1	0	0	1	2	hsa-miR-32-5p	-0.08	-0.15	0.1
CALM3	ENST00000291295.9	calmodulin 3 (phosphorylase kinase, delta)	3982	1	0	0	1	0	0	0	0	0	hsa-miR-25-3p	-0.08	-0.13	0.76	2007, 2009, 2011
FBXL17	ENST00000359660.5	F-box and leucine-rich repeat protein 17	182	1	0	0	1	0	0	0	0	0	hsa-miR-367-3p	-0.08	-0.16	0.78	2011
GPATCH8	ENST00000591680.1	G patch domain containing 8	337	1	0	0	1	0	0	0	0	1	hsa-miR-367-3p	-0.08	-0.09	0.69	2007, 2009, 2011
PURG	ENST00000475541.1	purine-rich element binding protein G	29	1	1	0	0	0	0	0	0	2	hsa-miR-32-5p	-0.08	-0.24	0.35
DAG1	ENST00000515359.2	dystroglycan 1 (dystrophin-associated glycoprotein 1)	241	1	0	0	1	0	0	0	0	0	hsa-miR-363-3p	-0.08	-0.09	0.45	2005, 2007, 2011
RBPMS2	ENST00000560606.1	RNA binding protein with multiple splicing 2	34	1	0	1	0	0	0	0	0	0	hsa-miR-363-3p	-0.08	-0.38	0.77	2007, 2009, 2011
NACC2	ENST00000371753.1	NACC family member 2, BEN and BTB (POZ) domain containing	172	1	0	0	1	0	0	0	0	0	hsa-miR-367-3p	-0.08	-0.12	0.8	2011
MAPK8	ENST00000374182.3	mitogen-activated protein kinase 8	227	1	1	0	0	0	0	0	0	1	hsa-miR-367-3p	-0.08	-0.43	< 0.1
RNF150	ENST00000515673.2	ring finger protein 150	518	1	0	1	0	0	0	0	0	3	hsa-miR-363-3p	-0.08	-0.12	< 0.1
WDR37	ENST00000358220.1	WD repeat domain 37	107	1	0	0	1	0	0	0	0	0	hsa-miR-363-3p	-0.08	-0.11	0.79	2009, 2011
DPP8	ENST00000341861.5	dipeptidyl-peptidase 8	1293	1	0	0	1	0	0	0	0	0	hsa-miR-363-3p	-0.08	-0.13	0.8
SNX30	ENST00000374232.3	sorting nexin family member 30	33	1	0	1	0	0	0	0	0	1	hsa-miR-367-3p	-0.08	-0.09	< 0.1	2009, 2011
SLC45A4	ENST00000519067.1	solute carrier family 45, member 4	418	1	0	0	1	0	0	0	0	0	hsa-miR-25-3p	-0.08	-0.11	0.8
GLCE	ENST00000559420.2	glucuronic acid epimerase	25	1	0	0	1	0	0	0	0	0	hsa-miR-367-3p	-0.08	-0.18	0.8	2005, 2007, 2009, 2011
PRSS12	ENST00000296498.3	protease, serine, 12 (neurotrypsin, motopsin)	57	1	1	0	0	0	0	0	0	1	hsa-miR-25-3p	-0.08	-0.22	< 0.1
ATP6V1B2	ENST00000276390.2	ATPase, H+ transporting, lysosomal 56/58kDa, V1 subunit B2	97	1	1	0	0	0	0	0	0	0	hsa-miR-367-3p	-0.08	-0.23	0.53	2009, 2011
ATMIN	ENST00000299575.4	ATM interactor	129	1	0	1	0	0	0	0	0	0	hsa-miR-92a-3p	-0.07	-0.08	< 0.1
CEBPA	ENST00000498907.2	CCAAT/enhancer binding protein (C/EBP), alpha	12449	1	0	1	0	0	0	0	0	0	hsa-miR-367-3p	-0.07	-0.07	< 0.1	2011
NRAS	ENST00000369535.4	neuroblastoma RAS viral (v-ras) oncogene homolog	551	1	0	1	0	0	0	0	0	0	hsa-miR-32-5p	-0.07	-0.24	< 0.1
FBXO32	ENST00000517956.1	F-box protein 32	500	1	0	0	1	0	0	0	0	2	hsa-miR-367-3p	-0.07	-0.18	0.8	2011
BMP2K	ENST00000335016.5	BMP2 inducible kinase	164	1	0	0	1	0	0	0	0	0	hsa-miR-367-3p	-0.07	-0.08	0.45
ACAN	ENST00000439576.2	aggrecan	165	1	0	1	0	0	0	0	0	0	hsa-miR-25-3p	-0.07	-0.09	< 0.1	2011
DDX3X	ENST00000399959.2	DEAD (Asp-Glu-Ala-Asp) box helicase 3, X-linked	965	1	1	0	0	1	0	0	1	2	hsa-miR-367-3p	-0.07	-0.31	0.92	2005, 2007, 2009, 2011
CDK16	ENST00000457458.2	cyclin-dependent kinase 16	2095	2	0	1	1	0	0	0	0	0	hsa-miR-32-5p	-0.07	-0.28	0.54	2005, 2007, 2009, 2011
PPIP5K2	ENST00000321521.9	diphosphoinositol pentakisphosphate kinase 2	203	1	0	0	1	0	0	0	0	2	hsa-miR-363-3p	-0.07	-0.07	0.8
DMXL1	ENST00000311085.8	Dmx-like 1	136	1	1	0	0	0	0	0	0	0	hsa-miR-25-3p	-0.07	-0.19	0.95	2005, 2007, 2009, 2011
CENPP	ENST00000375587.3	centromere protein P	85	1	0	1	0	1	0	1	0	2	hsa-miR-363-3p	-0.07	-0.23	< 0.1
USP36	ENST00000542802.3	ubiquitin specific peptidase 36	192	1	1	0	0	1	0	0	1	0	hsa-miR-25-3p	-0.07	-0.27	0.95
ATXN1L	ENST00000427980.2	ataxin 1-like	12	1	0	0	1	0	0	0	0	0	hsa-miR-363-3p	-0.07	-0.07	0.8	2011
SLC1A1	ENST00000262352.3	solute carrier family 1 (neuronal/epithelial high affinity glutamate transporter, system Xag), member 1	138	1	0	0	1	0	0	0	0	0	hsa-miR-25-3p	-0.07	-0.07	0.44
MYO18A	ENST00000354329.4	myosin XVIIIA	159	1	0	1	0	0	0	0	0	1	hsa-miR-32-5p	-0.07	-0.07	< 0.1	2007
KCNA1	ENST00000382545.3	potassium voltage-gated channel, shaker-related subfamily, member 1 (episodic ataxia with myokymia)	5	1	1	0	0	0	0	0	0	3	hsa-miR-367-3p	-0.07	-0.07	0.12	2007, 2009, 2011
SLC16A10	ENST00000368850.3	solute carrier family 16 (aromatic amino acid transporter), member 10	233	2	0	1	1	1	0	0	1	2	hsa-miR-32-5p	-0.07	-0.53	0.67
DYRK2	ENST00000344096.3	dual-specificity tyrosine-(Y)-phosphorylation regulated kinase 2	1091	2	1	1	0	1	0	1	0	1	hsa-miR-32-5p	-0.07	-0.73	0.97	2005, 2007, 2009, 2011
NFIC	ENST00000589123.1	nuclear factor I/C (CCAAT-binding transcription factor)	26	1	0	0	1	0	0	0	0	1	hsa-miR-363-3p	-0.07	-0.07	0.8
ABL2	ENST00000502732.1	c-abl oncogene 2, non-receptor tyrosine kinase	892	1	0	0	1	0	0	0	0	1	hsa-miR-367-3p	-0.07	-0.1	0.8	2009, 2011
NOMO2	ENST00000330537.6	NODAL modulator 2	5	1	0	1	0	0	0	0	0	0	hsa-miR-25-3p	-0.07	-0.07	< 0.1	2005, 2007
KIAA1549L	ENST00000321505.4	KIAA1549-like	117	1	0	1	0	0	0	0	0	0	hsa-miR-367-3p	-0.07	-0.1	< 0.1	2011
NEGR1	ENST00000357731.5	neuronal growth regulator 1	28	1	0	0	1	0	0	0	0	6	hsa-miR-367-3p	-0.07	-0.07	0.8	2005, 2007, 2009, 2011
NOMO1	ENST00000287667.7	NODAL modulator 1	5	1	0	1	0	0	0	0	0	0	hsa-miR-25-3p	-0.07	-0.07	< 0.1	2005, 2007
PVRL1	ENST00000264025.3	poliovirus receptor-related 1 (herpesvirus entry mediator C)	50	1	1	0	0	0	0	0	0	0	hsa-miR-25-3p	-0.06	-0.16	0.87	2007, 2009, 2011
HECW2	ENST00000260983.3	HECT, C2 and WW domain containing E3 ubiquitin protein ligase 2	28	1	0	0	1	1	0	0	1	1	hsa-miR-25-3p	-0.06	-0.07	0.72
ARPP19	ENST00000566423.1	cAMP-regulated phosphoprotein, 19kDa	1316	1	0	0	1	1	0	1	0	1	hsa-miR-367-3p	-0.06	-0.21	0.63	2009, 2011
MFHAS1	ENST00000276282.6	malignant fibrous histiocytoma amplified sequence 1	130	1	1	0	0	0	0	0	0	0	hsa-miR-367-3p	-0.06	-0.08	0.95	2007, 2009, 2011
ATP11A	ENST00000487903.1	ATPase, class VI, type 11A	731	1	0	0	1	0	0	0	0	3	hsa-miR-25-3p	-0.06	-0.11	0.8	2009, 2011
RANBP9	ENST00000011619.3	RAN binding protein 9	885	1	0	0	1	0	0	0	0	0	hsa-miR-25-3p	-0.06	-0.23	0.78	2005, 2007, 2009, 2011
ZNF597	ENST00000301744.4	zinc finger protein 597	159	1	0	1	0	0	0	0	0	1	hsa-miR-32-5p	-0.06	-0.24	< 0.1
ANK3	ENST00000280772.2	ankyrin 3, node of Ranvier (ankyrin G)	74	1	0	1	0	0	0	0	0	0	hsa-miR-367-3p	-0.06	-0.06	0.2	2011
NIPBL	ENST00000448238.2	Nipped-B homolog (Drosophila)	250	2	0	0	2	0	0	0	0	0	hsa-miR-363-3p	-0.06	-0.15	0.92	2005, 2007, 2009, 2011
NBEAL1	ENST00000449802.1	neurobeachin-like 1	42	1	1	0	0	0	0	0	0	3	hsa-miR-32-5p	-0.06	-0.09	0.95
CEP350	ENST00000367607.3	centrosomal protein 350kDa	705	1	0	0	1	2	0	1	1	0	hsa-miR-32-5p	-0.06	-0.07	0.68	2007, 2009, 2011
ZNF451	ENST00000370708.4	zinc finger protein 451	190	1	0	0	1	1	0	1	0	0	hsa-miR-367-3p	-0.06	-0.07	0.42
SLC7A11	ENST00000280612.5	solute carrier family 7 (anionic amino acid transporter light chain, xc- system), member 11	61	1	1	0	0	1	0	0	1	3	hsa-miR-363-3p	-0.06	-0.24	0.94	2009, 2011
FBXO41	ENST00000295133.5	F-box protein 41	175	1	0	0	1	0	0	0	0	0	hsa-miR-363-3p	-0.06	-0.06	0.47
FAM81A	ENST00000288228.5	family with sequence similarity 81, member A	53	1	0	0	1	0	0	0	0	1	hsa-miR-367-3p	-0.05	-0.19	0.7	2009, 2011
PPP1R9A	ENST00000289495.5	protein phosphatase 1, regulatory subunit 9A	46	1	0	0	1	2	0	0	2	1	hsa-miR-25-3p	-0.05	-0.15	0.8	2007, 2009, 2011
ABHD13	ENST00000375898.3	abhydrolase domain containing 13	479	1	0	0	1	0	0	0	0	2	hsa-miR-367-3p	-0.05	-0.18	0.8	2007, 2009, 2011
NEDD4L	ENST00000256832.7	neural precursor cell expressed, developmentally down-regulated 4-like, E3 ubiquitin protein ligase	617	1	1	0	0	0	0	0	0	0	hsa-miR-367-3p	-0.05	-0.15	0.73	2009, 2011
DCHS2	ENST00000357232.4	dachsous cadherin-related 2	5	1	0	0	1	0	0	0	0	0	hsa-miR-363-3p	-0.05	-0.05	0.6
NOTCH1	ENST00000277541.6	notch 1	88	1	0	0	1	1	0	0	1	0	hsa-miR-363-3p	-0.05	-0.19	0.8	2005, 2007, 2009, 2011
COG1	ENST00000299886.4	component of oligomeric golgi complex 1	111	1	0	0	1	0	0	0	0	0	hsa-miR-367-3p	-0.05	-0.16	0.78
SBK1	ENST00000341901.4	SH3 domain binding kinase 1	9	1	0	0	1	0	0	0	0	0	hsa-miR-363-3p	-0.05	-0.05	0.8	2007, 2009, 2011
PDZD8	ENST00000334464.5	PDZ domain containing 8	99	1	1	0	0	0	0	0	0	0	hsa-miR-363-3p	-0.05	-0.26	0.91
NF1	ENST00000358273.4	neurofibromin 1	161	1	0	1	0	0	0	0	0	1	hsa-miR-25-3p	-0.05	-0.09	< 0.1	2011
SLC9A7	ENST00000328306.4	solute carrier family 9, subfamily A (NHE7, cation proton antiporter 7), member 7	147	1	1	0	0	0	0	0	0	3	hsa-miR-25-3p	-0.05	-0.28	0.93
PCDH1	ENST00000503492.1	protocadherin 1	30	1	1	0	0	0	0	0	0	1	hsa-miR-363-3p	-0.05	-0.06	0.86
ELFN2	ENST00000402918.2	extracellular leucine-rich repeat and fibronectin type III domain containing 2	22	1	0	0	1	0	0	0	0	0	hsa-miR-367-3p	-0.05	-0.16	0.8	2007, 2009, 2011
ALPK3	ENST00000258888.5	alpha-kinase 3	16	1	0	0	1	0	0	0	0	1	hsa-miR-363-3p	-0.05	-0.05	0.8	2005, 2007, 2009, 2011
CSRNP3	ENST00000314499.7	cysteine-serine-rich nuclear protein 3	24	1	0	0	1	1	0	0	1	0	hsa-miR-367-3p	-0.05	-0.05	0.48	2011
ARL5B	ENST00000377275.3	ADP-ribosylation factor-like 5B	368	1	1	0	0	0	0	0	0	1	hsa-miR-367-3p	-0.05	-0.38	0.94
KLF3	ENST00000261438.5	Kruppel-like factor 3 (basic)	515	1	0	0	1	0	0	0	0	0	hsa-miR-363-3p	-0.05	-0.15	0.8	2009, 2011
SIM2	ENST00000290399.6	single-minded homolog 2 (Drosophila)	108	1	1	0	0	0	0	0	0	1	hsa-miR-367-3p	-0.05	-0.21	0.94	2005, 2007, 2009, 2011
ATP7A	ENST00000343533.5	ATPase, Cu++ transporting, alpha polypeptide	141	1	1	0	0	0	0	0	0	1	hsa-miR-363-3p	-0.05	-0.2	0.83	2011
SPOCK2	ENST00000373109.2	sparc/osteonectin, cwcv and kazal-like domains proteoglycan (testican) 2	31	1	1	0	0	0	0	0	0	1	hsa-miR-363-3p	-0.05	-0.32	0.95	2009, 2011
ZNF148	ENST00000360647.4	zinc finger protein 148	230	1	0	0	1	0	0	0	0	3	hsa-miR-367-3p	-0.05	-0.07	0.66	2007, 2009, 2011
TCHP	ENST00000405876.4	trichoplein, keratin filament binding	140	1	1	0	0	2	1	1	0	0	hsa-miR-25-3p	-0.05	-0.25	< 0.1
SP4	ENST00000222584.3	Sp4 transcription factor	131	1	0	0	1	1	0	1	0	1	hsa-miR-367-3p	-0.05	-0.08	0.64
RBM27	ENST00000265271.5	RNA binding motif protein 27	130	1	0	0	1	1	0	0	1	0	hsa-miR-367-3p	-0.05	-0.15	0.78	2011
NFAT5	ENST00000354436.2	nuclear factor of activated T-cells 5, tonicity-responsive	128	1	0	1	0	1	0	0	1	2	hsa-miR-32-5p	-0.04	-0.12	0.7	2005, 2007, 2009, 2011
PPM1H	ENST00000228705.6	protein phosphatase, Mg2+/Mn2+ dependent, 1H	45	1	0	1	0	0	0	0	0	0	hsa-miR-32-5p	-0.04	-0.24	0.77	2009, 2011
SMAD6	ENST00000288840.5	SMAD family member 6	660	1	0	1	0	0	0	0	0	0	hsa-miR-32-5p	-0.04	-0.39	0.77	2005, 2007, 2009, 2011
TBC1D30	ENST00000542120.1	TBC1 domain family, member 30	153	1	1	0	0	0	0	0	0	0	hsa-miR-367-3p	-0.04	-0.11	< 0.1	2011
CCT6A	ENST00000275603.4	chaperonin containing TCP1, subunit 6A (zeta 1)	1983	1	1	0	0	0	0	0	0	0	hsa-miR-25-3p	-0.04	-0.58	0.73	2009, 2011
DESI1	ENST00000263256.6	desumoylating isopeptidase 1	1513	1	0	0	1	0	0	0	0	0	hsa-miR-367-3p	-0.04	-0.21	0.8	2011
SMURF1	ENST00000361368.2	SMAD specific E3 ubiquitin protein ligase 1	58	1	0	0	1	0	0	0	0	0	hsa-miR-367-3p	-0.04	-0.17	0.8	2005, 2007, 2009, 2011
PHLDA1	ENST00000602540.1	pleckstrin homology-like domain, family A, member 1	3907	1	1	0	0	0	0	0	0	0	hsa-miR-367-3p	-0.04	-0.26	< 0.1
TUB	ENST00000305253.4	tubby bipartite transcription factor	743	1	0	1	0	0	0	0	0	0	hsa-miR-367-3p	-0.04	-0.24	0.77
EPHA8	ENST00000166244.3	EPH receptor A8	5	1	0	0	1	0	0	0	0	0	hsa-miR-367-3p	-0.04	-0.04	0.79	2005, 2007, 2009, 2011
RFX3	ENST00000382004.3	regulatory factor X, 3 (influences HLA class II expression)	37	1	0	0	1	0	0	0	0	1	hsa-miR-363-3p	-0.04	-0.06	0.46
ARFGEF1	ENST00000262215.3	ADP-ribosylation factor guanine nucleotide-exchange factor 1 (brefeldin A-inhibited)	70	1	0	1	0	1	0	0	1	0	hsa-miR-32-5p	-0.04	-0.26	0.77
AP5M1	ENST00000261558.3	adaptor-related protein complex 5, mu 1 subunit	198	1	0	0	1	2	0	0	2	2	hsa-miR-367-3p	-0.04	-0.13	0.8
SGK3	ENST00000345714.4	serum/glucocorticoid regulated kinase family, member 3	56	1	1	0	0	0	0	0	0	1	hsa-miR-367-3p	-0.04	-0.48	0.94	2009, 2011
STX7	ENST00000367941.2	syntaxin 7	1395	1	0	0	1	2	0	0	2	1	hsa-miR-363-3p	-0.04	-0.16	0.8
CCDC71L	ENST00000523505.1	coiled-coil domain containing 71-like	410	1	0	0	1	0	0	0	0	1	hsa-miR-367-3p	-0.04	-0.11	0.69	2011
PLEKHA6	ENST00000272203.3	pleckstrin homology domain containing, family A member 6	45	1	0	1	0	0	0	0	0	0	hsa-miR-367-3p	-0.04	-0.19	0.68	2005, 2007, 2009, 2011
FARP1	ENST00000595437.1	FERM, RhoGEF (ARHGEF) and pleckstrin domain protein 1 (chondrocyte-derived)	530	1	1	0	0	1	0	0	1	0	hsa-miR-367-3p	-0.04	-0.27	0.74	2009, 2011
CNOT2	ENST00000229195.3	CCR4-NOT transcription complex, subunit 2	1189	1	0	0	1	1	1	0	0	0	hsa-miR-363-3p	-0.04	-0.39	0.8	2007, 2009, 2011
ELOVL6	ENST00000394607.3	ELOVL fatty acid elongase 6	901	1	1	0	0	1	0	0	1	1	hsa-miR-363-3p	-0.03	-0.35	0.93	2011
FST	ENST00000256759.3	follistatin	53	1	0	1	0	0	0	0	0	1	hsa-miR-32-5p	-0.03	-0.39	0.66
CUL3	ENST00000264414.4	cullin 3	1476	1	0	0	1	1	0	0	1	5	hsa-miR-367-3p	-0.03	-0.21	0.8	2005, 2007, 2009, 2011
GOLGA7	ENST00000405786.2	golgin A7	34	1	0	0	1	0	0	0	0	1	hsa-miR-367-3p	-0.03	-0.22	0.53	2005, 2007
CASKIN1	ENST00000343516.6	CASK interacting protein 1	6	1	1	0	0	0	0	0	0	0	hsa-miR-25-3p	-0.03	-0.03	0.44	2009, 2011
TENM1	ENST00000371130.3	teneurin transmembrane protein 1	5	1	1	0	0	0	0	0	0	1	hsa-miR-25-3p	-0.03	-0.03	< 0.1	2009
NEO1	ENST00000261908.6	neogenin 1	261	1	1	0	0	1	0	1	0	0	hsa-miR-367-3p	-0.03	-0.12	< 0.1	2009, 2011
RAB3C	ENST00000282878.4	RAB3C, member RAS oncogene family	242	2	1	1	0	0	0	0	0	1	hsa-miR-367-3p	-0.03	-0.48	0.99
PNISR	ENST00000369239.5	PNN-interacting serine/arginine-rich protein	600	1	1	0	0	0	0	0	0	0	hsa-miR-25-3p	-0.03	-0.33	0.35
ATG14	ENST00000247178.5	autophagy related 14	25	2	0	0	2	0	0	0	0	0	hsa-miR-367-3p	-0.03	-0.15	0.95	2005, 2007, 2009, 2011
SYT2	ENST00000367267.1	synaptotagmin II	5	1	0	0	1	0	0	0	0	0	hsa-miR-367-3p	-0.03	-0.03	0.79	2011
ZNF827	ENST00000379448.4	zinc finger protein 827	17	1	1	0	0	0	0	0	0	0	hsa-miR-367-3p	-0.03	-0.1	0.42
PIK3CA	ENST00000263967.3	phosphatidylinositol-4,5-bisphosphate 3-kinase, catalytic subunit alpha	112	1	1	0	0	0	0	0	0	1	hsa-miR-367-3p	-0.03	-0.27	0.94
ZFHX4	ENST00000521891.2	zinc finger homeobox 4	194	1	0	1	0	0	0	0	0	0	hsa-miR-92a-3p	-0.03	-0.03	0.77	2007, 2009, 2011
PITPNC1	ENST00000335257.6	phosphatidylinositol transfer protein, cytoplasmic 1	797	1	0	1	0	0	0	0	0	3	hsa-miR-367-3p	-0.03	-0.34	0.71	2005, 2007, 2011
FOXP1	ENST00000318789.4	forkhead box P1	264	1	0	0	1	1	0	0	1	1	hsa-miR-367-3p	-0.03	-0.2	0.77
SLC30A10	ENST00000366926.3	solute carrier family 30, member 10	66	1	1	0	0	0	0	0	0	1	hsa-miR-367-3p	-0.03	-0.19	0.36
TMEM50B	ENST00000542230.2	transmembrane protein 50B	528	1	0	0	1	0	0	0	0	0	hsa-miR-367-3p	-0.03	-0.2	0.51	2009, 2011
IGFBP7	ENST00000295666.4	insulin-like growth factor binding protein 7	1325	1	1	0	0	0	0	0	0	0	hsa-miR-367-3p	-0.03	-0.36	ORF
TRIP12	ENST00000283943.5	thyroid hormone receptor interactor 12	145	1	0	0	1	0	0	0	0	0	hsa-miR-367-3p	-0.03	-0.03	0.57
ABI2	ENST00000295851.5	abl-interactor 2	877	1	0	1	0	4	1	1	2	1	hsa-miR-367-3p	-0.03	-0.26	0.77
HERC3	ENST00000402738.1	HECT and RLD domain containing E3 ubiquitin protein ligase 3	50	1	0	0	1	0	0	0	0	0	hsa-miR-363-3p	-0.03	-0.17	0.79	2009, 2011
SLC30A7	ENST00000370112.4	solute carrier family 30 (zinc transporter), member 7	204	1	1	0	0	0	0	0	0	2	hsa-miR-363-3p	-0.03	-0.25	0.62	2011
SBNO1	ENST00000420886.2	strawberry notch homolog 1 (Drosophila)	87	3	0	1	2	0	0	0	0	3	hsa-miR-367-3p	-0.03	-0.16	0.99	2011
CCSER2	ENST00000224756.8	coiled-coil serine-rich protein 2	123	1	1	0	0	0	0	0	0	1	hsa-miR-367-3p	-0.03	-0.29	0.94	2009, 2011
NAV3	ENST00000228327.6	neuron navigator 3	277	1	0	0	1	0	0	0	0	1	hsa-miR-25-3p	-0.03	-0.03	0.64	2009, 2011
RAD51D	ENST00000345365.6	RAD51 paralog D	73	1	0	0	1	1	0	0	1	1	hsa-miR-363-3p	-0.02	-0.16	0.53
PSMD14	ENST00000409682.3	proteasome (prosome, macropain) 26S subunit, non-ATPase, 14	194	1	0	1	0	0	0	0	0	0	hsa-miR-32-5p	-0.02	-0.31	0.16	2011
NUCKS1	ENST00000367142.4	nuclear casein kinase and cyclin-dependent kinase substrate 1	1692	1	0	0	1	0	0	0	0	1	hsa-miR-363-3p	-0.02	-0.08	0.73	2011
GID4	ENST00000268719.4	GID complex subunit 4	79	1	1	0	0	0	0	0	0	0	hsa-miR-25-3p	-0.02	-0.42	0.93	2005, 2007, 2009, 2011
WWC1	ENST00000265293.4	WW and C2 domain containing 1	43	1	0	0	1	0	0	0	0	0	hsa-miR-25-3p	-0.02	-0.03	0.8	2007, 2011
TFAP2A	ENST00000379613.3	transcription factor AP-2 alpha (activating enhancer binding protein 2 alpha)	367	1	0	0	1	0	0	0	0	0	hsa-miR-367-3p	-0.02	-0.15	0.77	2007, 2009, 2011
NOVA2	ENST00000263257.5	neuro-oncological ventral antigen 2	7	1	0	0	1	0	0	0	0	1	hsa-miR-25-3p	-0.02	-0.03	0.78
SSBP2	ENST00000320672.4	single-stranded DNA binding protein 2	1996	1	0	0	1	1	0	1	0	3	hsa-miR-367-3p	-0.02	-0.1	0.8
HNRNPU	ENST00000444376.2	heterogeneous nuclear ribonucleoprotein U (scaffold attachment factor A)	5343	1	0	0	1	1	0	0	1	0	hsa-miR-367-3p	-0.02	-0.14	0.8	2007, 2009, 2011
ZNF652	ENST00000362063.2	zinc finger protein 652	33	1	0	0	1	0	0	0	0	0	hsa-miR-363-3p	-0.02	-0.14	0.74	2011
NXPE3	ENST00000422132.1	neurexophilin and PC-esterase domain family, member 3	630	1	1	0	0	0	0	0	0	2	hsa-miR-25-3p	-0.02	-0.17	< 0.1
TRIM36	ENST00000282369.3	tripartite motif containing 36	85	1	0	0	1	1	0	1	0	0	hsa-miR-363-3p	-0.02	-0.39	0.72	2009
SDK1	ENST00000404826.2	sidekick cell adhesion molecule 1	60	1	0	1	0	0	0	0	0	0	hsa-miR-25-3p	-0.02	-0.02	< 0.1
CENPF	ENST00000366955.3	centromere protein F, 350/400kDa	181	1	1	0	0	1	0	1	0	2	hsa-miR-367-3p	-0.02	-0.07	< 0.1
SESTD1	ENST00000428443.3	SEC14 and spectrin domains 1	478	1	0	0	1	0	0	0	0	2	hsa-miR-367-3p	-0.02	-0.14	0.79	2011
FOXP4	ENST00000373063.3	forkhead box P4	228	1	0	0	1	0	0	0	0	0	hsa-miR-367-3p	-0.02	-0.12	0.77	2011
DNMT3A	ENST00000380746.4	DNA (cytosine-5-)-methyltransferase 3 alpha	221	1	0	0	1	0	0	0	0	0	hsa-miR-25-3p	-0.02	-0.07	0.62
PGAM1	ENST00000334828.5	phosphoglycerate mutase 1 (brain)	927	1	1	0	0	0	0	0	0	0	hsa-miR-25-3p	-0.02	-0.56	0.95	2005, 2007, 2009, 2011
CPLX1	ENST00000304062.6	complexin 1	49	1	0	0	1	0	0	0	0	0	hsa-miR-367-3p	-0.02	-0.11	0.8	2009, 2011
TTLL7	ENST00000260505.8	tubulin tyrosine ligase-like family, member 7	93	1	0	1	0	1	0	0	1	0	hsa-miR-25-3p	-0.02	-0.15	0.53
KIAA1211	ENST00000504228.1	KIAA1211	631	1	0	1	0	0	0	0	0	2	hsa-miR-367-3p	-0.02	-0.32	0.77	2009, 2011
NUFIP2	ENST00000225388.4	nuclear fragile X mental retardation protein interacting protein 2	440	1	0	1	0	0	0	0	0	2	hsa-miR-32-5p	-0.02	-0.17	0.77	2009, 2011
KAT7	ENST00000259021.4	K(lysine) acetyltransferase 7	48	1	1	0	0	1	0	1	0	2	hsa-miR-25-3p	-0.02	-0.18	0.53
TRPM3	ENST00000377111.2	transient receptor potential cation channel, subfamily M, member 3	11	1	0	0	1	1	0	0	1	3	hsa-miR-363-3p	-0.02	-0.15	0.8
ARFGEF2	ENST00000371917.4	ADP-ribosylation factor guanine nucleotide-exchange factor 2 (brefeldin A-inhibited)	111	1	1	0	0	0	0	0	0	0	hsa-miR-25-3p	-0.01	-0.03	0.38	2009, 2011
NOL7	ENST00000451315.2	nucleolar protein 7, 27kDa	1168	1	0	0	1	0	0	0	0	1	hsa-miR-367-3p	-0.01	-0.26	0.8
SMG1	ENST00000446231.2	SMG1 phosphatidylinositol 3-kinase-related kinase	339	1	0	1	0	0	0	0	0	0	hsa-miR-25-3p	-0.01	-0.02	< 0.1
TCEB3	ENST00000418390.2	transcription elongation factor B (SIII), polypeptide 3 (110kDa, elongin A)	3007	1	0	1	0	0	0	0	0	0	hsa-miR-363-3p	-0.01	-0.34	0.77	2011
RNF10	ENST00000325954.4	ring finger protein 10	570	1	0	0	1	0	0	0	0	0	hsa-miR-363-3p	-0.01	-0.18	0.73	2009, 2011
PDS5B	ENST00000315596.10	PDS5, regulator of cohesion maintenance, homolog B (S. cerevisiae)	1493	1	1	0	0	0	0	0	0	2	hsa-miR-25-3p	-0.01	-0.14	< 0.1	2005, 2007, 2011
PRRC2B	ENST00000372249.1	proline-rich coiled-coil 2B	97	1	1	0	0	0	0	0	0	0	hsa-miR-363-3p	-0.01	-0.29	0.95	2009, 2011
XKR7	ENST00000562532.2	XK, Kell blood group complex subunit-related family, member 7	5	1	0	0	1	0	0	0	0	1	hsa-miR-25-3p	-0.01	-0.01	0.78
GRIK3	ENST00000373091.3	glutamate receptor, ionotropic, kainate 3	7	1	0	0	1	0	0	0	0	0	hsa-miR-25-3p	-0.01	-0.01	0.45
SLC12A2	ENST00000262461.2	solute carrier family 12 (sodium/potassium/chloride transporter), member 2	655	1	0	0	1	0	0	0	0	1	hsa-miR-25-3p	-0.01	-0.01	0.63	2005, 2007, 2009, 2011
STAU2	ENST00000522695.1	staufen double-stranded RNA binding protein 2	306	1	0	1	0	1	0	0	1	0	hsa-miR-367-3p	-0.01	-0.19	< 0.1
SIK2	ENST00000304987.3	salt-inducible kinase 2	378	1	1	0	0	0	0	0	0	2	hsa-miR-25-3p	-0.01	-0.16	0.95
MRPS25	ENST00000253686.2	mitochondrial ribosomal protein S25	630	1	0	0	1	0	0	0	0	0	hsa-miR-367-3p	-0.01	-0.09	0.8	2009, 2011
DCAF10	ENST00000242323.7	DDB1 and CUL4 associated factor 10	433	1	1	0	0	0	0	0	0	0	hsa-miR-25-3p	0	-0.25	0.73	2009, 2011
GLUL	ENST00000331872.6	glutamate-ammonia ligase	1073	1	0	1	0	2	1	0	1	0	hsa-miR-367-3p	0	-0.27	0.4
SDC3	ENST00000336798.7	syndecan 3	34	1	0	1	0	0	0	0	0	2	hsa-miR-25-3p	0	-0.02	< 0.1	2011
DDI2	ENST00000480945.1	DNA-damage inducible 1 homolog 2 (S. cerevisiae)	357	1	1	0	0	0	0	0	0	2	hsa-miR-363-3p	0	-0.17	0.92
HNRNPA0	ENST00000314940.4	heterogeneous nuclear ribonucleoprotein A0	22668	1	0	0	1	0	0	0	0	0	hsa-miR-367-3p	0	-0.08	0.79	2005, 2007
FGB	ENST00000302068.4	fibrinogen beta chain	1017	1	0	0	1	0	0	0	0	0	hsa-miR-25-3p	0	-0.24	0.55	2011
USP31	ENST00000219689.7	ubiquitin specific peptidase 31	214	1	0	0	1	0	0	0	0	1	hsa-miR-367-3p	0	-0.01	0.46
MS4A2	ENST00000278888.3	membrane-spanning 4-domains, subfamily A, member 2	5	1	1	0	0	0	0	0	0	0	hsa-miR-25-3p	0	-0.46	< 0.1	2009, 2011
IBSP	ENST00000226284.5	integrin-binding sialoprotein	5	1	1	0	0	0	0	0	0	1	hsa-miR-32-5p	0	-0.44	< 0.1
POFUT2	ENST00000349485.5	protein O-fucosyltransferase 2	842	1	0	1	0	0	0	0	0	1	hsa-miR-32-5p	0	-0.12	0.74
CSMD1	ENST00000400186.3	CUB and Sushi multiple domains 1	5	2	0	1	1	0	0	0	0	2	hsa-miR-25-3p	0	-0.19	0.95	2009, 2011
ZBTB20	ENST00000462705.1	zinc finger and BTB domain containing 20	5	2	1	0	1	0	0	0	0	10	hsa-miR-363-3p	0	-0.09	0.99
SLC24A4	ENST00000393265.2	solute carrier family 24 (sodium/potassium/calcium exchanger), member 4	5	1	0	0	1	0	0	0	0	1	hsa-miR-25-3p	0	-0.09	0.79	2011
C8orf44-SGK3	ENST00000519289.1	C8orf44-SGK3 readthrough	56	1	1	0	0	0	0	0	0	1	hsa-miR-25-3p	0	-0.47	0.94	2011
KCNH1	ENST00000271751.4	potassium voltage-gated channel, subfamily H (eag-related), member 1	5	1	0	0	1	0	0	0	0	1	hsa-miR-32-5p	0	-0.03	0.8	2011
