# Supplementary material for: Single-cell microRNA-mRNA co-sequencing reveals non-genetic heterogeneity and mechanisms of microRNA regulation
Source: Nat Commun. 2019 Jan 9;10:95. doi: 10.1038/s41467-018-07981-6 (PMC6327095; doi:10.1038/s41467-018-07981-6)
Supplement: Supplementary file 10 — Supplementary Software 1 [file 41467_2018_7981_MOESM10_ESM.zip › matlab_codes/Targets/TargetScan7.1__miR-26-5p.predicted_targets.xlsx]

## Sheet: TargetScan7
Ortholog of target gene	Representative transcript	Gene name	3P-seq tags + 5	Conserved sites total	Conserved 8mer sites	Conserved 7mer-m8 sites	Conserved 7mer-A1 sites	Poorly conserved sites total	Poorly conserved 8mer sites	Poorly conserved 7mer-m8 sites	Poorly conserved 7mer-A1 sites	6mer sites	Representative miRNA	Cumulative weighted context++ score	Total context++ score	Aggregate PCT	Previous TargetScan publication(s)
POLR3G	ENST00000504930.1	polymerase (RNA) III (DNA directed) polypeptide G (32kD)	67	3	2	0	1	1	0	0	1	0	hsa-miR-4465	-1.2	-1.2	0.97	2009, 2011
CHORDC1	ENST00000320585.6	cysteine and histidine-rich domain (CHORD) containing 1	891	2	2	0	0	1	1	0	0	0	hsa-miR-4465	-1.1	-1.1	0.92	2005, 2007, 2009, 2011
STRADB	ENST00000392249.2	STE20-related kinase adaptor beta	12	2	1	1	0	1	0	0	1	0	hsa-miR-26a-5p	-0.93	-0.93	0.96	2007, 2009, 2011
TET2	ENST00000545826.1	tet methylcytosine dioxygenase 2	558	5	2	1	2	1	0	0	1	0	hsa-miR-4465	-0.91	-0.91	> 0.99	2011
ARPP19	ENST00000566423.1	cAMP-regulated phosphoprotein, 19kDa	1316	2	1	0	1	2	0	1	1	0	hsa-miR-4465	-0.86	-1.09	0.99	2005, 2007, 2009, 2011
HMGA2	ENST00000403681.2	high mobility group AT-hook 2	8021	3	0	1	2	0	0	0	0	0	hsa-miR-4465	-0.85	-0.85	0.89	2005, 2007, 2009, 2011
MAB21L1	ENST00000379919.4	mab-21-like 1 (C. elegans)	25	2	1	0	1	1	0	0	1	0	hsa-miR-4465	-0.77	-0.89	0.96	2005, 2007, 2009, 2011
FAM98A	ENST00000403368.1	family with sequence similarity 98, member A	89	2	2	0	0	0	0	0	0	0	hsa-miR-4465	-0.76	-0.76	0.86	2003, 2007, 2009, 2011
PTEN	ENST00000371953.3	phosphatase and tensin homolog	118	4	3	0	1	0	0	0	0	0	hsa-miR-4465	-0.76	-0.91	> 0.99	2011
REEP3	ENST00000373758.4	receptor accessory protein 3	1095	3	1	1	1	1	0	1	0	0	hsa-miR-4465	-0.74	-0.95	0.97	2007, 2009, 2011
THAP2	ENST00000308086.2	THAP domain containing, apoptosis associated protein 2	109	1	1	0	0	2	0	1	1	0	hsa-miR-4465	-0.73	-0.91	0.88	2009, 2011
SLC25A16	ENST00000609923.1	solute carrier family 25 (mitochondrial carrier; Graves disease autoantigen), member 16	206	2	1	1	0	1	0	0	1	0	hsa-miR-4465	-0.73	-0.75	0.99	2005, 2007, 2009, 2011
CREBZF	ENST00000398294.2	CREB/ATF bZIP transcription factor	1115	2	1	1	0	1	0	1	0	0	hsa-miR-26a-5p	-0.72	-0.75	0.97	2007, 2009, 2011
RHOQ	ENST00000238738.4	ras homolog family member Q	179	2	1	1	0	1	0	0	1	0	hsa-miR-4465	-0.7	-0.71	0.9	2007, 2011
MTX2	ENST00000249442.6	metaxin 2	1837	1	1	0	0	0	0	0	0	0	hsa-miR-4465	-0.7	-0.7	0.1	2005, 2007, 2009, 2011
LOXL2	ENST00000389131.3	lysyl oxidase-like 2	701	2	1	0	1	0	0	0	0	0	hsa-miR-4465	-0.7	-0.71	0.93	2009, 2011
NUS1	ENST00000368494.3	nuclear undecaprenyl pyrophosphate synthase 1 homolog (S. cerevisiae)	302	2	0	1	1	3	1	0	2	0	hsa-miR-4465	-0.69	-0.69	0.82	2007, 2009, 2011
SLC38A2	ENST00000256689.5	solute carrier family 38, member 2	696	2	1	1	0	0	0	0	0	0	hsa-miR-1297	-0.69	-0.71	0.91	2003, 2005, 2007, 2009, 2011
KLHL42	ENST00000381271.2	kelch-like family member 42	2120	2	2	0	0	1	0	1	0	0	hsa-miR-4465	-0.69	-0.71	0.98	2005, 2007, 2009, 2011
ZDHHC20	ENST00000320220.9	zinc finger, DHHC-type containing 20	1486	2	2	0	0	3	0	1	2	0	hsa-miR-4465	-0.68	-0.8	0.96	2011
ZDHHC6	ENST00000369405.3	zinc finger, DHHC-type containing 6	2991	1	1	0	0	0	0	0	0	0	hsa-miR-4465	-0.68	-0.68	0.79	2005, 2007, 2009, 2011
ART3	ENST00000341029.5	ADP-ribosyltransferase 3	24	1	1	0	0	0	0	0	0	0	hsa-miR-4465	-0.68	-0.68	< 0.1
GMDS	ENST00000530927.1	GDP-mannose 4,6-dehydratase	46	1	1	0	0	2	0	0	2	0	hsa-miR-4465	-0.67	-0.85	0.62	2009, 2011
CDK8	ENST00000381527.3	cyclin-dependent kinase 8	280	3	1	1	1	0	0	0	0	0	hsa-miR-26a-5p	-0.66	-0.66	0.96	2009, 2011
BID	ENST00000317361.7	BH3 interacting domain death agonist	187	1	1	0	0	1	0	0	1	0	hsa-miR-4465	-0.65	-0.78	0.79	2009, 2011
SRP19	ENST00000282999.3	signal recognition particle 19kDa	243	1	1	0	0	1	0	1	0	0	hsa-miR-4465	-0.64	-0.71	0.92	2005, 2007, 2009, 2011
SMAD1	ENST00000302085.4	SMAD family member 1	240	2	1	1	0	0	0	0	0	0	hsa-miR-1297	-0.63	-0.63	0.93	2003, 2005, 2007, 2009, 2011
EZH2	ENST00000478654.1	enhancer of zeste homolog 2 (Drosophila)	577	1	1	0	0	0	0	0	0	0	hsa-miR-4465	-0.62	-0.62	0.86	2011
PALM3	ENST00000340790.4	paralemmin 3	5	1	1	0	0	0	0	0	0	0	hsa-miR-1297	-0.62	-0.62	0.72	2011
UBE2G1	ENST00000396981.2	ubiquitin-conjugating enzyme E2G 1	5620	2	1	1	0	0	0	0	0	0	hsa-miR-1297	-0.62	-0.69	0.92	2005, 2007, 2009, 2011
ARPC3	ENST00000228825.7	actin related protein 2/3 complex, subunit 3, 21kDa	323	1	1	0	0	0	0	0	0	0	hsa-miR-4465	-0.62	-0.62	0.23
OSBPL11	ENST00000296220.5	oxysterol binding protein-like 11	101	2	1	0	1	0	0	0	0	0	hsa-miR-4465	-0.61	-0.61	0.81	2005, 2007, 2009, 2011
HMGA1	ENST00000347617.6	high mobility group AT-hook 1	2024	1	1	0	0	0	0	0	0	0	hsa-miR-4465	-0.61	-0.61	0.93	2005, 2007, 2009, 2011
CREBRF	ENST00000540014.1	CREB3 regulatory factor	24	3	0	3	0	1	0	0	1	0	hsa-miR-26a-5p	-0.61	-0.7	0.76	2005, 2007, 2009, 2011
STRBP	ENST00000447404.2	spermatid perinuclear RNA binding protein	575	2	0	1	1	0	0	0	0	0	hsa-miR-1297	-0.61	-0.61	0.83	2005, 2007, 2009, 2011
STK39	ENST00000355999.4	serine threonine kinase 39	266	3	1	0	2	0	0	0	0	0	hsa-miR-4465	-0.6	-0.83	0.96	2005, 2007, 2009, 2011
NAP1L5	ENST00000323061.5	nucleosome assembly protein 1-like 5	28	2	2	0	0	0	0	0	0	0	hsa-miR-4465	-0.6	-0.89	0.74	2003, 2005, 2007, 2009, 2011
GPR52	ENST00000367685.2	G protein-coupled receptor 52	5	1	1	0	0	0	0	0	0	0	hsa-miR-4465	-0.59	-0.59	0.47	2009, 2011
MTFMT	ENST00000220058.4	mitochondrial methionyl-tRNA formyltransferase	629	1	1	0	0	0	0	0	0	0	hsa-miR-4465	-0.59	-0.6	0.23	2009, 2011
BOD1L2	ENST00000585477.1	biorientation of chromosomes in cell division 1-like 2	5	1	1	0	0	1	1	0	0	0	hsa-miR-4465	-0.58	-0.58	< 0.1
TEX26	ENST00000380473.3	testis expressed 26	5	1	1	0	0	0	0	0	0	0	hsa-miR-4465	-0.58	-0.58	< 0.1
UBN2	ENST00000473989.3	ubinuclein 2	238	3	0	1	2	2	0	0	2	0	hsa-miR-4465	-0.57	-0.62	0.98	2009, 2011
EIF4G2	ENST00000526148.1	eukaryotic translation initiation factor 4 gamma, 2	61971	2	0	2	0	0	0	0	0	0	hsa-miR-1297	-0.57	-0.57	0.75	2005, 2007, 2009, 2011
BLOC1S2	ENST00000441611.1	biogenesis of lysosomal organelles complex-1, subunit 2	83	1	1	0	0	0	0	0	0	0	hsa-miR-1297	-0.56	-0.56	0.92	2005, 2007, 2009, 2011
IPPK	ENST00000287996.3	inositol 1,3,4,5,6-pentakisphosphate 2-kinase	211	2	0	0	2	0	0	0	0	0	hsa-miR-4465	-0.56	-0.58	0.92	2007, 2009, 2011
RHOU	ENST00000366691.3	ras homolog family member U	3519	1	1	0	0	2	0	1	1	0	hsa-miR-4465	-0.56	-0.58	0.46	2009, 2011
TOB1	ENST00000499247.2	transducer of ERBB2, 1	102	1	1	0	0	0	0	0	0	0	hsa-miR-26b-5p	-0.56	-0.56	0.79	2005, 2007, 2009, 2011
MSMO1	ENST00000261507.6	methylsterol monooxygenase 1	1413	1	1	0	0	1	0	0	1	0	hsa-miR-4465	-0.55	-0.7	0.3	2009, 2011
RDH14	ENST00000381249.3	retinol dehydrogenase 14 (all-trans/9-cis/11-cis)	535	1	1	0	0	0	0	0	0	0	hsa-miR-4465	-0.55	-0.55	0.11	2009, 2011
ULK2	ENST00000395544.4	unc-51 like autophagy activating kinase 2	489	2	1	1	0	0	0	0	0	0	hsa-miR-1297	-0.55	-0.58	0.98	2005, 2007, 2009, 2011
LRRC2	ENST00000395905.3	leucine rich repeat containing 2	5	1	1	0	0	3	1	1	1	0	hsa-miR-4465	-0.55	-0.66	0.15	2009, 2011
ARPP21	ENST00000428373.1	cAMP-regulated phosphoprotein, 21kDa	5	1	0	1	0	1	0	0	1	0	hsa-miR-1297	-0.55	-0.55	0.45	2005, 2007, 2009, 2011
FAM98B	ENST00000397609.2	family with sequence similarity 98, member B	850	1	1	0	0	1	0	1	0	0	hsa-miR-26a-5p	-0.54	-0.62	0.67	2009, 2011
COMMD8	ENST00000381571.4	COMM domain containing 8	1146	1	1	0	0	0	0	0	0	0	hsa-miR-4465	-0.54	-0.56	0.29	2009, 2011
PMAIP1	ENST00000316660.6	phorbol-12-myristate-13-acetate-induced protein 1	12503	1	1	0	0	0	0	0	0	0	hsa-miR-4465	-0.54	-0.56	0.36	2009, 2011
GPALPP1	ENST00000361121.2	GPALPP motifs containing 1	845	1	1	0	0	1	1	0	0	0	hsa-miR-4465	-0.54	-0.59	0.15
SERP1	ENST00000239944.2	stress-associated endoplasmic reticulum protein 1	3242	1	0	0	1	1	0	1	0	0	hsa-miR-1297	-0.54	-0.58	< 0.1	2005, 2007, 2009, 2011
FBXL19	ENST00000338343.4	F-box and leucine-rich repeat protein 19	75	2	2	0	0	0	0	0	0	0	hsa-miR-4465	-0.53	-0.53	0.95	2009, 2011
FRAT2	ENST00000371019.2	frequently rearranged in advanced T-cell lymphomas 2	120	1	1	0	0	0	0	0	0	0	hsa-miR-4465	-0.53	-0.55	0.55	2009, 2011
EPC2	ENST00000258484.6	enhancer of polycomb homolog 2 (Drosophila)	152	2	1	0	1	0	0	0	0	0	hsa-miR-4465	-0.53	-0.53	0.96	2005, 2007, 2009, 2011
ANKRD52	ENST00000267116.7	ankyrin repeat domain 52	2913	3	1	0	2	0	0	0	0	0	hsa-miR-4465	-0.53	-0.53	0.98	2009, 2011
GRHL3	ENST00000361548.4	grainyhead-like 3 (Drosophila)	15	1	1	0	0	1	0	0	1	0	hsa-miR-4465	-0.53	-0.53	0.94	2007, 2009, 2011
PRKCD	ENST00000394729.2	protein kinase C, delta	2225	1	1	0	0	0	0	0	0	0	hsa-miR-4465	-0.53	-0.54	0.8	2005, 2007, 2009, 2011
KLHL18	ENST00000232766.5	kelch-like family member 18	74	3	1	0	2	0	0	0	0	0	hsa-miR-4465	-0.52	-0.52	> 0.99	2005, 2007, 2009, 2011
ADM	ENST00000278175.5	adrenomedullin	1541	1	1	0	0	0	0	0	0	0	hsa-miR-4465	-0.52	-0.52	0.57	2005, 2007, 2009, 2011
TMEM106B	ENST00000396667.3	transmembrane protein 106B	615	1	1	0	0	2	1	0	1	0	hsa-miR-4465	-0.52	-0.56	0.6	2011
CCDC28A	ENST00000332797.6	coiled-coil domain containing 28A	543	1	1	0	0	0	0	0	0	0	hsa-miR-4465	-0.52	-0.52	0.27	2007, 2011
MARCH11	ENST00000332432.8	membrane-associated ring finger (C3HC4) 11	5	1	1	0	0	0	0	0	0	0	hsa-miR-4465	-0.51	-0.51	0.21
UBE2W	ENST00000517608.1	ubiquitin-conjugating enzyme E2W (putative)	102	2	0	0	2	1	1	0	0	0	hsa-miR-4465	-0.51	-0.79	0.85	2007
TTC13	ENST00000366661.4	tetratricopeptide repeat domain 13	3928	1	1	0	0	2	0	1	1	0	hsa-miR-4465	-0.51	-0.52	0.96	2005, 2007, 2009, 2011
SNN	ENST00000329565.5	stannin	663	1	1	0	0	1	0	0	1	0	hsa-miR-4465	-0.51	-0.52	0.95	2005, 2007, 2009, 2011
SLC35A3	ENST00000465289.1	solute carrier family 35 (UDP-N-acetylglucosamine (UDP-GlcNAc) transporter), member A3	191	2	0	0	2	1	0	0	1	0	hsa-miR-4465	-0.51	-0.52	0.91	2009, 2011
GMNC	ENST00000442080.1	geminin coiled-coil domain containing	19	2	0	1	1	0	0	0	0	0	hsa-miR-1297	-0.51	-0.51	0.71	2011
ELAVL2	ENST00000380110.4	ELAV like neuron-specific RNA binding protein 2	78	3	0	1	2	0	0	0	0	0	hsa-miR-26b-5p	-0.51	-0.56	0.91	2007, 2009, 2011
WBSCR16	ENST00000503250.2	Williams-Beuren syndrome chromosome region 16	5	1	1	0	0	0	0	0	0	0	hsa-miR-1297	-0.5	-0.5	0.93
NCEH1	ENST00000475381.1	neutral cholesterol ester hydrolase 1	1779	2	1	1	0	0	0	0	0	0	hsa-miR-1297	-0.5	-0.51	0.83	2005, 2007, 2009, 2011
ARMCX2	ENST00000330154.2	armadillo repeat containing, X-linked 2	531	1	0	0	1	1	0	0	1	0	hsa-miR-4465	-0.5	-0.54	0.54	2005, 2007, 2009, 2011
TAF13	ENST00000338366.5	TAF13 RNA polymerase II, TATA box binding protein (TBP)-associated factor, 18kDa	745	1	1	0	0	0	0	0	0	0	hsa-miR-4465	-0.5	-0.51	0.91
ACBD5	ENST00000396271.3	acyl-CoA binding domain containing 5	77	1	1	0	0	1	0	0	1	0	hsa-miR-4465	-0.5	-0.5	0.93	2005, 2007, 2009, 2011
CDC6	ENST00000209728.4	cell division cycle 6	772	1	1	0	0	0	0	0	0	0	hsa-miR-1297	-0.5	-0.5	0.2	2009, 2011
GBP3	ENST00000370481.4	guanylate binding protein 3	72	1	1	0	0	0	0	0	0	0	hsa-miR-4465	-0.5	-0.5	< 0.1
ZBTB37	ENST00000367701.5	zinc finger and BTB domain containing 37	213	1	1	0	0	5	1	2	2	0	hsa-miR-26a-5p	-0.5	-0.55	0.81
ABL2	ENST00000502732.1	c-abl oncogene 2, non-receptor tyrosine kinase	892	3	1	1	1	2	0	0	2	0	hsa-miR-4465	-0.5	-0.51	0.96	2009, 2011
SERBP1	ENST00000370994.4	SERPINE1 mRNA binding protein 1	926	2	1	0	1	1	0	0	1	0	hsa-miR-4465	-0.49	-0.5	0.99	2007, 2009, 2011
RGS4	ENST00000531057.1	regulator of G-protein signaling 4	489	1	1	0	0	0	0	0	0	0	hsa-miR-1297	-0.49	-0.5	0.9	2005, 2007, 2009, 2011
LEF1	ENST00000265165.1	lymphoid enhancer-binding factor 1	104	3	1	0	2	1	0	0	1	0	hsa-miR-4465	-0.49	-0.81	0.95	2005, 2007, 2009, 2011
CHAC1	ENST00000446533.3	ChaC, cation transport regulator homolog 1 (E. coli)	190	1	1	0	0	0	0	0	0	0	hsa-miR-4465	-0.48	-0.48	0.85	2007, 2009, 2011
ZFC3H1	ENST00000378743.3	zinc finger, C3H1-type containing	129	2	0	0	2	0	0	0	0	0	hsa-miR-4465	-0.48	-0.48	0.83	2007, 2009, 2011
TET3	ENST00000409262.3	tet methylcytosine dioxygenase 3	1437	3	2	0	1	1	0	1	0	0	hsa-miR-4465	-0.48	-0.49	> 0.99	2009, 2011
ANKS1B	ENST00000546960.1	ankyrin repeat and sterile alpha motif domain containing 1B	21	1	1	0	0	0	0	0	0	0	hsa-miR-26a-5p	-0.48	-0.48	0.81	2007, 2009, 2011
CASZ1	ENST00000377022.3	castor zinc finger 1	5	3	1	0	2	0	0	0	0	0	hsa-miR-4465	-0.48	-0.48	> 0.99	2007, 2009, 2011
GALNT10	ENST00000297107.6	UDP-N-acetyl-alpha-D-galactosamine:polypeptide N-acetylgalactosaminyltransferase 10 (GalNAc-T10)	3445	2	1	0	1	1	0	0	1	0	hsa-miR-4465	-0.48	-0.48	0.77	2005, 2007, 2009, 2011
NABP1	ENST00000410026.2	nucleic acid binding protein 1	938	1	1	0	0	2	1	0	1	0	hsa-miR-4465	-0.48	-0.59	0.95	2007, 2009, 2011
ACSL3	ENST00000357430.3	acyl-CoA synthetase long-chain family member 3	2533	1	1	0	0	1	0	0	1	0	hsa-miR-4465	-0.48	-0.58	0.95	2007, 2009, 2011
BOD1	ENST00000311086.4	biorientation of chromosomes in cell division 1	1465	1	1	0	0	0	0	0	0	0	hsa-miR-4465	-0.48	-0.48	0.93	2005, 2007, 2009, 2011
DCDC2	ENST00000378450.3	doublecortin domain containing 2	11	1	1	0	0	0	0	0	0	0	hsa-miR-4465	-0.48	-0.48	0.9	2005, 2007, 2009, 2011
CAPZA1	ENST00000263168.3	capping protein (actin filament) muscle Z-line, alpha 1	1159	2	0	0	2	0	0	0	0	0	hsa-miR-4465	-0.48	-0.48	0.77	2005, 2007
SLC6A15	ENST00000266682.5	solute carrier family 6 (neutral amino acid transporter), member 15	508	2	0	1	1	0	0	0	0	0	hsa-miR-1297	-0.47	-0.47	0.68	2011
ZNF410	ENST00000555044.1	zinc finger protein 410	718	1	1	0	0	0	0	0	0	0	hsa-miR-1297	-0.47	-0.48	0.77	2007, 2009, 2011
SAMD12	ENST00000409003.4	sterile alpha motif domain containing 12	57	2	0	2	0	2	0	2	0	0	hsa-miR-4465	-0.47	-0.47	0.79	2011
TM4SF18	ENST00000296059.2	transmembrane 4 L six family member 18	5	1	1	0	0	0	0	0	0	0	hsa-miR-4465	-0.47	-0.47	0.26	2011
OTUD4	ENST00000454497.2	OTU domain containing 4	18	2	1	0	1	1	0	0	1	0	hsa-miR-4465	-0.47	-0.47	0.98	2007, 2009, 2011
FBXO28	ENST00000424254.2	F-box protein 28	461	2	0	0	2	0	0	0	0	0	hsa-miR-26a-5p	-0.47	-0.47	0.92	2005, 2007, 2009, 2011
RCN2	ENST00000394885.3	reticulocalbin 2, EF-hand calcium binding domain	4448	1	1	0	0	1	0	1	0	0	hsa-miR-4465	-0.46	-0.63	0.96	2007, 2009, 2011
MNX1	ENST00000252971.6	motor neuron and pancreas homeobox 1	887	1	0	0	1	1	0	0	1	0	hsa-miR-1297	-0.46	-0.46	0.72	2009, 2011
PWWP2A	ENST00000456329.3	PWWP domain containing 2A	272	2	0	0	2	1	0	0	1	0	hsa-miR-4465	-0.45	-0.46	0.92	2009
EPS15	ENST00000371730.2	epidermal growth factor receptor pathway substrate 15	325	2	1	0	1	0	0	0	0	0	hsa-miR-4465	-0.45	-0.53	0.62	2005, 2007, 2009, 2011
DEPDC1	ENST00000456315.2	DEP domain containing 1	1068	1	1	0	0	1	0	0	1	0	hsa-miR-4465	-0.45	-0.45	0.15	2009, 2011
TET1	ENST00000373644.4	tet methylcytosine dioxygenase 1	5	2	0	1	1	2	0	0	2	0	hsa-miR-26b-5p	-0.45	-0.45	0.87	2005, 2007, 2009, 2011
RNF141	ENST00000265981.2	ring finger protein 141	345	1	1	0	0	1	0	0	1	0	hsa-miR-4465	-0.45	-0.48	0.62	2009, 2011
CCBL2	ENST00000370485.2	cysteine conjugate-beta lyase 2	409	1	1	0	0	0	0	0	0	0	hsa-miR-4465	-0.45	-0.45	N/A
EAF1	ENST00000396842.2	ELL associated factor 1	63	2	0	0	2	1	0	0	1	0	hsa-miR-4465	-0.45	-0.47	0.89	2005, 2007, 2009, 2011
RCN1	ENST00000054950.3	reticulocalbin 1, EF-hand calcium binding domain	213	1	0	1	0	1	0	0	1	0	hsa-miR-1297	-0.45	-0.45	0.39	2005, 2007, 2009, 2011
USP27X	ENST00000508866.2	ubiquitin specific peptidase 27, X-linked	260	2	0	2	0	0	0	0	0	0	hsa-miR-26b-5p	-0.44	-0.44	0.66	2011
ZIC5	ENST00000267294.4	Zic family member 5	263	2	1	0	1	0	0	0	0	0	hsa-miR-1297	-0.44	-0.48	0.94	2007, 2009, 2011
LARP1	ENST00000336314.4	La ribonucleoprotein domain family, member 1	4979	2	1	0	1	1	0	0	1	0	hsa-miR-4465	-0.44	-0.44	0.99	2007, 2009, 2011
FAM214B	ENST00000378566.1	family with sequence similarity 214, member B	8	1	0	0	1	1	0	0	1	0	hsa-miR-1297	-0.44	-0.44	0.56	2005, 2007, 2009, 2011
MEX3B	ENST00000558133.1	mex-3 RNA binding family member B	1401	2	0	1	1	0	0	0	0	0	hsa-miR-4465	-0.44	-0.44	0.85	2005, 2007, 2009, 2011
SKP2	ENST00000274255.6	S-phase kinase-associated protein 2, E3 ubiquitin protein ligase	340	1	1	0	0	0	0	0	0	0	hsa-miR-4465	-0.44	-0.44	0.54
JAG1	ENST00000254958.5	jagged 1	421	2	1	0	1	0	0	0	0	0	hsa-miR-4465	-0.44	-0.46	0.94	2005, 2007, 2009, 2011
DYRK1A	ENST00000339659.4	dual-specificity tyrosine-(Y)-phosphorylation regulated kinase 1A	448	1	0	0	1	1	0	0	1	0	hsa-miR-1297	-0.43	-0.44	0.75	2005, 2007, 2009, 2011
TFAP2A	ENST00000379613.3	transcription factor AP-2 alpha (activating enhancer binding protein 2 alpha)	367	2	0	0	2	0	0	0	0	0	hsa-miR-4465	-0.43	-0.47	0.87	2007, 2009, 2011
PFDN4	ENST00000371419.2	prefoldin subunit 4	4331	1	0	0	1	0	0	0	0	0	hsa-miR-4465	-0.43	-0.43	0.73	2007, 2009, 2011
FLVCR1	ENST00000366971.4	feline leukemia virus subgroup C cellular receptor 1	322	1	1	0	0	1	0	0	1	0	hsa-miR-4465	-0.43	-0.46	0.76	2009, 2011
SULF1	ENST00000458141.2	sulfatase 1	11	2	1	0	1	0	0	0	0	0	hsa-miR-4465	-0.43	-0.43	0.89	2007, 2009, 2011
CKS2	ENST00000314355.6	CDC28 protein kinase regulatory subunit 2	1187	1	0	1	0	0	0	0	0	0	hsa-miR-1297	-0.43	-0.43	0.4	2011
TRPC3	ENST00000264811.5	transient receptor potential cation channel, subfamily C, member 3	37	1	1	0	0	0	0	0	0	0	hsa-miR-4465	-0.43	-0.43	0.94	2005, 2007, 2009, 2011
SLC9A2	ENST00000233969.2	solute carrier family 9, subfamily A (NHE2, cation proton antiporter 2), member 2	27	2	0	0	2	0	0	0	0	0	hsa-miR-4465	-0.43	-0.43	0.83	2005, 2007, 2009, 2011
RPGR	ENST00000338898.3	retinitis pigmentosa GTPase regulator	72	1	1	0	0	0	0	0	0	0	hsa-miR-4465	-0.42	-0.42	0.79	2011
E2F7	ENST00000322886.7	E2F transcription factor 7	308	2	1	0	1	0	0	0	0	0	hsa-miR-4465	-0.42	-0.44	0.98	2005, 2007, 2009, 2011
SETD8	ENST00000402868.3	SET domain containing (lysine methyltransferase) 8	52	2	0	0	2	0	0	0	0	0	hsa-miR-4465	-0.42	-0.42	0.88	2007, 2009, 2011
FAM118A	ENST00000216214.3	family with sequence similarity 118, member A	202	2	1	0	1	2	0	0	2	0	hsa-miR-1297	-0.42	-0.73	0.77	2009, 2011
ADAM9	ENST00000487273.2	ADAM metallopeptidase domain 9	6435	1	1	0	0	0	0	0	0	0	hsa-miR-26a-5p	-0.42	-0.45	0.67	2009, 2011
RAP2C	ENST00000342983.2	RAP2C, member of RAS oncogene family	604	1	1	0	0	1	0	0	1	0	hsa-miR-4465	-0.42	-0.44	0.87	2005, 2007, 2009, 2011
RPS6KA6	ENST00000262752.2	ribosomal protein S6 kinase, 90kDa, polypeptide 6	156	1	1	0	0	2	1	0	1	0	hsa-miR-4465	-0.42	-0.52	0.94	2005, 2007, 2009, 2011
FAM8A1	ENST00000259963.3	family with sequence similarity 8, member A1	1064	1	1	0	0	1	0	1	0	0	hsa-miR-4465	-0.42	-0.42	0.81	2009, 2011
KIAA2013	ENST00000376572.3	KIAA2013	652	1	1	0	0	0	0	0	0	0	hsa-miR-4465	-0.42	-0.42	0.93	2011
ASPN	ENST00000375543.1	asporin	5	1	1	0	0	0	0	0	0	0	hsa-miR-4465	-0.42	-0.42	0.92	2005, 2007, 2009, 2011
MTM1	ENST00000370396.2	myotubularin 1	68	1	1	0	0	1	0	0	1	0	hsa-miR-26a-5p	-0.42	-0.42	0.38	2009, 2011
RTF1	ENST00000389629.4	Rtf1, Paf1/RNA polymerase II complex component, homolog (S. cerevisiae)	1869	2	1	1	0	0	0	0	0	0	hsa-miR-4465	-0.42	-0.46	0.86	2007, 2009, 2011
ACTR3	ENST00000263238.2	ARP3 actin-related protein 3 homolog (yeast)	816	1	0	0	1	1	0	0	1	0	hsa-miR-4465	-0.42	-0.42	0.73
HOXA5	ENST00000222726.3	homeobox A5	63	1	1	0	0	0	0	0	0	0	hsa-miR-4465	-0.42	-0.42	0.88	2005, 2007, 2009, 2011
SYT10	ENST00000228567.3	synaptotagmin X	5	1	1	0	0	1	0	0	1	0	hsa-miR-4465	-0.42	-0.42	0.48	2005, 2007, 2009, 2011
CILP	ENST00000261883.4	cartilage intermediate layer protein, nucleotide pyrophosphohydrolase	5	1	1	0	0	0	0	0	0	0	hsa-miR-1297	-0.41	-0.41	0.9	2009, 2011
DFFB	ENST00000378209.3	DNA fragmentation factor, 40kDa, beta polypeptide (caspase-activated DNase)	55	1	1	0	0	0	0	0	0	0	hsa-miR-4465	-0.41	-0.41	0.41	2011
MAPK6	ENST00000261845.5	mitogen-activated protein kinase 6	24	1	1	0	0	0	0	0	0	0	hsa-miR-4465	-0.41	-0.41	0.93	2005, 2007, 2009, 2011
KCNJ2	ENST00000243457.3	potassium inwardly-rectifying channel, subfamily J, member 2	5	2	1	0	1	0	0	0	0	0	hsa-miR-4465	-0.41	-0.41	0.93	2011
NAB1	ENST00000337386.5	NGFI-A binding protein 1 (EGR1 binding protein 1)	279	1	1	0	0	2	0	1	1	0	hsa-miR-4465	-0.41	-0.57	0.82	2003, 2005, 2007, 2009, 2011
ACER3	ENST00000532485.1	alkaline ceramidase 3	295	2	2	0	0	2	0	2	0	0	hsa-miR-4465	-0.41	-0.47	0.58	2009, 2011
TMEM184B	ENST00000361906.3	transmembrane protein 184B	1362	1	1	0	0	0	0	0	0	0	hsa-miR-4465	-0.41	-0.41	0.93	2005, 2007, 2009, 2011
PHF20L1	ENST00000395386.2	PHD finger protein 20-like 1	169	2	0	0	2	0	0	0	0	0	hsa-miR-4465	-0.41	-0.41	0.82	2005, 2007, 2009
LIN28B	ENST00000345080.4	lin-28 homolog B (C. elegans)	118	1	0	1	0	1	0	0	1	0	hsa-miR-26b-5p	-0.41	-0.41	0.58	2011
CDK2AP1	ENST00000261692.2	cyclin-dependent kinase 2 associated protein 1	1047	1	0	1	0	0	0	0	0	0	hsa-miR-26a-5p	-0.41	-0.41	0.51	2005, 2007, 2009, 2011
WNK3	ENST00000375169.3	WNK lysine deficient protein kinase 3	55	2	0	2	0	1	0	0	1	0	hsa-miR-26a-5p	-0.41	-0.41	0.75	2005, 2007, 2009, 2011
SLC16A6	ENST00000327268.4	solute carrier family 16, member 6	17	2	0	1	1	0	0	0	0	0	hsa-miR-26a-5p	-0.41	-0.41	0.71	2007, 2009, 2011
EPC1	ENST00000319778.6	enhancer of polycomb homolog 1 (Drosophila)	102	1	1	0	0	0	0	0	0	0	hsa-miR-4465	-0.4	-0.4	0.85
ATP11C	ENST00000327569.3	ATPase, class VI, type 11C	590	1	1	0	0	4	0	1	3	0	hsa-miR-4465	-0.4	-0.41	0.3	2005, 2007, 2009, 2011
LUZP6	ENST00000589735.1	leucine zipper protein 6	1290	1	0	0	1	0	0	0	0	0	hsa-miR-4465	-0.4	-0.41	0.6
MAEA	ENST00000303400.4	macrophage erythroblast attacher	5906	1	1	0	0	0	0	0	0	0	hsa-miR-4465	-0.4	-0.4	0.71	2009, 2011
NUDT11	ENST00000375992.3	nudix (nucleoside diphosphate linked moiety X)-type motif 11	28	1	1	0	0	0	0	0	0	0	hsa-miR-4465	-0.4	-0.4	0.66	2009, 2011
DDX52	ENST00000349699.2	DEAD (Asp-Glu-Ala-Asp) box polypeptide 52	865	1	0	1	0	2	1	0	1	0	hsa-miR-4465	-0.4	-0.58	0.52	2011
COL10A1	ENST00000243222.4	collagen, type X, alpha 1	5	1	1	0	0	0	0	0	0	0	hsa-miR-1297	-0.4	-0.4	0.58	2005, 2007, 2009, 2011
PDHX	ENST00000448838.3	pyruvate dehydrogenase complex, component X	40	1	1	0	0	0	0	0	0	0	hsa-miR-4465	-0.4	-0.4	0.88	2005, 2007, 2009, 2011
DEPDC1B	ENST00000265036.5	DEP domain containing 1B	449	1	1	0	0	0	0	0	0	0	hsa-miR-4465	-0.4	-0.45	0.66	2005, 2007, 2009, 2011
ATF2	ENST00000487334.2	activating transcription factor 2	123	1	1	0	0	0	0	0	0	0	hsa-miR-4465	-0.4	-0.42	0.24	2005, 2007, 2009, 2011
CHAF1A	ENST00000301280.5	chromatin assembly factor 1, subunit A (p150)	647	1	1	0	0	0	0	0	0	0	hsa-miR-4465	-0.4	-0.4	0.85	2009, 2011
DCAF7	ENST00000310827.4	DDB1 and CUL4 associated factor 7	3289	1	0	0	1	2	0	0	2	0	hsa-miR-4465	-0.4	-0.41	0.69	2007, 2009, 2011
MAP7	ENST00000354570.3	microtubule-associated protein 7	444	1	1	0	0	0	0	0	0	0	hsa-miR-1297	-0.4	-0.4	0.95	2009, 2011
GNPNAT1	ENST00000216410.3	glucosamine-phosphate N-acetyltransferase 1	429	1	0	0	1	1	0	1	0	0	hsa-miR-26b-5p	-0.39	-0.48	0.74	2005, 2007, 2009, 2011
BMP2K	ENST00000335016.5	BMP2 inducible kinase	164	2	1	0	1	0	0	0	0	0	hsa-miR-4465	-0.39	-0.41	0.8
GRAMD1C	ENST00000358160.4	GRAM domain containing 1C	12	1	1	0	0	1	0	0	1	0	hsa-miR-4465	-0.39	-0.39	0.81	2009, 2011
RP1-170O19.20	ENST00000470747.4	Uncharacterized protein	151	1	1	0	0	0	0	0	0	0	hsa-miR-4465	-0.39	-0.41	0.94
FGD1	ENST00000375135.3	FYVE, RhoGEF and PH domain containing 1	138	1	1	0	0	0	0	0	0	0	hsa-miR-4465	-0.39	-0.39	0.89	2005, 2007, 2009, 2011
ZCCHC24	ENST00000372336.3	zinc finger, CCHC domain containing 24	359	2	0	1	1	0	0	0	0	0	hsa-miR-26a-5p	-0.39	-0.41	0.96	2005, 2007, 2009, 2011
MXI1	ENST00000332674.5	MAX interactor 1, dimerization protein	278	1	1	0	0	0	0	0	0	0	hsa-miR-4465	-0.38	-0.4	0.91	2005, 2007, 2009, 2011
FAM172A	ENST00000395965.3	family with sequence similarity 172, member A	257	1	1	0	0	1	0	0	1	0	hsa-miR-26a-5p	-0.38	-0.5	0.21	2009, 2011
PTGS2	ENST00000367468.5	prostaglandin-endoperoxide synthase 2 (prostaglandin G/H synthase and cyclooxygenase)	263	1	1	0	0	0	0	0	0	0	hsa-miR-4465	-0.38	-0.38	0.82	2005, 2007, 2009, 2011
RNF6	ENST00000346166.3	ring finger protein (C3H2C3 type) 6	47	1	1	0	0	0	0	0	0	0	hsa-miR-26a-5p	-0.38	-0.38	0.46	2005, 2007, 2009, 2011
USP3	ENST00000380324.3	ubiquitin specific peptidase 3	583	1	0	1	0	2	1	0	1	0	hsa-miR-26a-5p	-0.38	-0.53	0.56	2005, 2007, 2009, 2011
PHF6	ENST00000332070.3	PHD finger protein 6	630	2	1	0	1	0	0	0	0	0	hsa-miR-4465	-0.38	-0.38	0.66	2005, 2007, 2009, 2011
ZSWIM6	ENST00000252744.5	zinc finger, SWIM-type containing 6	933	2	1	1	0	0	0	0	0	0	hsa-miR-4465	-0.38	-0.38	0.95	2011
ADAMTS18	ENST00000282849.5	ADAM metallopeptidase with thrombospondin type 1 motif, 18	7	2	0	0	2	0	0	0	0	0	hsa-miR-4465	-0.38	-0.38	0.87	2009, 2011
PURA	ENST00000331327.3	purine-rich element binding protein A	367	2	0	1	1	0	0	0	0	0	hsa-miR-4465	-0.38	-0.49	0.8	2007, 2009, 2011
STT3B	ENST00000295770.2	STT3B, subunit of the oligosaccharyltransferase complex (catalytic)	4458	1	0	0	1	1	0	0	1	0	hsa-miR-4465	-0.38	-0.41	0.5
C18orf25	ENST00000282059.6	chromosome 18 open reading frame 25	688	2	0	0	2	0	0	0	0	0	hsa-miR-4465	-0.37	-0.39	0.73	2005, 2007, 2009, 2011
CCDC6	ENST00000263102.6	coiled-coil domain containing 6	193	1	1	0	0	0	0	0	0	0	hsa-miR-4465	-0.37	-0.37	0.92	2007, 2009, 2011
ULK1	ENST00000321867.4	unc-51 like autophagy activating kinase 1	3083	2	2	0	0	0	0	0	0	0	hsa-miR-4465	-0.37	-0.37	0.96	2005, 2007, 2009, 2011
TP53INP1	ENST00000448464.2	tumor protein p53 inducible nuclear protein 1	39	2	0	1	1	2	0	0	2	0	hsa-miR-4465	-0.37	-0.71	0.92	2005, 2007, 2009, 2011
INHBB	ENST00000295228.3	inhibin, beta B	75	1	1	0	0	0	0	0	0	0	hsa-miR-26a-5p	-0.37	-0.37	0.88	2005, 2007, 2009, 2011
JARID2	ENST00000341776.2	jumonji, AT rich interactive domain 2	199	2	0	1	1	0	0	0	0	0	hsa-miR-4465	-0.37	-0.37	0.83	2009, 2011
MTPN	ENST00000393085.3	myotrophin	1296	1	0	0	1	1	0	0	1	0	hsa-miR-4465	-0.37	-0.37	0.6	2005, 2007, 2009, 2011
PFKFB3	ENST00000379789.4	6-phosphofructo-2-kinase/fructose-2,6-biphosphatase 3	29	1	1	0	0	0	0	0	0	0	hsa-miR-4465	-0.37	-0.37	0.91	2007, 2009, 2011
PAX5	ENST00000358127.4	paired box 5	5	2	1	0	1	0	0	0	0	0	hsa-miR-4465	-0.37	-0.37	0.89
CCNJ	ENST00000265992.5	cyclin J	5	1	0	0	1	2	0	0	2	0	hsa-miR-4465	-0.37	-0.37	0.87	2005, 2007, 2009, 2011
LSM12	ENST00000585388.1	LSM12 homolog (S. cerevisiae)	20	2	0	1	1	0	0	0	0	0	hsa-miR-26b-5p	-0.37	-0.52	0.84	2007, 2009, 2011
FA2H	ENST00000219368.3	fatty acid 2-hydroxylase	5	1	1	0	0	0	0	0	0	0	hsa-miR-1297	-0.37	-0.37	0.92	2005, 2007, 2009, 2011
NAMPT	ENST00000222553.3	nicotinamide phosphoribosyltransferase	375	1	1	0	0	0	0	0	0	0	hsa-miR-4465	-0.36	-0.36	0.46	2005, 2007, 2009, 2011
SACS	ENST00000402364.1	spastic ataxia of Charlevoix-Saguenay (sacsin)	450	1	0	1	0	0	0	0	0	0	hsa-miR-26a-5p	-0.36	-0.36	0.39	2005, 2007, 2009, 2011
SSFA2	ENST00000431877.2	sperm specific antigen 2	1434	1	0	0	1	1	0	0	1	0	hsa-miR-26a-5p	-0.36	-0.37	0.63	2005, 2007, 2011
ATPAF1	ENST00000576409.1	ATP synthase mitochondrial F1 complex assembly factor 1	1637	1	0	1	0	1	0	1	0	0	hsa-miR-26a-5p	-0.36	-0.36	0.45	2005, 2007, 2009, 2011
EIF3A	ENST00000369144.3	eukaryotic translation initiation factor 3, subunit A	638	1	0	1	0	2	1	0	1	0	hsa-miR-4465	-0.36	-0.41	0.66	2007, 2011
UBE2K	ENST00000261427.5	ubiquitin-conjugating enzyme E2K	762	1	0	1	0	2	0	1	1	0	hsa-miR-26a-5p	-0.36	-0.46	0.46	2011
NIPAL2	ENST00000341166.3	NIPA-like domain containing 2	7	1	1	0	0	2	0	0	2	0	hsa-miR-4465	-0.36	-0.36	0.13
PHTF2	ENST00000416283.2	putative homeodomain transcription factor 2	1730	1	0	1	0	1	0	1	0	0	hsa-miR-26a-5p	-0.36	-0.36	0.43	2005, 2007
USP15	ENST00000353364.3	ubiquitin specific peptidase 15	286	2	1	0	1	0	0	0	0	0	hsa-miR-4465	-0.36	-0.51	0.99	2005, 2007, 2009, 2011
EIF2S1	ENST00000256383.4	eukaryotic translation initiation factor 2, subunit 1 alpha, 35kDa	3360	2	0	0	2	3	0	1	2	0	hsa-miR-26b-5p	-0.36	-0.88	0.9	2009, 2011
TBC1D15	ENST00000550746.1	TBC1 domain family, member 15	1164	1	1	0	0	0	0	0	0	0	hsa-miR-4465	-0.36	-0.36	0.92	2009, 2011
PRKCQ	ENST00000263125.5	protein kinase C, theta	7	1	1	0	0	0	0	0	0	0	hsa-miR-4465	-0.36	-0.36	0.73	2009, 2011
HOXA9	ENST00000396345.1	homeobox A9	151	1	1	0	0	0	0	0	0	0	hsa-miR-4465	-0.36	-0.37	0.88	2007, 2009, 2011
RASSF3	ENST00000542104.1	Ras association (RalGDS/AF-6) domain family member 3	461	1	1	0	0	0	0	0	0	0	hsa-miR-4465	-0.36	-0.39	0.91	2011
ESCO1	ENST00000269214.5	establishment of sister chromatid cohesion N-acetyltransferase 1	94	1	0	1	0	0	0	0	0	0	hsa-miR-26a-5p	-0.35	-0.35	0.87	2005, 2007
PHLDB2	ENST00000431670.2	pleckstrin homology-like domain, family B, member 2	588	1	1	0	0	0	0	0	0	0	hsa-miR-4465	-0.35	-0.36	0.88	2005, 2007, 2009, 2011
LMBRD2	ENST00000296603.4	LMBR1 domain containing 2	211	2	2	0	0	3	1	1	1	0	hsa-miR-4465	-0.35	-0.58	0.58
BHLHE22	ENST00000321870.1	basic helix-loop-helix family, member e22	27	1	0	0	1	1	0	0	1	0	hsa-miR-4465	-0.35	-0.35	0.52	2009, 2011
SAR1B	ENST00000402673.2	SAR1 homolog B (S. cerevisiae)	1404	1	0	0	1	0	0	0	0	0	hsa-miR-4465	-0.35	-0.35	0.74	2007, 2011
RTN1	ENST00000395090.1	reticulon 1	80	1	0	1	0	0	0	0	0	0	hsa-miR-1297	-0.35	-0.35	0.5	2005, 2007, 2009, 2011
ZNF608	ENST00000504926.1	zinc finger protein 608	22	1	1	0	0	0	0	0	0	0	hsa-miR-4465	-0.35	-0.35	0.86	2005, 2007, 2009, 2011
MINPP1	ENST00000371994.4	multiple inositol-polyphosphate phosphatase 1	1079	1	0	0	1	1	0	1	0	0	hsa-miR-26a-5p	-0.35	-0.35	0.65
THRAP3	ENST00000354618.5	thyroid hormone receptor associated protein 3	13	1	1	0	0	0	0	0	0	0	hsa-miR-4465	-0.35	-0.35	0.18	2009, 2011
EYA3	ENST00000373871.3	eyes absent homolog 3 (Drosophila)	50	1	0	0	1	2	0	0	2	0	hsa-miR-26b-5p	-0.35	-0.35	0.74	2011
SASS6	ENST00000287482.5	spindle assembly 6 homolog (C. elegans)	796	1	0	0	1	1	0	1	0	0	hsa-miR-4465	-0.35	-0.35	0.65
HPGD	ENST00000296522.6	hydroxyprostaglandin dehydrogenase 15-(NAD)	140	1	1	0	0	0	0	0	0	0	hsa-miR-4465	-0.35	-0.43	0.88	2005, 2007, 2009, 2011
EPHA2	ENST00000358432.5	EPH receptor A2	2378	1	1	0	0	0	0	0	0	0	hsa-miR-4465	-0.35	-0.35	0.91	2005, 2007, 2009, 2011
DUSP5	ENST00000369583.3	dual specificity phosphatase 5	600	1	1	0	0	0	0	0	0	0	hsa-miR-4465	-0.35	-0.35	0.45	2005, 2007, 2009, 2011
COPS2	ENST00000388901.5	COP9 signalosome subunit 2	11120	1	0	0	1	0	0	0	0	0	hsa-miR-1297	-0.35	-0.35	0.74	2005, 2007, 2009, 2011
MSTN	ENST00000260950.4	myostatin	6	1	0	0	1	0	0	0	0	0	hsa-miR-26a-5p	-0.35	-0.35	0.55
GPR146	ENST00000297468.3	G protein-coupled receptor 146	5	1	0	1	0	0	0	0	0	0	hsa-miR-4465	-0.35	-0.35	0.31	2011
MEMO1	ENST00000295065.5	mediator of cell motility 1	89	1	1	0	0	0	0	0	0	0	hsa-miR-4465	-0.35	-0.53	0.27
CDK6	ENST00000265734.4	cyclin-dependent kinase 6	1116	2	2	0	0	2	0	0	2	0	hsa-miR-4465	-0.35	-0.39	0.96	2005, 2007, 2009, 2011
NHS	ENST00000380060.3	Nance-Horan syndrome (congenital cataracts and dental anomalies)	72	2	2	0	0	1	0	0	1	0	hsa-miR-4465	-0.35	-0.35	0.97	2005, 2007, 2009, 2011
LIMS1	ENST00000393310.1	LIM and senescent cell antigen-like domains 1	68	1	0	1	0	0	0	0	0	0	hsa-miR-4465	-0.35	-0.35	0.46	2011
TMCC1	ENST00000432054.2	transmembrane and coiled-coil domain family 1	97	1	1	0	0	1	0	0	1	0	hsa-miR-26a-5p	-0.35	-0.37	0.94	2005, 2007, 2009, 2011
CD200	ENST00000315711.8	CD200 molecule	5	1	1	0	0	0	0	0	0	0	hsa-miR-4465	-0.34	-0.34	0.85	2005, 2007, 2009, 2011
PPP3R1	ENST00000234310.3	protein phosphatase 3, regulatory subunit B, alpha	117	1	0	1	0	0	0	0	0	0	hsa-miR-1297	-0.34	-0.34	0.48	2005, 2007, 2009, 2011
GREB1L	ENST00000580732.2	growth regulation by estrogen in breast cancer-like	30	2	2	0	0	0	0	0	0	0	hsa-miR-4465	-0.34	-0.34	0.3
CTTNBP2NL	ENST00000271277.6	CTTNBP2 N-terminal like	182	1	1	0	0	2	0	0	2	0	hsa-miR-4465	-0.34	-0.39	0.94	2007, 2009, 2011
SLC25A20	ENST00000430379.1	solute carrier family 25 (carnitine/acylcarnitine translocase), member 20	6430	1	0	0	1	0	0	0	0	0	hsa-miR-4465	-0.34	-0.34	0.59	2005, 2007, 2009, 2011
KCNK1	ENST00000366621.3	potassium channel, subfamily K, member 1	410	1	1	0	0	0	0	0	0	0	hsa-miR-4465	-0.34	-0.34	0.55	2005, 2007, 2009, 2011
PDIK1L	ENST00000374271.4	PDLIM1 interacting kinase 1 like	5	1	0	1	0	1	0	1	0	0	hsa-miR-26a-5p	-0.34	-0.34	0.39	2009, 2011
PIM1	ENST00000373509.5	pim-1 oncogene	2041	1	1	0	0	0	0	0	0	0	hsa-miR-4465	-0.34	-0.34	0.62	2005, 2007, 2009, 2011
ZNF259	ENST00000227322.3	zinc finger protein 259	265	1	0	1	0	3	1	0	2	0	hsa-miR-26a-5p	-0.34	-0.44	0.42
RAP1A	ENST00000369709.3	RAP1A, member of RAS oncogene family	382	1	0	1	0	1	0	0	1	0	hsa-miR-1297	-0.34	-0.4	0.59	2005, 2007, 2011
TRIB2	ENST00000155926.4	tribbles pseudokinase 2	68	1	1	0	0	0	0	0	0	0	hsa-miR-4465	-0.34	-0.34	0.87	2005, 2007, 2009, 2011
RANBP9	ENST00000011619.3	RAN binding protein 9	885	1	0	0	1	0	0	0	0	0	hsa-miR-4465	-0.33	-0.34	0.68	2005, 2007, 2009, 2011
BTBD7	ENST00000334746.5	BTB (POZ) domain containing 7	590	2	1	0	1	0	0	0	0	0	hsa-miR-1297	-0.33	-0.41	0.94	2005, 2007, 2009, 2011
WAPAL	ENST00000298767.5	wings apart-like homolog (Drosophila)	185	2	0	1	1	0	0	0	0	0	hsa-miR-4465	-0.33	-0.41	0.76	2007, 2009, 2011
CPSF2	ENST00000298875.4	cleavage and polyadenylation specific factor 2, 100kDa	945	1	1	0	0	1	0	1	0	0	hsa-miR-4465	-0.33	-0.36	0.9	2005, 2007, 2009, 2011
AKIRIN1	ENST00000432648.3	akirin 1	798	1	0	0	1	1	0	0	1	0	hsa-miR-4465	-0.33	-0.33	0.74	2007, 2009
ADRA1A	ENST00000380581.2	adrenoceptor alpha 1A	0	1	1	0	0	1	0	0	1	0	hsa-miR-4465	-0.33	-0.33	0.9
XKR4	ENST00000327381.6	XK, Kell blood group complex subunit-related family, member 4	5	1	0	0	1	2	0	2	0	0	hsa-miR-4465	-0.33	-0.33	0.78
CSTF2	ENST00000415585.2	cleavage stimulation factor, 3' pre-RNA, subunit 2, 64kDa	385	1	0	0	1	0	0	0	0	0	hsa-miR-4465	-0.33	-0.33	0.41
CSRNP2	ENST00000228515.1	cysteine-serine-rich nuclear protein 2	104	1	0	0	1	0	0	0	0	0	hsa-miR-4465	-0.33	-0.4	0.61
KPNA6	ENST00000373625.3	karyopherin alpha 6 (importin alpha 7)	272	2	1	1	0	1	0	0	1	0	hsa-miR-4465	-0.33	-0.38	0.98	2009, 2011
HOXC9	ENST00000303450.4	homeobox C9	248	1	1	0	0	0	0	0	0	0	hsa-miR-4465	-0.33	-0.4	0.7	2009, 2011
ESR1	ENST00000440973.1	estrogen receptor 1	5	1	0	0	1	1	1	0	0	0	hsa-miR-4465	-0.33	-0.33	0.6	2005, 2007, 2009, 2011
PDCD10	ENST00000392750.2	programmed cell death 10	638	2	1	0	1	0	0	0	0	0	hsa-miR-4465	-0.33	-0.94	0.76	2005, 2007, 2009, 2011
LNX2	ENST00000316334.3	ligand of numb-protein X 2	760	1	1	0	0	1	1	0	0	0	hsa-miR-4465	-0.33	-0.33	0.87	2009, 2011
KIAA1737	ENST00000361786.2	KIAA1737	57	1	1	0	0	2	0	1	1	0	hsa-miR-26a-5p	-0.33	-0.51	0.53	2009, 2011
FAM71F1	ENST00000315184.5	family with sequence similarity 71, member F1	5	1	0	0	1	0	0	0	0	0	hsa-miR-26a-5p	-0.33	-0.33	0.43	2011
SLX1A	ENST00000345535.4	SLX1 structure-specific endonuclease subunit homolog A (S. cerevisiae)	5	1	0	1	0	0	0	0	0	0	hsa-miR-4465	-0.33	-0.33	0.35
MTDH	ENST00000336273.3	metadherin	5192	1	1	0	0	1	1	0	0	0	hsa-miR-4465	-0.33	-0.36	0.95	2007, 2009, 2011
HOXD13	ENST00000392539.3	homeobox D13	25	1	0	0	1	1	0	0	1	0	hsa-miR-4465	-0.33	-0.34	0.74	2005, 2007, 2009, 2011
SRCAP	ENST00000262518.4	Snf2-related CREBBP activator protein	643	2	1	1	0	0	0	0	0	0	hsa-miR-1297	-0.33	-0.33	0.98	2003, 2007, 2009, 2011
TWF1	ENST00000552521.1	twinfilin actin-binding protein 1	72	1	1	0	0	0	0	0	0	0	hsa-miR-4465	-0.33	-0.33	0.68	2011
SLC19A2	ENST00000236137.5	solute carrier family 19 (thiamine transporter), member 2	229	1	1	0	0	0	0	0	0	0	hsa-miR-1297	-0.33	-0.33	0.38	2009, 2011
UBE2QL1	ENST00000399816.3	ubiquitin-conjugating enzyme E2Q family-like 1	10	1	0	0	1	0	0	0	0	0	hsa-miR-4465	-0.33	-0.33	0.74	2011
MEGF9	ENST00000373930.3	multiple EGF-like-domains 9	689	1	0	0	1	1	0	0	1	0	hsa-miR-4465	-0.33	-0.33	0.57	2009, 2011
PLCXD3	ENST00000377801.3	phosphatidylinositol-specific phospholipase C, X domain containing 3	81	1	0	1	0	2	0	0	2	0	hsa-miR-26a-5p	-0.33	-0.33	0.29	2011
EIF4E	ENST00000450253.2	eukaryotic translation initiation factor 4E	876	1	0	1	0	4	0	0	4	0	hsa-miR-26b-5p	-0.32	-0.61	0.72
MAP3K9	ENST00000554752.2	mitogen-activated protein kinase kinase kinase 9	44	2	0	0	2	1	0	0	1	0	hsa-miR-4465	-0.32	-0.39	0.87	2011
CDH20	ENST00000262717.4	cadherin 20, type 2	5	1	1	0	0	0	0	0	0	0	hsa-miR-4465	-0.32	-0.32	0.75
C2CD5	ENST00000333957.4	C2 calcium-dependent domain containing 5	66	1	0	0	1	0	0	0	0	0	hsa-miR-4465	-0.32	-0.32	0.72	2005, 2007, 2009, 2011
PTP4A1	ENST00000370651.3	protein tyrosine phosphatase type IVA, member 1	5740	1	0	1	0	0	0	0	0	0	hsa-miR-26a-5p	-0.32	-0.33	0.84	2005, 2007, 2009, 2011
GSR	ENST00000221130.5	glutathione reductase	858	1	1	0	0	2	0	1	1	0	hsa-miR-1297	-0.32	-0.4	0.15	2011
HSDL2	ENST00000398805.3	hydroxysteroid dehydrogenase like 2	151	1	0	0	1	1	0	0	1	0	hsa-miR-4465	-0.32	-0.34	0.66	2009, 2011
KCTD18	ENST00000359878.3	potassium channel tetramerization domain containing 18	12	1	0	0	1	0	0	0	0	0	hsa-miR-26a-5p	-0.32	-0.32	0.52	2005, 2007
PNRC1	ENST00000336032.3	proline-rich nuclear receptor coactivator 1	413	1	0	1	0	4	0	1	3	0	hsa-miR-26a-5p	-0.32	-0.71	0.65	2007
SLC24A4	ENST00000393265.2	solute carrier family 24 (sodium/potassium/calcium exchanger), member 4	5	1	1	0	0	0	0	0	0	0	hsa-miR-4465	-0.32	-0.32	0.95	2005, 2007, 2009, 2011
SENP5	ENST00000323460.5	SUMO1/sentrin specific peptidase 5	125	1	1	0	0	0	0	0	0	0	hsa-miR-4465	-0.32	-0.32	0.95	2005, 2007, 2009, 2011
SOCS5	ENST00000306503.5	suppressor of cytokine signaling 5	72	3	1	1	1	1	0	1	0	0	hsa-miR-4465	-0.32	-0.49	0.86	2005, 2007
VDAC1	ENST00000395044.3	voltage-dependent anion channel 1	106	1	0	0	1	0	0	0	0	0	hsa-miR-1297	-0.32	-0.34	0.59	2007
NXPE3	ENST00000422132.1	neurexophilin and PC-esterase domain family, member 3	630	1	1	0	0	1	0	1	0	0	hsa-miR-1297	-0.32	-0.33	0.52	2009, 2011
MYCBP	ENST00000397572.2	MYC binding protein	85	1	0	0	1	0	0	0	0	0	hsa-miR-4465	-0.32	-0.35	0.68	2007, 2011
GAN	ENST00000568107.2	gigaxonin	185	3	1	0	2	2	0	0	2	0	hsa-miR-4465	-0.31	-0.56	> 0.99
PFKFB2	ENST00000367080.3	6-phosphofructo-2-kinase/fructose-2,6-biphosphatase 2	83	2	1	0	1	2	1	1	0	0	hsa-miR-4465	-0.31	-0.54	0.63	2007, 2011
HSPA13	ENST00000285667.3	heat shock protein 70kDa family, member 13	2175	1	1	0	0	1	0	1	0	0	hsa-miR-4465	-0.31	-0.33	0.88	2009, 2011
C10orf137	ENST00000337623.3	chromosome 10 open reading frame 137	157	1	0	0	1	1	0	0	1	0	hsa-miR-4465	-0.31	-0.31	0.61	2005, 2007, 2009, 2011
AKAP7	ENST00000431975.2	A kinase (PRKA) anchor protein 7	21	1	1	0	0	0	0	0	0	0	hsa-miR-4465	-0.31	-0.31	0.26	2005, 2007, 2009, 2011
LPAR3	ENST00000440886.1	lysophosphatidic acid receptor 3	35	1	0	1	0	1	0	0	1	0	hsa-miR-26b-5p	-0.31	-0.33	0.51	2011
CTGF	ENST00000367976.3	connective tissue growth factor	10083	1	0	0	1	0	0	0	0	0	hsa-miR-26a-5p	-0.31	-0.31	0.69	2005, 2007, 2009, 2011
BCL7B	ENST00000223368.2	B-cell CLL/lymphoma 7B	4037	1	1	0	0	0	0	0	0	0	hsa-miR-4465	-0.31	-0.31	0.47	2009, 2011
UBE2D1	ENST00000373910.4	ubiquitin-conjugating enzyme E2D 1	200	1	0	1	0	0	0	0	0	0	hsa-miR-1297	-0.31	-0.32	0.45	2005, 2007, 2009, 2011
BAK1	ENST00000442998.2	BCL2-antagonist/killer 1	15	1	1	0	0	0	0	0	0	0	hsa-miR-4465	-0.31	-0.31	0.91	2005, 2007, 2009, 2011
ARL6IP6	ENST00000326446.5	ADP-ribosylation-like factor 6 interacting protein 6	1454	1	0	0	1	0	0	0	0	0	hsa-miR-4465	-0.31	-0.32	0.73	2005, 2007, 2009, 2011
SFXN1	ENST00000321442.5	sideroflexin 1	1018	1	1	0	0	0	0	0	0	0	hsa-miR-1297	-0.31	-0.41	0.47	2009, 2011
UBE2E2	ENST00000396703.1	ubiquitin-conjugating enzyme E2E 2	794	1	0	0	1	0	0	0	0	0	hsa-miR-4465	-0.31	-0.31	0.74	2005, 2007, 2009, 2011
ZNF598	ENST00000563630.1	zinc finger protein 598	22	1	1	0	0	0	0	0	0	0	hsa-miR-4465	-0.31	-0.31	0.91
NOP9	ENST00000396802.3	NOP9 nucleolar protein	353	1	1	0	0	0	0	0	0	0	hsa-miR-4465	-0.31	-0.31	N/A
OSBPL2	ENST00000358053.2	oxysterol binding protein-like 2	283	1	1	0	0	0	0	0	0	0	hsa-miR-4465	-0.31	-0.33	0.66	2005, 2007, 2009, 2011
SHC4	ENST00000332408.4	SHC (Src homology 2 domain containing) family, member 4	61	1	0	0	1	0	0	0	0	0	hsa-miR-4465	-0.31	-0.31	0.72	2009, 2011
ESRRG	ENST00000361525.3	estrogen-related receptor gamma	5	1	0	0	1	0	0	0	0	0	hsa-miR-4465	-0.31	-0.31	0.64	2005, 2007
MFHAS1	ENST00000276282.6	malignant fibrous histiocytoma amplified sequence 1	130	2	2	0	0	0	0	0	0	0	hsa-miR-4465	-0.31	-0.36	0.93	2007, 2009, 2011
BBX	ENST00000415149.2	bobby sox homolog (Drosophila)	141	2	0	2	0	1	0	0	1	0	hsa-miR-1297	-0.31	-0.34	0.79	2005, 2007, 2011
RAB21	ENST00000261263.3	RAB21, member RAS oncogene family	1823	1	1	0	0	2	0	1	1	0	hsa-miR-4465	-0.31	-0.6	0.94	2009, 2011
SH3D19	ENST00000409598.4	SH3 domain containing 19	245	2	0	1	1	0	0	0	0	0	hsa-miR-1297	-0.31	-0.39	0.91	2007, 2009, 2011
SCAMP1	ENST00000538629.1	secretory carrier membrane protein 1	816	1	1	0	0	0	0	0	0	0	hsa-miR-4465	-0.31	-0.31	0.83	2009, 2011
ST6GAL2	ENST00000361686.4	ST6 beta-galactosamide alpha-2,6-sialyltranferase 2	5	1	1	0	0	0	0	0	0	0	hsa-miR-4465	-0.3	-0.3	0.95	2011
BHLHE40	ENST00000256495.3	basic helix-loop-helix family, member e40	1571	1	0	1	0	0	0	0	0	0	hsa-miR-26a-5p	-0.3	-0.32	0.63	2005, 2007, 2009, 2011
GINM1	ENST00000367419.5	glycoprotein integral membrane 1	428	1	0	0	1	0	0	0	0	0	hsa-miR-26a-5p	-0.3	-0.3	0.68
GTF2A1	ENST00000553612.1	general transcription factor IIA, 1, 19/37kDa	88	1	1	0	0	1	0	1	0	0	hsa-miR-26a-5p	-0.3	-0.34	0.58
ZNF462	ENST00000277225.5	zinc finger protein 462	214	2	2	0	0	0	0	0	0	0	hsa-miR-4465	-0.3	-0.32	0.94	2005, 2007, 2009, 2011
ARHGAP26	ENST00000378004.3	Rho GTPase activating protein 26	131	1	0	0	1	4	0	2	2	0	hsa-miR-4465	-0.3	-0.31	0.75	2005, 2007, 2009, 2011
KLHL28	ENST00000396128.4	kelch-like family member 28	9	1	0	1	0	2	0	0	2	0	hsa-miR-4465	-0.3	-0.31	0.28	2007
MFAP3	ENST00000436816.1	microfibrillar-associated protein 3	1139	1	1	0	0	0	0	0	0	0	hsa-miR-4465	-0.3	-0.46	< 0.1	2011
PAPD4	ENST00000453514.1	PAP associated domain containing 4	434	1	1	0	0	0	0	0	0	0	hsa-miR-4465	-0.3	-0.3	0.85	2005, 2007, 2009, 2011
CDKN1C	ENST00000414822.3	cyclin-dependent kinase inhibitor 1C (p57, Kip2)	328	1	0	0	1	0	0	0	0	0	hsa-miR-1297	-0.3	-0.31	0.67	2011
NAA15	ENST00000296543.5	N(alpha)-acetyltransferase 15, NatA auxiliary subunit	546	1	1	0	0	2	0	1	1	0	hsa-miR-4465	-0.3	-0.32	0.92	2005, 2007, 2009, 2011
TPD52	ENST00000379096.5	tumor protein D52	4585	1	0	0	1	0	0	0	0	0	hsa-miR-4465	-0.3	-0.31	0.7	2005, 2007
VANGL2	ENST00000368061.2	VANGL planar cell polarity protein 2	560	1	1	0	0	0	0	0	0	0	hsa-miR-4465	-0.3	-0.3	0.91	2007, 2009, 2011
ERLIN1	ENST00000421367.2	ER lipid raft associated 1	86	1	0	1	0	0	0	0	0	0	hsa-miR-1297	-0.3	-0.32	0.42	2007, 2009, 2011
MAP1B	ENST00000296755.7	microtubule-associated protein 1B	259	2	0	1	1	1	0	1	0	0	hsa-miR-4465	-0.3	-0.3	0.8	2005, 2007, 2009, 2011
TRERF1	ENST00000541110.1	transcriptional regulating factor 1	52	2	1	0	1	0	0	0	0	0	hsa-miR-4465	-0.3	-0.3	0.9	2011
PRR5L	ENST00000527487.1	proline rich 5 like	238	1	0	0	1	1	0	0	1	0	hsa-miR-26a-5p	-0.3	-0.31	0.73	2005, 2007, 2009, 2011
HAO1	ENST00000378789.3	hydroxyacid oxidase (glycolate oxidase) 1	5	1	0	1	0	0	0	0	0	0	hsa-miR-1297	-0.3	-0.3	0.4	2005, 2007, 2009, 2011
MOB1A	ENST00000396049.4	MOB kinase activator 1A	963	1	0	0	1	1	0	1	0	0	hsa-miR-4465	-0.3	-0.42	0.5	2005, 2007
SLC2A3	ENST00000075120.7	solute carrier family 2 (facilitated glucose transporter), member 3	5	1	1	0	0	1	0	0	1	0	hsa-miR-4465	-0.29	-0.29	0.88	2009, 2011
TMEM86A	ENST00000280734.2	transmembrane protein 86A	5	1	1	0	0	0	0	0	0	0	hsa-miR-26a-5p	-0.29	-0.29	0.81	2009, 2011
KBTBD8	ENST00000295568.4	kelch repeat and BTB (POZ) domain containing 8	22	1	1	0	0	1	0	0	1	0	hsa-miR-4465	-0.29	-0.29	0.74	2007, 2009, 2011
AURKA	ENST00000395907.1	aurora kinase A	435	1	1	0	0	0	0	0	0	0	hsa-miR-4465	-0.29	-0.29	N/A
PPP3CB	ENST00000360663.5	protein phosphatase 3, catalytic subunit, beta isozyme	105	1	1	0	0	0	0	0	0	0	hsa-miR-4465	-0.29	-0.29	0.78	2005, 2007, 2009, 2011
ACVR1C	ENST00000243349.8	activin A receptor, type IC	27	1	1	0	0	1	0	1	0	0	hsa-miR-4465	-0.29	-0.29	0.94	2005, 2007, 2009, 2011
TMEM64	ENST00000458549.2	transmembrane protein 64	200	1	0	0	1	2	0	1	1	0	hsa-miR-4465	-0.29	-0.46	0.65	2007, 2011
MARC1	ENST00000366910.5	mitochondrial amidoxime reducing component 1	1613	1	0	0	1	2	0	0	2	0	hsa-miR-4465	-0.29	-0.42	0.59
APP	ENST00000346798.3	amyloid beta (A4) precursor protein	4570	1	0	0	1	1	0	1	0	0	hsa-miR-1297	-0.29	-0.37	0.74
SLC1A1	ENST00000262352.3	solute carrier family 1 (neuronal/epithelial high affinity glutamate transporter, system Xag), member 1	138	1	1	0	0	0	0	0	0	0	hsa-miR-26a-5p	-0.29	-0.29	0.71	2005, 2007, 2009, 2011
KIAA1598	ENST00000260777.10	KIAA1598	94	1	1	0	0	0	0	0	0	0	hsa-miR-4465	-0.29	-0.29	0.84	2005, 2007, 2009, 2011
ARL5B	ENST00000377275.3	ADP-ribosylation factor-like 5B	368	1	0	0	1	2	0	0	2	0	hsa-miR-4465	-0.29	-0.4	0.74	2009, 2011
NDFIP2	ENST00000218652.7	Nedd4 family interacting protein 2	1747	1	0	1	0	0	0	0	0	0	hsa-miR-26a-5p	-0.29	-0.29	0.32	2005, 2007
ZBTB16	ENST00000335953.4	zinc finger and BTB domain containing 16	73	2	1	0	1	0	0	0	0	0	hsa-miR-4465	-0.29	-0.31	0.98
STAC2	ENST00000333461.5	SH3 and cysteine rich domain 2	123	1	1	0	0	1	0	0	1	0	hsa-miR-4465	-0.28	-0.28	0.91	2005, 2007, 2009, 2011
ADAT1	ENST00000307921.3	adenosine deaminase, tRNA-specific 1	597	1	0	1	0	3	1	0	2	0	hsa-miR-4465	-0.28	-0.32	0.43	2011
AGPAT5	ENST00000285518.6	1-acylglycerol-3-phosphate O-acyltransferase 5	879	1	0	0	1	3	0	1	2	0	hsa-miR-4465	-0.28	-0.42	0.7	2009, 2011
SCML4	ENST00000369022.2	sex comb on midleg-like 4 (Drosophila)	10	1	0	0	1	1	0	1	0	0	hsa-miR-4465	-0.28	-0.3	0.74	2009, 2011
INTS2	ENST00000444766.3	integrator complex subunit 2	109	1	1	0	0	1	0	0	1	0	hsa-miR-4465	-0.28	-0.29	0.72	2009, 2011
SEMA6D	ENST00000355997.3	sema domain, transmembrane domain (TM), and cytoplasmic domain, (semaphorin) 6D	179	1	1	0	0	0	0	0	0	0	hsa-miR-4465	-0.28	-0.28	0.86	2007, 2009, 2011
KCTD20	ENST00000373731.2	potassium channel tetramerization domain containing 20	88	1	0	0	1	1	0	1	0	0	hsa-miR-4465	-0.28	-0.29	0.47
EVX2	ENST00000308618.4	even-skipped homeobox 2	9	1	1	0	0	1	0	0	1	0	hsa-miR-4465	-0.28	-0.28	0.82
PPP1R3D	ENST00000370996.3	protein phosphatase 1, regulatory subunit 3D	132	1	1	0	0	0	0	0	0	0	hsa-miR-26a-5p	-0.28	-0.28	0.1	2009, 2011
GRB10	ENST00000398812.2	growth factor receptor-bound protein 10	1382	1	1	0	0	0	0	0	0	0	hsa-miR-4465	-0.28	-0.33	0.22	2009, 2011
HNRNPUL1	ENST00000352456.3	heterogeneous nuclear ribonucleoprotein U-like 1	11882	1	0	0	1	1	0	0	1	0	hsa-miR-4465	-0.28	-0.35	0.72	2005, 2007, 2011
LLPH	ENST00000266604.2	LLP homolog, long-term synaptic facilitation (Aplysia)	88	1	1	0	0	3	0	0	3	0	hsa-miR-4465	-0.28	-0.78	0.32	2009, 2011
GOLGA3	ENST00000204726.3	golgin A3	944	1	1	0	0	1	0	0	1	0	hsa-miR-4465	-0.28	-0.3	0.9	2009, 2011
PLOD2	ENST00000461497.1	procollagen-lysine, 2-oxoglutarate 5-dioxygenase 2	141	2	1	0	1	0	0	0	0	0	hsa-miR-4465	-0.28	-0.7	0.98	2005, 2007, 2009, 2011
ZNF385B	ENST00000410066.1	zinc finger protein 385B	17	1	0	0	1	0	0	0	0	0	hsa-miR-26b-5p	-0.28	-0.28	0.69	2005, 2007, 2009, 2011
RAB3IP	ENST00000483530.2	RAB3A interacting protein	73	1	0	1	0	2	0	2	0	0	hsa-miR-26a-5p	-0.28	-0.31	0.41	2009, 2011
DCBLD1	ENST00000338728.5	discoidin, CUB and LCCL domain containing 1	876	1	1	0	0	0	0	0	0	0	hsa-miR-1297	-0.28	-0.3	0.39
LMLN	ENST00000330198.4	leishmanolysin-like (metallopeptidase M8 family)	18	1	1	0	0	0	0	0	0	0	hsa-miR-4465	-0.28	-0.28	0.94	2011
KCNH7	ENST00000332142.5	potassium voltage-gated channel, subfamily H (eag-related), member 7	5	1	0	1	0	0	0	0	0	0	hsa-miR-26a-5p	-0.28	-0.28	0.49	2005, 2007, 2009, 2011
DERL2	ENST00000572834.1	derlin 2	261	1	0	1	0	0	0	0	0	0	hsa-miR-1297	-0.28	-0.28	0.37
ACPL2	ENST00000286353.4	acid phosphatase-like 2	72	1	0	1	0	0	0	0	0	0	hsa-miR-1297	-0.28	-0.28	0.32	2011
PPP2R2B	ENST00000394413.3	protein phosphatase 2, regulatory subunit B, beta	24	1	0	0	1	2	0	0	2	0	hsa-miR-26b-5p	-0.28	-0.34	0.59
TBC1D4	ENST00000377636.3	TBC1 domain family, member 4	96	1	1	0	0	0	0	0	0	0	hsa-miR-4465	-0.28	-0.28	0.95	2005, 2007, 2009, 2011
PLEKHH1	ENST00000329153.5	pleckstrin homology domain containing, family H (with MyTH4 domain) member 1	125	1	1	0	0	1	0	1	0	0	hsa-miR-4465	-0.28	-0.28	0.91	2005, 2007, 2009, 2011
KIAA0947	ENST00000296564.7	KIAA0947	59	1	0	0	1	0	0	0	0	0	hsa-miR-4465	-0.28	-0.28	0.7	2009, 2011
TFAP2E	ENST00000373235.3	transcription factor AP-2 epsilon (activating enhancer binding protein 2 epsilon)	7	1	0	0	1	0	0	0	0	0	hsa-miR-4465	-0.28	-0.28	0.65	2009, 2011
COX5A	ENST00000322347.6	cytochrome c oxidase subunit Va	222	1	0	1	0	0	0	0	0	0	hsa-miR-1297	-0.28	-0.28	N/A	2005, 2007, 2009, 2011
PPP4R1	ENST00000400556.3	protein phosphatase 4, regulatory subunit 1	665	1	0	0	1	0	0	0	0	0	hsa-miR-1297	-0.28	-0.28	0.68	2009, 2011
FRMD4B	ENST00000398540.3	FERM domain containing 4B	12	1	1	0	0	1	1	0	0	0	hsa-miR-4465	-0.28	-0.35	0.95	2009, 2011
OTUD1	ENST00000376495.3	OTU domain containing 1	710	1	1	0	0	0	0	0	0	0	hsa-miR-4465	-0.28	-0.28	0.12	2011
SRSF11	ENST00000370950.3	serine/arginine-rich splicing factor 11	1201	1	0	1	0	0	0	0	0	0	hsa-miR-1297	-0.28	-0.28	0.27
COL1A2	ENST00000297268.6	collagen, type I, alpha 2	877	1	1	0	0	0	0	0	0	0	hsa-miR-4465	-0.27	-0.32	0.81	2011
DOCK11	ENST00000276204.6	dedicator of cytokinesis 11	40	1	0	0	1	0	0	0	0	0	hsa-miR-4465	-0.27	-0.27	0.73
ITGB8	ENST00000222573.4	integrin, beta 8	17	2	1	0	1	1	0	0	1	0	hsa-miR-4465	-0.27	-0.36	0.96	2007, 2009, 2011
FAM118B	ENST00000533050.1	family with sequence similarity 118, member B	788	1	0	0	1	0	0	0	0	0	hsa-miR-4465	-0.27	-0.28	0.73	2009, 2011
FOXJ3	ENST00000372571.1	forkhead box J3	329	1	1	0	0	0	0	0	0	0	hsa-miR-4465	-0.27	-0.28	0.39	2009, 2011
STMN1	ENST00000455785.2	stathmin 1	30059	1	0	0	1	0	0	0	0	0	hsa-miR-26a-5p	-0.27	-0.27	0.48	2005, 2007
DNAJB5	ENST00000545841.1	DnaJ (Hsp40) homolog, subfamily B, member 5	379	1	1	0	0	0	0	0	0	0	hsa-miR-1297	-0.27	-0.27	0.84	2009, 2011
DDX3Y	ENST00000336079.3	DEAD (Asp-Glu-Ala-Asp) box helicase 3, Y-linked	5	1	0	0	1	1	0	0	1	0	hsa-miR-4465	-0.27	-0.27	0.65
VAMP1	ENST00000361716.3	vesicle-associated membrane protein 1 (synaptobrevin 1)	8	1	0	1	0	0	0	0	0	0	hsa-miR-1297	-0.27	-0.27	N/A
ABHD5	ENST00000458276.2	abhydrolase domain containing 5	884	1	1	0	0	1	0	0	1	0	hsa-miR-4465	-0.27	-0.55	0.86	2011
TMEM200B	ENST00000521452.1	transmembrane protein 200B	152	1	0	1	0	0	0	0	0	0	hsa-miR-1297	-0.27	-0.27	0.41	2005, 2007, 2009, 2011
ZNF451	ENST00000370708.4	zinc finger protein 451	190	1	1	0	0	1	0	0	1	0	hsa-miR-4465	-0.27	-0.32	0.72
IPO7	ENST00000379719.3	importin 7	1331	1	0	0	1	1	0	0	1	0	hsa-miR-4465	-0.27	-0.27	0.74	2011
ATP1A2	ENST00000361216.3	ATPase, Na+/K+ transporting, alpha 2 polypeptide	5	1	1	0	0	0	0	0	0	0	hsa-miR-1297	-0.27	-0.27	0.84	2011
TANC2	ENST00000424789.2	tetratricopeptide repeat, ankyrin repeat and coiled-coil containing 2	155	2	2	0	0	0	0	0	0	0	hsa-miR-1297	-0.27	-0.31	0.94	2009, 2011
DOCK4	ENST00000428084.1	dedicator of cytokinesis 4	211	1	1	0	0	1	0	1	0	0	hsa-miR-1297	-0.27	-0.28	0.38	2007, 2009, 2011
ZDHHC18	ENST00000374142.4	zinc finger, DHHC-type containing 18	268	1	1	0	0	0	0	0	0	0	hsa-miR-4465	-0.27	-0.27	0.9	2005, 2007, 2009, 2011
G3BP2	ENST00000395719.3	GTPase activating protein (SH3 domain) binding protein 2	4413	1	1	0	0	1	0	0	1	0	hsa-miR-4465	-0.27	-0.4	0.85	2005, 2007, 2009, 2011
HIAT1	ENST00000370152.3	hippocampus abundant transcript 1	1473	1	0	0	1	1	0	1	0	0	hsa-miR-1297	-0.27	-0.32	0.74	2005, 2007, 2009, 2011
LARP4B	ENST00000316157.3	La ribonucleoprotein domain family, member 4B	705	2	0	0	2	0	0	0	0	0	hsa-miR-4465	-0.27	-0.4	0.93	2007, 2009, 2011
PTPN13	ENST00000436978.1	protein tyrosine phosphatase, non-receptor type 13 (APO-1/CD95 (Fas)-associated phosphatase)	97	1	1	0	0	0	0	0	0	0	hsa-miR-4465	-0.27	-0.27	0.55	2005, 2007, 2009, 2011
MSANTD1	ENST00000507492.1	Myb/SANT-like DNA-binding domain containing 1	7	1	0	1	0	0	0	0	0	0	hsa-miR-26a-5p	-0.27	-0.27	0.41	2007
NID1	ENST00000366595.3	nidogen 1	303	1	1	0	0	1	0	1	0	0	hsa-miR-1297	-0.27	-0.27	0.7	2009, 2011
PGRMC2	ENST00000296425.5	progesterone receptor membrane component 2	2089	1	0	0	1	1	0	0	1	0	hsa-miR-4465	-0.27	-0.41	0.73	2005, 2007, 2009, 2011
WHSC1	ENST00000382895.3	Wolf-Hirschhorn syndrome candidate 1	1148	2	0	0	2	0	0	0	0	0	hsa-miR-1297	-0.27	-0.28	0.92	2011
TSPYL4	ENST00000420283.1	TSPY-like 4	5	1	0	1	0	1	0	1	0	0	hsa-miR-1297	-0.27	-0.27	0.54	2009, 2011
NFE2L3	ENST00000056233.3	nuclear factor, erythroid 2-like 3	36	1	1	0	0	0	0	0	0	0	hsa-miR-4465	-0.27	-0.27	0.42	2009, 2011
KPNA2	ENST00000330459.3	karyopherin alpha 2 (RAG cohort 1, importin alpha 1)	254	1	1	0	0	0	0	0	0	0	hsa-miR-4465	-0.27	-0.44	0.95	2005, 2007, 2009, 2011
FAM49B	ENST00000519824.2	family with sequence similarity 49, member B	52	1	0	0	1	0	0	0	0	0	hsa-miR-4465	-0.27	-0.27	0.74	2005, 2007, 2009, 2011
RAB31	ENST00000578921.1	RAB31, member RAS oncogene family	726	1	1	0	0	0	0	0	0	0	hsa-miR-4465	-0.27	-0.27	0.51	2009, 2011
AL355390.1	ENST00000325811.1	Uncharacterized protein	5	1	0	1	0	0	0	0	0	0	hsa-miR-26a-5p	-0.27	-0.27	0.34
WNT5A	ENST00000474267.1	wingless-type MMTV integration site family, member 5A	2080	1	1	0	0	1	0	0	1	0	hsa-miR-4465	-0.27	-0.34	< 0.1	2005, 2007, 2009, 2011
METAP2	ENST00000323666.5	methionyl aminopeptidase 2	23	1	1	0	0	0	0	0	0	0	hsa-miR-4465	-0.27	-0.34	0.68	2009, 2011
DDR2	ENST00000367922.3	discoidin domain receptor tyrosine kinase 2	41	1	0	0	1	1	0	0	1	0	hsa-miR-4465	-0.27	-0.27	0.67
ALDH5A1	ENST00000357578.3	aldehyde dehydrogenase 5 family, member A1	325	1	1	0	0	1	0	0	1	0	hsa-miR-4465	-0.27	-0.51	0.79	2005, 2007, 2009, 2011
CEP350	ENST00000367607.3	centrosomal protein 350kDa	705	2	2	0	0	0	0	0	0	0	hsa-miR-1297	-0.26	-0.31	0.94	2007, 2009, 2011
DCBLD2	ENST00000326840.6	discoidin, CUB and LCCL domain containing 2	798	2	0	1	1	0	0	0	0	0	hsa-miR-4465	-0.26	-0.34	0.74	2005, 2007, 2009, 2011
PHF21A	ENST00000257821.4	PHD finger protein 21A	301	1	1	0	0	0	0	0	0	0	hsa-miR-4465	-0.26	-0.28	0.94	2005, 2007, 2009, 2011
TRAF3	ENST00000560371.1	TNF receptor-associated factor 3	833	1	0	0	1	0	0	0	0	0	hsa-miR-26a-5p	-0.26	-0.27	0.67	2011
NAGPA	ENST00000312251.3	N-acetylglucosamine-1-phosphodiester alpha-N-acetylglucosaminidase	297	1	0	0	1	0	0	0	0	0	hsa-miR-4465	-0.26	-0.26	0.52	2005, 2007, 2009, 2011
RBMS1	ENST00000348849.3	RNA binding motif, single stranded interacting protein 1	90	1	0	1	0	0	0	0	0	0	hsa-miR-4465	-0.26	-0.26	0.42	2011
UGT8	ENST00000310836.6	UDP glycosyltransferase 8	682	1	1	0	0	0	0	0	0	0	hsa-miR-1297	-0.26	-0.31	0.84
HOMER1	ENST00000334082.6	homer homolog 1 (Drosophila)	394	1	0	0	1	1	0	0	1	0	hsa-miR-1297	-0.26	-0.27	0.67	2009, 2011
P2RY1	ENST00000305097.3	purinergic receptor P2Y, G-protein coupled, 1	58	1	0	1	0	1	0	0	1	0	hsa-miR-4465	-0.26	-0.3	0.61
CHSY1	ENST00000254190.3	chondroitin sulfate synthase 1	200	1	0	0	1	1	0	0	1	0	hsa-miR-4465	-0.26	-0.27	0.74	2005, 2007, 2009, 2011
AGPAT3	ENST00000291572.8	1-acylglycerol-3-phosphate O-acyltransferase 3	2443	1	0	1	0	0	0	0	0	0	hsa-miR-26a-5p	-0.26	-0.28	0.48
UBE2H	ENST00000355621.3	ubiquitin-conjugating enzyme E2H	855	1	1	0	0	0	0	0	0	0	hsa-miR-4465	-0.26	-0.34	0.91	2011
CAMSAP1	ENST00000389532.4	calmodulin regulated spectrin-associated protein 1	966	2	2	0	0	0	0	0	0	0	hsa-miR-4465	-0.26	-0.32	> 0.99	2005, 2007, 2009, 2011
DMRT3	ENST00000190165.2	doublesex and mab-3 related transcription factor 3	21	1	1	0	0	0	0	0	0	0	hsa-miR-4465	-0.26	-0.45	0.66	2005, 2007, 2009, 2011
GNA13	ENST00000439174.2	guanine nucleotide binding protein (G protein), alpha 13	190	2	2	0	0	0	0	0	0	0	hsa-miR-1297	-0.26	-0.37	0.96	2011
TNRC6B	ENST00000335727.9	trinucleotide repeat containing 6B	69	2	2	0	0	0	0	0	0	0	hsa-miR-1297	-0.26	-0.31	0.98	2007, 2009, 2011
HSPA8	ENST00000532636.1	heat shock 70kDa protein 8	9	1	1	0	0	0	0	0	0	0	hsa-miR-4465	-0.26	-0.53	0.84	2009, 2011
CAMSAP2	ENST00000358823.2	calmodulin regulated spectrin-associated protein family, member 2	235	1	0	0	1	1	0	0	1	0	hsa-miR-4465	-0.26	-0.35	0.51	2007
AMOT	ENST00000304758.1	angiomotin	515	1	0	1	0	1	0	1	0	0	hsa-miR-1297	-0.26	-0.27	0.43	2005, 2007, 2009, 2011
SLA2	ENST00000262866.4	Src-like-adaptor 2	5	1	0	0	1	0	0	0	0	0	hsa-miR-4465	-0.26	-0.26	0.71
HAPLN1	ENST00000274341.4	hyaluronan and proteoglycan link protein 1	5	1	1	0	0	1	1	0	0	0	hsa-miR-4465	-0.26	-0.26	0.17	2011
GJA9	ENST00000454994.2	gap junction protein, alpha 9, 59kDa	85	1	0	0	1	0	0	0	0	0	hsa-miR-4465	-0.26	-0.29	0.6
NETO1	ENST00000327305.6	neuropilin (NRP) and tolloid (TLL)-like 1	5	1	0	0	1	1	0	0	1	0	hsa-miR-26a-5p	-0.26	-0.35	0.74	2011
CAMK2A	ENST00000348628.6	calcium/calmodulin-dependent protein kinase II alpha	5	1	0	0	1	0	0	0	0	0	hsa-miR-4465	-0.26	-0.26	0.47	2005, 2007
ICOS	ENST00000435193.1	inducible T-cell co-stimulator	5	1	0	0	1	0	0	0	0	0	hsa-miR-26a-5p	-0.26	-0.26	0.41
PPP2R5A	ENST00000261461.2	protein phosphatase 2, regulatory subunit B', alpha	13	1	0	0	1	0	0	0	0	0	hsa-miR-4465	-0.26	-0.26	0.62	2009, 2011
KLF10	ENST00000285407.6	Kruppel-like factor 10	320	1	0	1	0	1	0	0	1	0	hsa-miR-26a-5p	-0.26	-0.34	0.7	2005, 2007
KIAA1468	ENST00000398130.2	KIAA1468	756	1	1	0	0	1	0	0	1	0	hsa-miR-4465	-0.26	-0.27	0.95	2005, 2007, 2009, 2011
PAK2	ENST00000327134.3	p21 protein (Cdc42/Rac)-activated kinase 2	145	1	1	0	0	0	0	0	0	0	hsa-miR-4465	-0.26	-0.26	0.94	2005, 2007, 2009, 2011
NUP153	ENST00000262077.2	nucleoporin 153kDa	231	1	0	0	1	0	0	0	0	0	hsa-miR-4465	-0.26	-0.26	0.64	2005, 2007, 2009, 2011
MAP3K2	ENST00000409947.1	mitogen-activated protein kinase kinase kinase 2	187	1	0	0	1	2	0	2	0	0	hsa-miR-1297	-0.26	-0.26	0.72	2007, 2009, 2011
GABRA4	ENST00000264318.3	gamma-aminobutyric acid (GABA) A receptor, alpha 4	5	1	0	0	1	3	2	1	0	0	hsa-miR-4465	-0.26	-0.26	0.64	2005, 2007, 2011
CNR1	ENST00000369501.2	cannabinoid receptor 1 (brain)	40	1	1	0	0	0	0	0	0	0	hsa-miR-4465	-0.26	-0.26	0.55	2009, 2011
OSTM1	ENST00000193322.3	osteopetrosis associated transmembrane protein 1	63	1	0	1	0	0	0	0	0	0	hsa-miR-4465	-0.26	-0.28	0.44	2011
ZCCHC2	ENST00000269499.5	zinc finger, CCHC domain containing 2	13	1	0	0	1	1	0	1	0	0	hsa-miR-4465	-0.26	-0.26	0.62	2005, 2007, 2011
TRPM6	ENST00000360774.1	transient receptor potential cation channel, subfamily M, member 6	21	1	0	0	1	0	0	0	0	0	hsa-miR-4465	-0.25	-0.25	0.71	2009, 2011
SLCO5A1	ENST00000260126.4	solute carrier organic anion transporter family, member 5A1	9	1	0	1	0	0	0	0	0	0	hsa-miR-1297	-0.25	-0.25	0.32
FAXC	ENST00000389677.5	failed axon connections homolog (Drosophila)	95	1	1	0	0	2	0	0	2	0	hsa-miR-4465	-0.25	-0.39	< 0.1	2011
ARL4C	ENST00000390645.2	ADP-ribosylation factor-like 4C	84	1	1	0	0	0	0	0	0	0	hsa-miR-4465	-0.25	-0.29	0.39	2007, 2009, 2011
GSK3B	ENST00000264235.8	glycogen synthase kinase 3 beta	498	2	1	1	0	1	0	1	0	0	hsa-miR-4465	-0.25	-0.38	0.92	2005, 2007, 2011
VGLL4	ENST00000273038.3	vestigial like 4 (Drosophila)	37	1	1	0	0	0	0	0	0	0	hsa-miR-4465	-0.25	-0.4	0.78	2009, 2011
OAF	ENST00000328965.4	OAF homolog (Drosophila)	1447	1	0	0	1	1	0	1	0	0	hsa-miR-4465	-0.25	-0.35	0.81	2007, 2009, 2011
SHISA9	ENST00000558583.1	shisa family member 9	5	1	0	0	1	0	0	0	0	0	hsa-miR-26a-5p	-0.25	-0.25	0.74
CREBL2	ENST00000228865.2	cAMP responsive element binding protein-like 2	218	1	0	1	0	0	0	0	0	0	hsa-miR-26a-5p	-0.25	-0.34	0.44	2009, 2011
RIPPLY3	ENST00000329553.2	ripply transcriptional repressor 3	16	1	1	0	0	0	0	0	0	0	hsa-miR-4465	-0.25	-0.46	0.74	2009, 2011
MCL1	ENST00000369026.2	myeloid cell leukemia sequence 1 (BCL2-related)	374	1	0	1	0	0	0	0	0	0	hsa-miR-1297	-0.25	-0.26	0.37	2007, 2011
COPS7B	ENST00000373608.3	COP9 signalosome subunit 7B	331	1	0	0	1	0	0	0	0	0	hsa-miR-4465	-0.25	-0.25	0.71	2005, 2007, 2009, 2011
ZCCHC11	ENST00000257177.4	zinc finger, CCHC domain containing 11	97	1	0	0	1	0	0	0	0	0	hsa-miR-4465	-0.25	-0.25	0.6
NIPBL	ENST00000448238.2	Nipped-B homolog (Drosophila)	250	1	0	0	1	0	0	0	0	0	hsa-miR-4465	-0.25	-0.26	0.69	2005, 2007, 2009, 2011
C16orf70	ENST00000219139.3	chromosome 16 open reading frame 70	485	1	0	1	0	0	0	0	0	0	hsa-miR-26a-5p	-0.25	-0.25	0.7	2009, 2011
RP2	ENST00000218340.3	retinitis pigmentosa 2 (X-linked recessive)	441	1	0	1	0	0	0	0	0	0	hsa-miR-1297	-0.25	-0.25	0.29	2009, 2011
ANKS1A	ENST00000360359.3	ankyrin repeat and sterile alpha motif domain containing 1A	220	1	1	0	0	0	0	0	0	0	hsa-miR-4465	-0.25	-0.25	0.95	2007, 2009, 2011
BTG1	ENST00000256015.3	B-cell translocation gene 1, anti-proliferative	1677	1	0	0	1	2	1	0	1	0	hsa-miR-1297	-0.25	-0.56	0.56	2005, 2007
KCNS2	ENST00000287042.4	potassium voltage-gated channel, delayed-rectifier, subfamily S, member 2	5	1	1	0	0	1	0	0	1	0	hsa-miR-4465	-0.25	-0.25	0.19
AL590483.1	ENST00000598000.1	Uncharacterized protein; cDNA FLJ42623 fis, clone BRACE3015894	5	1	0	1	0	0	0	0	0	0	hsa-miR-26a-5p	-0.25	-0.25	0.28
RB1	ENST00000267163.4	retinoblastoma 1	1891	1	1	0	0	1	0	0	1	0	hsa-miR-26a-5p	-0.25	-0.25	0.37	2011
TRPC6	ENST00000344327.3	transient receptor potential cation channel, subfamily C, member 6	68	1	0	0	1	0	0	0	0	0	hsa-miR-4465	-0.25	-0.25	0.66	2009, 2011
ERO1LB	ENST00000354619.5	ERO1-like beta (S. cerevisiae)	478	1	0	0	1	0	0	0	0	0	hsa-miR-4465	-0.25	-0.26	0.74	2005, 2007, 2009, 2011
REST	ENST00000309042.7	RE1-silencing transcription factor	31	1	1	0	0	1	0	0	1	0	hsa-miR-4465	-0.25	-0.34	0.57	2011
SUV420H2	ENST00000255613.3	suppressor of variegation 4-20 homolog 2 (Drosophila)	265	1	0	0	1	0	0	0	0	0	hsa-miR-4465	-0.25	-0.25	0.66	2005, 2007, 2009, 2011
HAS3	ENST00000306560.1	hyaluronan synthase 3	15	1	1	0	0	0	0	0	0	0	hsa-miR-4465	-0.25	-0.25	0.25	2005, 2007, 2009, 2011
CDH11	ENST00000394156.3	cadherin 11, type 2, OB-cadherin (osteoblast)	448	1	0	0	1	0	0	0	0	0	hsa-miR-4465	-0.24	-0.24	0.74	2005, 2007, 2009, 2011
SLX4IP	ENST00000334534.5	SLX4 interacting protein	0	1	0	0	1	2	0	0	2	0	hsa-miR-4465	-0.24	-0.24	0.66
C2CD2L	ENST00000336702.3	C2CD2-like	13	1	0	1	0	1	0	0	1	0	hsa-miR-1297	-0.24	-0.27	0.44	2005, 2007, 2009, 2011
DRAM1	ENST00000258534.8	DNA-damage regulated autophagy modulator 1	4884	1	0	0	1	0	0	0	0	0	hsa-miR-26a-5p	-0.24	-0.24	0.71	2007, 2009, 2011
TSPAN5	ENST00000305798.3	tetraspanin 5	107	1	1	0	0	0	0	0	0	0	hsa-miR-4465	-0.24	-0.24	0.16
TTC28	ENST00000397906.2	tetratricopeptide repeat domain 28	227	1	0	0	1	0	0	0	0	0	hsa-miR-4465	-0.24	-0.25	0.74	2011
CHD1	ENST00000284049.3	chromodomain helicase DNA binding protein 1	35	1	0	0	1	0	0	0	0	0	hsa-miR-1297	-0.24	-0.24	0.74	2009, 2011
FAM53C	ENST00000513056.1	family with sequence similarity 53, member C	592	1	0	0	1	0	0	0	0	0	hsa-miR-1297	-0.24	-0.24	N/A
COL19A1	ENST00000322773.4	collagen, type XIX, alpha 1	5	1	1	0	0	1	0	1	0	0	hsa-miR-4465	-0.24	-0.26	0.94	2005, 2007, 2009, 2011
GATA4	ENST00000335135.4	GATA binding protein 4	5	1	0	0	1	0	0	0	0	0	hsa-miR-4465	-0.24	-0.24	0.72	2005, 2007, 2009, 2011
ASCC3	ENST00000369162.2	activating signal cointegrator 1 complex subunit 3	159	1	0	1	0	0	0	0	0	0	hsa-miR-26a-5p	-0.24	-0.24	0.28
TNKS2	ENST00000371627.4	tankyrase, TRF1-interacting ankyrin-related ADP-ribose polymerase 2	205	1	0	0	1	0	0	0	0	0	hsa-miR-4465	-0.24	-0.24	0.74	2005, 2007, 2009, 2011
RCBTB1	ENST00000258646.3	regulator of chromosome condensation (RCC1) and BTB (POZ) domain containing protein 1	9	1	1	0	0	0	0	0	0	0	hsa-miR-4465	-0.24	-0.24	0.71	2005, 2007, 2009, 2011
GPC4	ENST00000370828.3	glypican 4	542	1	0	1	0	0	0	0	0	0	hsa-miR-1297	-0.24	-0.32	0.6	2009
BRWD1	ENST00000342449.3	bromodomain and WD repeat domain containing 1	96	3	0	1	2	6	0	3	3	0	hsa-miR-4465	-0.24	-0.56	0.91	2007, 2009, 2011
CPEB4	ENST00000265085.5	cytoplasmic polyadenylation element binding protein 4	472	1	0	0	1	0	0	0	0	0	hsa-miR-4465	-0.24	-0.24	0.71	2005, 2007, 2009, 2011
STYX	ENST00000354586.4	serine/threonine/tyrosine interacting protein	250	1	1	0	0	0	0	0	0	0	hsa-miR-4465	-0.24	-0.44	0.95	2005, 2007, 2009, 2011
NCAM2	ENST00000400546.1	neural cell adhesion molecule 2	64	1	1	0	0	0	0	0	0	0	hsa-miR-4465	-0.24	-0.27	0.31	2011
SLC4A4	ENST00000340595.3	solute carrier family 4 (sodium bicarbonate cotransporter), member 4	400	1	1	0	0	1	0	0	1	0	hsa-miR-4465	-0.24	-0.24	0.92	2005, 2007, 2009, 2011
PELI2	ENST00000267460.4	pellino E3 ubiquitin protein ligase family member 2	229	1	1	0	0	1	0	1	0	0	hsa-miR-4465	-0.24	-0.25	0.81	2003, 2005, 2007, 2009, 2011
B4GALT4	ENST00000467604.1	UDP-Gal:betaGlcNAc beta 1,4- galactosyltransferase, polypeptide 4	196	1	1	0	0	1	0	0	1	0	hsa-miR-26a-5p	-0.24	-0.24	0.41	2009, 2011
BCR	ENST00000305877.8	breakpoint cluster region	5	1	1	0	0	1	0	0	1	0	hsa-miR-1297	-0.24	-0.24	0.94	2007, 2009, 2011
ZBTB18	ENST00000358704.4	zinc finger and BTB domain containing 18	935	1	1	0	0	0	0	0	0	0	hsa-miR-4465	-0.24	-0.24	0.85	2005, 2007, 2009, 2011
SSX2IP	ENST00000342203.3	synovial sarcoma, X breakpoint 2 interacting protein	197	1	1	0	0	0	0	0	0	0	hsa-miR-4465	-0.24	-0.31	0.9	2005, 2007, 2009, 2011
CDH2	ENST00000269141.3	cadherin 2, type 1, N-cadherin (neuronal)	1230	1	0	0	1	1	0	1	0	0	hsa-miR-4465	-0.24	-0.26	0.81	2005, 2007, 2011
EP300	ENST00000263253.7	E1A binding protein p300	785	1	0	0	1	0	0	0	0	0	hsa-miR-4465	-0.24	-0.24	0.67	2005, 2007
SMARCA5	ENST00000283131.3	SWI/SNF related, matrix associated, actin dependent regulator of chromatin, subfamily a, member 5	478	1	0	0	1	1	0	0	1	0	hsa-miR-4465	-0.24	-0.25	0.74	2011
PAN3	ENST00000282391.5	PAN3 poly(A) specific ribonuclease subunit homolog (S. cerevisiae)	361	1	1	0	0	0	0	0	0	0	hsa-miR-4465	-0.24	-0.24	0.68	2005, 2007, 2009, 2011
HTR2A	ENST00000378688.4	5-hydroxytryptamine (serotonin) receptor 2A, G protein-coupled	5	1	0	1	0	0	0	0	0	0	hsa-miR-1297	-0.24	-0.24	0.31	2005, 2007
LPP	ENST00000312675.4	LIM domain containing preferred translocation partner in lipoma	1894	1	1	0	0	1	0	0	1	0	hsa-miR-26a-5p	-0.24	-0.24	0.11	2011
KLF4	ENST00000374672.4	Kruppel-like factor 4 (gut)	22	1	0	0	1	0	0	0	0	0	hsa-miR-4465	-0.23	-0.23	0.7	2005, 2007, 2009, 2011
KPNA5	ENST00000368564.1	karyopherin alpha 5 (importin alpha 6)	76	1	1	0	0	0	0	0	0	0	hsa-miR-4465	-0.23	-0.26	0.12
RP11-766F14.2	ENST00000511828.1	Protein LOC285556	5	1	1	0	0	1	0	0	1	0	hsa-miR-1297	-0.23	-0.23	0.94
CREBBP	ENST00000262367.5	CREB binding protein	532	2	0	0	2	0	0	0	0	0	hsa-miR-1297	-0.23	-0.41	0.92	2005, 2007, 2009, 2011
B4GALT1	ENST00000379731.4	UDP-Gal:betaGlcNAc beta 1,4- galactosyltransferase, polypeptide 1	2265	1	0	0	1	0	0	0	0	0	hsa-miR-4465	-0.23	-0.24	0.74	2005, 2007, 2009, 2011
KIF21B	ENST00000332129.2	kinesin family member 21B	12	2	0	0	2	0	0	0	0	0	hsa-miR-1297	-0.23	-0.23	0.92	2007, 2009, 2011
INHBA	ENST00000242208.4	inhibin, beta A	1260	1	1	0	0	0	0	0	0	0	hsa-miR-4465	-0.23	-0.23	0.88
ELAVL3	ENST00000359227.3	ELAV like neuron-specific RNA binding protein 3	5	1	0	0	1	0	0	0	0	0	hsa-miR-4465	-0.23	-0.23	0.62	2007, 2011
CCNJL	ENST00000393977.3	cyclin J-like	66	1	1	0	0	0	0	0	0	0	hsa-miR-4465	-0.23	-0.36	0.94	2007, 2009, 2011
PLCB1	ENST00000378641.3	phospholipase C, beta 1 (phosphoinositide-specific)	21	1	1	0	0	0	0	0	0	0	hsa-miR-26a-5p	-0.23	-0.23	0.88	2007, 2009, 2011
ZDHHC7	ENST00000313732.4	zinc finger, DHHC-type containing 7	4068	1	0	1	0	0	0	0	0	0	hsa-miR-26a-5p	-0.23	-0.24	0.3	2011
PTCHD1	ENST00000379361.4	patched domain containing 1	59	2	1	0	1	2	0	1	1	0	hsa-miR-4465	-0.23	-0.39	0.83
UBE3A	ENST00000232165.3	ubiquitin protein ligase E3A	529	1	0	0	1	0	0	0	0	0	hsa-miR-1297	-0.23	-0.23	0.7	2011
NOVA1	ENST00000465357.2	neuro-oncological ventral antigen 1	5	1	0	0	1	0	0	0	0	0	hsa-miR-4465	-0.23	-0.23	0.67	2005, 2007, 2011
PDE7A	ENST00000401827.3	phosphodiesterase 7A	84	1	0	0	1	1	0	1	0	0	hsa-miR-1297	-0.23	-0.25	0.73
KCNE4	ENST00000281830.3	potassium voltage-gated channel, Isk-related family, member 4	5	1	0	0	1	0	0	0	0	0	hsa-miR-26a-5p	-0.23	-0.23	0.74	2009, 2011
PLBD2	ENST00000280800.3	phospholipase B domain containing 2	1144	1	0	0	1	0	0	0	0	0	hsa-miR-4465	-0.23	-0.23	0.5	2011
LTBP1	ENST00000404525.1	latent transforming growth factor beta binding protein 1	5324	1	0	1	0	0	0	0	0	0	hsa-miR-1297	-0.23	-0.23	0.3	2005, 2007, 2011
PIK3R3	ENST00000262741.5	phosphoinositide-3-kinase, regulatory subunit 3 (gamma)	335	1	0	0	1	0	0	0	0	0	hsa-miR-4465	-0.23	-0.25	0.74	2005, 2007, 2009, 2011
SLC45A4	ENST00000519067.1	solute carrier family 45, member 4	418	1	1	0	0	2	0	1	1	0	hsa-miR-1297	-0.23	-0.36	0.95
PIK3C2A	ENST00000265970.7	phosphatidylinositol-4-phosphate 3-kinase, catalytic subunit type 2 alpha	280	1	0	0	1	0	0	0	0	0	hsa-miR-4465	-0.23	-0.27	0.7	2009, 2011
TMEM135	ENST00000340353.7	transmembrane protein 135	963	1	0	0	1	0	0	0	0	0	hsa-miR-4465	-0.23	-0.23	0.72	2007, 2011
SH3PXD2A	ENST00000369774.4	SH3 and PX domains 2A	152	2	1	0	1	0	0	0	0	0	hsa-miR-1297	-0.23	-0.27	0.97	2007, 2009, 2011
SOSTDC1	ENST00000307068.4	sclerostin domain containing 1	5	1	0	0	1	0	0	0	0	0	hsa-miR-4465	-0.23	-0.23	0.47	2005, 2007
ZNF697	ENST00000421812.2	zinc finger protein 697	43	1	0	1	0	0	0	0	0	0	hsa-miR-26a-5p	-0.23	-0.23	0.42	2007, 2009, 2011
YWHAE	ENST00000264335.8	tyrosine 3-monooxygenase/tryptophan 5-monooxygenase activation protein, epsilon polypeptide	144	1	0	0	1	0	0	0	0	0	hsa-miR-4465	-0.23	-0.26	0.68	2005, 2007, 2009, 2011
ADAM12	ENST00000368679.4	ADAM metallopeptidase domain 12	758	1	0	0	1	0	0	0	0	0	hsa-miR-26a-5p	-0.23	-0.23	0.74	2005, 2007, 2009, 2011
DCUN1D1	ENST00000292782.4	DCN1, defective in cullin neddylation 1, domain containing 1	267	1	0	1	0	0	0	0	0	0	hsa-miR-26a-5p	-0.23	-0.23	0.5
EPHA7	ENST00000369303.4	EPH receptor A7	213	1	0	0	1	0	0	0	0	0	hsa-miR-1297	-0.23	-0.23	0.68	2005, 2007, 2009, 2011
HSPA4L	ENST00000296464.4	heat shock 70kDa protein 4-like	348	1	1	0	0	2	0	1	1	0	hsa-miR-4465	-0.23	-0.25	0.9
C10orf12	ENST00000286067.2	chromosome 10 open reading frame 12	49	1	0	1	0	1	0	1	0	0	hsa-miR-26a-5p	-0.23	-0.26	0.83	2005, 2007, 2011
MITF	ENST00000328528.6	microphthalmia-associated transcription factor	593	1	0	1	0	0	0	0	0	0	hsa-miR-1297	-0.23	-0.24	0.65	2011
NCOA4	ENST00000452682.1	nuclear receptor coactivator 4	1665	1	1	0	0	0	0	0	0	0	hsa-miR-4465	-0.23	-0.23	0.58	2011
ZNF662	ENST00000541208.1	zinc finger protein 662	11	1	1	0	0	0	0	0	0	0	hsa-miR-4465	-0.23	-0.23	0.14
SOX17	ENST00000297316.4	SRY (sex determining region Y)-box 17	65	1	0	0	1	0	0	0	0	0	hsa-miR-4465	-0.23	-0.23	0.73	2005, 2007, 2009, 2011
MAN1A2	ENST00000356554.3	mannosidase, alpha, class 1A, member 2	603	1	1	0	0	1	0	1	0	0	hsa-miR-4465	-0.22	-0.24	0.36	2009, 2011
C17orf103	ENST00000399011.2	chromosome 17 open reading frame 103	54	1	1	0	0	0	0	0	0	0	hsa-miR-4465	-0.22	-0.22	0.79	2011
CORO1C	ENST00000261401.3	coronin, actin binding protein, 1C	1970	1	0	1	0	1	0	0	1	0	hsa-miR-4465	-0.22	-0.24	0.42	2011
TCF7L2	ENST00000355717.4	transcription factor 7-like 2 (T-cell specific, HMG-box)	650	1	0	0	1	0	0	0	0	0	hsa-miR-4465	-0.22	-0.23	0.68	2011
CDK13	ENST00000181839.4	cyclin-dependent kinase 13	32	1	0	0	1	0	0	0	0	0	hsa-miR-26a-5p	-0.22	-0.22	0.74	2005, 2007, 2009, 2011
HS6ST1	ENST00000259241.6	heparan sulfate 6-O-sulfotransferase 1	22	1	0	0	1	0	0	0	0	0	hsa-miR-4465	-0.22	-0.22	0.64	2009, 2011
INTU	ENST00000335251.6	inturned planar cell polarity protein	105	1	0	1	0	3	0	2	1	0	hsa-miR-1297	-0.22	-0.29	0.57	2007, 2011
TBC1D13	ENST00000372648.5	TBC1 domain family, member 13	2204	1	1	0	0	0	0	0	0	0	hsa-miR-4465	-0.22	-0.22	0.77	2009, 2011
MPP6	ENST00000222644.5	membrane protein, palmitoylated 6 (MAGUK p55 subfamily member 6)	389	1	1	0	0	3	0	0	3	0	hsa-miR-4465	-0.22	-0.36	0.95
HEPHL1	ENST00000315765.9	hephaestin-like 1	5	1	1	0	0	0	0	0	0	0	hsa-miR-1297	-0.22	-0.22	0.87	2009, 2011
FAM63B	ENST00000559228.1	family with sequence similarity 63, member B	41	1	1	0	0	1	0	0	1	0	hsa-miR-4465	-0.22	-0.26	0.15
SH3RF1	ENST00000284637.9	SH3 domain containing ring finger 1	2747	1	0	0	1	0	0	0	0	0	hsa-miR-4465	-0.22	-0.22	0.6	2007, 2011
EDEM3	ENST00000318130.8	ER degradation enhancer, mannosidase alpha-like 3	535	1	0	1	0	2	0	1	1	0	hsa-miR-26b-5p	-0.22	-0.22	0.3	2007, 2009
ABCC4	ENST00000412704.1	ATP-binding cassette, sub-family C (CFTR/MRP), member 4	721	1	1	0	0	0	0	0	0	0	hsa-miR-4465	-0.22	-0.22	0.35	2005, 2007, 2009, 2011
VLDLR	ENST00000382100.3	very low density lipoprotein receptor	977	1	0	1	0	2	0	0	2	0	hsa-miR-1297	-0.22	-0.39	0.41	2005, 2007
C14orf37	ENST00000267485.7	chromosome 14 open reading frame 37	25	1	1	0	0	0	0	0	0	0	hsa-miR-4465	-0.22	-0.23	0.19
TMEM2	ENST00000377044.4	transmembrane protein 2	130	1	1	0	0	0	0	0	0	0	hsa-miR-1297	-0.22	-0.22	0.94	2005, 2007, 2009, 2011
FAM160A1	ENST00000435205.1	family with sequence similarity 160, member A1	18	1	0	1	0	0	0	0	0	0	hsa-miR-26b-5p	-0.22	-0.33	0.8	2009, 2011
CHST3	ENST00000373115.4	carbohydrate (chondroitin 6) sulfotransferase 3	217	1	0	1	0	1	0	0	1	0	hsa-miR-26b-5p	-0.22	-0.23	0.53	2009, 2011
TP53INP2	ENST00000374810.3	tumor protein p53 inducible nuclear protein 2	12	1	0	0	1	0	0	0	0	0	hsa-miR-4465	-0.22	-0.22	0.74	2005, 2007, 2009, 2011
HTR2C	ENST00000371950.3	5-hydroxytryptamine (serotonin) receptor 2C, G protein-coupled	5	1	0	1	0	0	0	0	0	0	hsa-miR-4465	-0.22	-0.22	0.29	2011
ARF6	ENST00000298316.5	ADP-ribosylation factor 6	31	1	0	0	1	0	0	0	0	0	hsa-miR-4465	-0.22	-0.26	0.55
TMEM33	ENST00000504986.1	transmembrane protein 33	1470	1	0	1	0	1	0	0	1	0	hsa-miR-1297	-0.22	-0.32	0.31	2005, 2007, 2011
MFAP3L	ENST00000393704.3	microfibrillar-associated protein 3-like	69	1	0	1	0	0	0	0	0	0	hsa-miR-1297	-0.22	-0.23	0.62	2009, 2011
BAZ2B	ENST00000392782.1	bromodomain adjacent to zinc finger domain, 2B	25	1	1	0	0	0	0	0	0	0	hsa-miR-4465	-0.22	-0.22	0.95	2011
CPED1	ENST00000310396.5	cadherin-like and PC-esterase domain containing 1	77	1	1	0	0	0	0	0	0	0	hsa-miR-4465	-0.22	-0.22	0.87	2009, 2011
RWDD4	ENST00000326397.5	RWD domain containing 4	5	1	0	0	1	0	0	0	0	0	hsa-miR-4465	-0.22	-0.22	0.42	2007
CELF1	ENST00000395290.2	CUGBP, Elav-like family member 1	153	1	0	0	1	1	1	0	0	0	hsa-miR-1297	-0.22	-0.23	0.69	2011
ST8SIA4	ENST00000231461.5	ST8 alpha-N-acetyl-neuraminide alpha-2,8-sialyltransferase 4	5	1	1	0	0	0	0	0	0	0	hsa-miR-4465	-0.21	-0.21	0.68	2005, 2007, 2009, 2011
CLASP2	ENST00000539981.1	cytoplasmic linker associated protein 2	554	2	2	0	0	0	0	0	0	0	hsa-miR-4465	-0.21	-0.46	0.66	2005, 2007, 2009, 2011
CTNNBIP1	ENST00000377263.1	catenin, beta interacting protein 1	493	1	0	0	1	0	0	0	0	0	hsa-miR-4465	-0.21	-0.3	0.7	2007, 2009, 2011
TMEM56	ENST00000370203.4	transmembrane protein 56	113	1	1	0	0	0	0	0	0	0	hsa-miR-4465	-0.21	-0.32	0.7	2011
HAS2	ENST00000303924.4	hyaluronan synthase 2	398	1	0	0	1	1	0	0	1	0	hsa-miR-26a-5p	-0.21	-0.22	0.74	2005, 2007, 2011
ESRP1	ENST00000358397.5	epithelial splicing regulatory protein 1	74	1	0	1	0	0	0	0	0	0	hsa-miR-1297	-0.21	-0.21	0.31	2011
PJA2	ENST00000361189.2	praja ring finger 2, E3 ubiquitin protein ligase	220	1	1	0	0	0	0	0	0	0	hsa-miR-4465	-0.21	-0.24	0.24	2009, 2011
VPS37B	ENST00000267202.2	vacuolar protein sorting 37 homolog B (S. cerevisiae)	261	1	0	0	1	0	0	0	0	0	hsa-miR-26a-5p	-0.21	-0.21	0.45
LETM1	ENST00000302787.2	leucine zipper-EF-hand containing transmembrane protein 1	198	1	1	0	0	0	0	0	0	0	hsa-miR-4465	-0.21	-0.24	0.17	2011
HGF	ENST00000222390.5	hepatocyte growth factor (hepapoietin A; scatter factor)	18	1	1	0	0	0	0	0	0	0	hsa-miR-26b-5p	-0.21	-0.21	0.94	2011
TNRC6A	ENST00000395799.3	trinucleotide repeat containing 6A	267	1	1	0	0	0	0	0	0	0	hsa-miR-4465	-0.21	-0.21	0.87	2005, 2007, 2009, 2011
ANKRD11	ENST00000378330.2	ankyrin repeat domain 11	45	1	0	0	1	0	0	0	0	0	hsa-miR-4465	-0.21	-0.21	0.74	2005, 2007, 2009, 2011
CELF2	ENST00000315874.4	CUGBP, Elav-like family member 2	56	1	0	0	1	2	0	0	2	0	hsa-miR-26a-5p	-0.21	-0.22	0.7	2005, 2007, 2009, 2011
SLC12A2	ENST00000262461.2	solute carrier family 12 (sodium/potassium/chloride transporter), member 2	655	1	1	0	0	1	0	0	1	0	hsa-miR-1297	-0.21	-0.22	0.68	2007, 2009, 2011
LSM11	ENST00000286307.5	LSM11, U7 small nuclear RNA associated	1458	1	1	0	0	1	0	1	0	0	hsa-miR-1297	-0.21	-0.22	0.81	2005, 2007, 2009, 2011
PPP1R15B	ENST00000367188.4	protein phosphatase 1, regulatory subunit 15B	2154	1	0	0	1	0	0	0	0	0	hsa-miR-4465	-0.21	-0.24	0.71	2005, 2007, 2009, 2011
NUAK2	ENST00000367157.3	NUAK family, SNF1-like kinase, 2	213	1	0	0	1	0	0	0	0	0	hsa-miR-1297	-0.21	-0.21	0.7	2009, 2011
ENPEP	ENST00000265162.5	glutamyl aminopeptidase (aminopeptidase A)	10	1	0	1	0	2	0	1	1	0	hsa-miR-4465	-0.21	-0.26	0.53	2009, 2011
ANKRD63	ENST00000434396.1	ankyrin repeat domain 63	5	1	1	0	0	1	0	0	1	0	hsa-miR-4465	-0.21	-0.21	0.92
AMMECR1	ENST00000262844.5	Alport syndrome, mental retardation, midface hypoplasia and elliptocytosis chromosomal region gene 1	5	1	1	0	0	0	0	0	0	0	hsa-miR-4465	-0.21	-0.21	0.48	2009, 2011
FAM169A	ENST00000380515.3	family with sequence similarity 169, member A	90	1	0	0	1	0	0	0	0	0	hsa-miR-4465	-0.21	-0.21	N/A
ERC2	ENST00000288221.6	ELKS/RAB6-interacting/CAST family member 2	11	1	1	0	0	1	0	1	0	0	hsa-miR-1297	-0.21	-0.21	0.74	2007, 2009, 2011
MAN2A1	ENST00000261483.4	mannosidase, alpha, class 2A, member 1	1521	1	0	1	0	1	0	0	1	0	hsa-miR-4465	-0.21	-0.22	0.42	2007, 2009, 2011
KDM6A	ENST00000377967.4	lysine (K)-specific demethylase 6A	991	1	0	0	1	0	0	0	0	0	hsa-miR-4465	-0.21	-0.21	0.69	2005, 2007, 2009, 2011
TCF12	ENST00000267811.5	transcription factor 12	101	1	0	0	1	0	0	0	0	0	hsa-miR-4465	-0.21	-0.21	0.59	2005, 2007, 2011
MIB1	ENST00000261537.6	mindbomb E3 ubiquitin protein ligase 1	897	1	0	1	0	1	0	0	1	0	hsa-miR-1297	-0.21	-0.21	0.45	2011
RYK	ENST00000296084.4	receptor-like tyrosine kinase	51	1	0	0	1	1	0	0	1	0	hsa-miR-4465	-0.21	-0.25	0.74	2005, 2007
METAP1	ENST00000296411.6	methionyl aminopeptidase 1	887	1	0	1	0	1	0	0	1	0	hsa-miR-1297	-0.21	-0.22	0.44
COL5A1	ENST00000371817.3	collagen, type V, alpha 1	3111	1	0	0	1	1	0	1	0	0	hsa-miR-4465	-0.21	-0.22	0.45	2005, 2007, 2009, 2011
YPEL1	ENST00000339468.3	yippee-like 1 (Drosophila)	81	1	1	0	0	3	0	0	3	0	hsa-miR-4465	-0.21	-0.4	0.92	2005, 2007, 2009, 2011
ALX4	ENST00000329255.3	ALX homeobox 4	52	1	0	1	0	0	0	0	0	0	hsa-miR-1297	-0.21	-0.21	0.49	2011
IPMK	ENST00000373935.3	inositol polyphosphate multikinase	196	1	0	1	0	1	0	0	1	0	hsa-miR-26a-5p	-0.21	-0.39	0.55	2011
NEK6	ENST00000373603.1	NIMA-related kinase 6	3449	1	0	1	0	0	0	0	0	0	hsa-miR-1297	-0.21	-0.21	0.79	2005, 2007, 2009, 2011
ITPR1	ENST00000302640.8	inositol 1,4,5-trisphosphate receptor, type 1	1022	1	0	0	1	0	0	0	0	0	hsa-miR-1297	-0.21	-0.21	0.55	2007, 2009, 2011
PIM3	ENST00000360612.4	pim-3 oncogene	9484	1	1	0	0	0	0	0	0	0	hsa-miR-4465	-0.21	-0.21	0.18
PDE4D	ENST00000340635.6	phosphodiesterase 4D, cAMP-specific	747	1	0	0	1	1	0	1	0	0	hsa-miR-4465	-0.21	-0.27	0.74	2007, 2009, 2011
GPSM1	ENST00000440944.1	G-protein signaling modulator 1	5243	1	1	0	0	0	0	0	0	0	hsa-miR-4465	-0.2	-0.2	0.94	2011
ARHGAP21	ENST00000396432.2	Rho GTPase activating protein 21	10	1	0	0	1	0	0	0	0	0	hsa-miR-4465	-0.2	-0.2	0.7	2005, 2007, 2009, 2011
SLC35E2B	ENST00000378662.1	solute carrier family 35, member E2B	5	1	0	0	1	1	0	0	1	0	hsa-miR-4465	-0.2	-0.2	0.69	2011
LRCH1	ENST00000311191.6	leucine-rich repeats and calponin homology (CH) domain containing 1	381	1	0	0	1	0	0	0	0	0	hsa-miR-4465	-0.2	-0.2	0.56	2011
CACNA2D1	ENST00000356860.3	calcium channel, voltage-dependent, alpha 2/delta subunit 1	418	1	0	1	0	0	0	0	0	0	hsa-miR-1297	-0.2	-0.2	0.29
CARM1	ENST00000327064.4	coactivator-associated arginine methyltransferase 1	663	1	0	0	1	0	0	0	0	0	hsa-miR-1297	-0.2	-0.21	0.7	2005, 2007, 2011
ATP9A	ENST00000311637.5	ATPase, class II, type 9A	1511	1	0	0	1	0	0	0	0	0	hsa-miR-26a-5p	-0.2	-0.2	0.69	2009, 2011
ARID2	ENST00000457135.1	AT rich interactive domain 2 (ARID, RFX-like)	891	1	0	1	0	0	0	0	0	0	hsa-miR-4465	-0.2	-0.2	0.56	2005, 2007, 2009, 2011
CTDSP2	ENST00000398073.2	CTD (carboxy-terminal domain, RNA polymerase II, polypeptide A) small phosphatase 2	991	1	0	0	1	0	0	0	0	0	hsa-miR-4465	-0.2	-0.22	0.74	2005, 2007, 2009, 2011
KIAA1239	ENST00000309447.5	KIAA1239	5	1	0	0	1	0	0	0	0	0	hsa-miR-4465	-0.2	-0.2	0.73	2011
TFAP2C	ENST00000201031.2	transcription factor AP-2 gamma (activating enhancer binding protein 2 gamma)	22	1	0	0	1	0	0	0	0	0	hsa-miR-4465	-0.2	-0.2	0.68	2005, 2007, 2009, 2011
GLTSCR1L	ENST00000314073.5	GLTSCR1-like	59	1	0	0	1	0	0	0	0	0	hsa-miR-4465	-0.2	-0.2	0.68	2005, 2007, 2009, 2011
ZFP36L2	ENST00000282388.3	ZFP36 ring finger protein-like 2	317	1	0	0	1	0	0	0	0	0	hsa-miR-26a-5p	-0.2	-0.2	0.44
PIK3CB	ENST00000477593.1	phosphatidylinositol-4,5-bisphosphate 3-kinase, catalytic subunit beta	437	1	0	1	0	0	0	0	0	0	hsa-miR-1297	-0.2	-0.22	0.6
PPARGC1B	ENST00000309241.5	peroxisome proliferator-activated receptor gamma, coactivator 1 beta	12	1	0	0	1	0	0	0	0	0	hsa-miR-4465	-0.2	-0.2	0.66	2005, 2007
RSPRY1	ENST00000394420.4	ring finger and SPRY domain containing 1	735	1	1	0	0	1	0	0	1	0	hsa-miR-4465	-0.2	-0.42	0.39
ETF1	ENST00000499810.2	eukaryotic translation termination factor 1	31	1	0	0	1	1	0	0	1	0	hsa-miR-4465	-0.2	-0.22	0.53	2005, 2007
ST18	ENST00000276480.7	suppression of tumorigenicity 18 (breast carcinoma) (zinc finger protein)	5	1	0	1	0	0	0	0	0	0	hsa-miR-1297	-0.2	-0.2	0.37
RBM20	ENST00000369519.3	RNA binding motif protein 20	7	1	1	0	0	1	0	0	1	0	hsa-miR-4465	-0.2	-0.24	0.95	2011
ITGA6	ENST00000375221.2	integrin, alpha 6	1328	1	0	0	1	1	0	0	1	0	hsa-miR-4465	-0.2	-0.2	0.67	2005, 2007, 2011
GPSM2	ENST00000406462.2	G-protein signaling modulator 2	227	1	0	1	0	1	0	0	1	0	hsa-miR-1297	-0.2	-0.21	0.61
COL22A1	ENST00000303045.6	collagen, type XXII, alpha 1	5	1	0	0	1	0	0	0	0	0	hsa-miR-1297	-0.2	-0.2	0.74	2005, 2007, 2009, 2011
DIDO1	ENST00000266070.4	death inducer-obliterator 1	1279	1	0	1	0	0	0	0	0	0	hsa-miR-1297	-0.2	-0.22	0.5	2011
RANBP10	ENST00000317506.3	RAN binding protein 10	140	1	0	1	0	0	0	0	0	0	hsa-miR-26a-5p	-0.2	-0.2	0.49	2005, 2007, 2009, 2011
UBA2	ENST00000246548.4	ubiquitin-like modifier activating enzyme 2	122	1	0	0	1	0	0	0	0	0	hsa-miR-4465	-0.2	-0.2	0.73
SLC33A1	ENST00000392845.3	solute carrier family 33 (acetyl-CoA transporter), member 1	145	1	1	0	0	3	1	0	2	0	hsa-miR-4465	-0.2	-0.42	0.69	2011
FBXO11	ENST00000402508.1	F-box protein 11	359	1	1	0	0	1	0	0	1	0	hsa-miR-4465	-0.2	-0.42	0.88	2005, 2007, 2009, 2011
C20orf24	ENST00000373852.5	chromosome 20 open reading frame 24	6086	1	1	0	0	0	0	0	0	0	hsa-miR-4465	-0.2	-0.73	< 0.1	2005, 2007, 2011
ZBTB10	ENST00000430430.1	zinc finger and BTB domain containing 10	113	1	0	0	1	1	0	1	0	0	hsa-miR-4465	-0.2	-0.22	0.67	2005, 2007
ZNF275	ENST00000370251.3	zinc finger protein 275	465	1	1	0	0	0	0	0	0	0	hsa-miR-4465	-0.2	-0.2	0.83	2009, 2011
FOXN1	ENST00000226247.2	forkhead box N1	5	1	0	0	1	0	0	0	0	0	hsa-miR-1297	-0.2	-0.2	0.71
LHX1	ENST00000254457.5	LIM homeobox 1	15	1	0	0	1	0	0	0	0	0	hsa-miR-4465	-0.2	-0.2	0.71	2011
PRKG1	ENST00000373985.1	protein kinase, cGMP-dependent, type I	12	1	0	0	1	0	0	0	0	0	hsa-miR-4465	-0.2	-0.2	0.6
PAG1	ENST00000220597.4	phosphoprotein associated with glycosphingolipid microdomains 1	53	1	1	0	0	2	0	0	2	0	hsa-miR-4465	-0.19	-0.25	0.72	2009, 2011
TTPAL	ENST00000262605.4	tocopherol (alpha) transfer protein-like	265	1	1	0	0	2	0	1	1	0	hsa-miR-1297	-0.19	-0.46	0.91	2009, 2011
SBNO1	ENST00000420886.2	strawberry notch homolog 1 (Drosophila)	87	1	0	0	1	2	0	1	1	0	hsa-miR-4465	-0.19	-0.31	0.8	2011
DST	ENST00000312431.6	dystonin	439	1	1	0	0	2	0	0	2	0	hsa-miR-4465	-0.19	-0.25	< 0.1
GPR161	ENST00000367838.1	G protein-coupled receptor 161	1712	1	0	0	1	0	0	0	0	0	hsa-miR-4465	-0.19	-0.24	0.67
ZBTB38	ENST00000514251.1	zinc finger and BTB domain containing 38	1270	1	0	1	0	1	0	0	1	0	hsa-miR-26a-5p	-0.19	-0.2	0.35	2007, 2009, 2011
GRIN2B	ENST00000609686.1	glutamate receptor, ionotropic, N-methyl D-aspartate 2B	5	1	0	0	1	2	0	1	1	0	hsa-miR-4465	-0.19	-0.19	0.74
OCLN	ENST00000355237.2	occludin	5	1	0	0	1	0	0	0	0	0	hsa-miR-4465	-0.19	-0.19	0.73	2011
PRKAG2	ENST00000287878.4	protein kinase, AMP-activated, gamma 2 non-catalytic subunit	273	1	0	0	1	0	0	0	0	0	hsa-miR-4465	-0.19	-0.19	0.49	2005, 2007, 2009, 2011
BTLA	ENST00000334529.5	B and T lymphocyte associated	5	1	0	1	0	0	0	0	0	0	hsa-miR-26a-5p	-0.19	-0.19	0.41
TGIF2-C20orf24	ENST00000558530.1	TGIF2-C20orf24 readthrough	6086	1	1	0	0	0	0	0	0	0	hsa-miR-4465	-0.19	-0.72	< 0.1	2011
PIGU	ENST00000452740.2	phosphatidylinositol glycan anchor biosynthesis, class U	355	1	0	1	0	0	0	0	0	0	hsa-miR-1297	-0.19	-0.19	N/A
DDX17	ENST00000396821.3	DEAD (Asp-Glu-Ala-Asp) box helicase 17	2204	1	0	0	1	0	0	0	0	0	hsa-miR-4465	-0.19	-0.2	0.73	2005, 2007, 2009, 2011
PLCL1	ENST00000428675.1	phospholipase C-like 1	31	1	0	1	0	3	1	0	2	0	hsa-miR-26a-5p	-0.19	-0.23	0.61	2011
KLF7	ENST00000309446.6	Kruppel-like factor 7 (ubiquitous)	737	1	0	0	1	1	0	1	0	0	hsa-miR-4465	-0.19	-0.19	0.78
TAOK1	ENST00000261716.3	TAO kinase 1	164	1	1	0	0	4	1	0	3	0	hsa-miR-4465	-0.19	-0.23	0.86	2011
NACC2	ENST00000371753.1	NACC family member 2, BEN and BTB (POZ) domain containing	172	2	1	0	1	1	0	0	1	0	hsa-miR-1297	-0.19	-0.28	0.97	2011
TAB2	ENST00000367456.1	TGF-beta activated kinase 1/MAP3K7 binding protein 2	1129	1	0	0	1	0	0	0	0	0	hsa-miR-4465	-0.19	-0.19	0.55
DNAJA2	ENST00000317089.5	DnaJ (Hsp40) homolog, subfamily A, member 2	1487	1	0	0	1	0	0	0	0	0	hsa-miR-4465	-0.19	-0.19	0.73	2005, 2007, 2009, 2011
DGKH	ENST00000261491.5	diacylglycerol kinase, eta	46	1	1	0	0	3	1	0	2	0	hsa-miR-4465	-0.19	-0.3	0.95
GALNT7	ENST00000265000.4	UDP-N-acetyl-alpha-D-galactosamine:polypeptide N-acetylgalactosaminyltransferase 7 (GalNAc-T7)	953	1	0	0	1	0	0	0	0	0	hsa-miR-26a-5p	-0.19	-0.19	0.67	2007, 2009, 2011
WWP2	ENST00000359154.2	WW domain containing E3 ubiquitin protein ligase 2	405	1	0	0	1	0	0	0	0	0	hsa-miR-26a-5p	-0.19	-0.19	0.51	2011
ADAM19	ENST00000257527.4	ADAM metallopeptidase domain 19	981	1	1	0	0	0	0	0	0	0	hsa-miR-4465	-0.19	-0.19	0.95	2005, 2007, 2009, 2011
ZKSCAN1	ENST00000324306.6	zinc finger with KRAB and SCAN domains 1	1314	1	0	0	1	2	0	0	2	0	hsa-miR-4465	-0.19	-0.2	0.7
TNPO1	ENST00000337273.5	transportin 1	2041	2	1	1	0	2	0	0	2	0	hsa-miR-4465	-0.19	-0.35	0.91	2007, 2009, 2011
RASGEF1A	ENST00000374459.1	RasGEF domain family, member 1A	10	1	1	0	0	0	0	0	0	0	hsa-miR-4465	-0.19	-0.25	0.78	2009, 2011
CDK5R1	ENST00000313401.3	cyclin-dependent kinase 5, regulatory subunit 1 (p35)	335	1	0	1	0	0	0	0	0	0	hsa-miR-1297	-0.19	-0.19	0.45	2009, 2011
SCN5A	ENST00000414099.2	sodium channel, voltage-gated, type V, alpha subunit	5	1	0	1	0	0	0	0	0	0	hsa-miR-26a-5p	-0.19	-0.19	0.45	2011
ITGA5	ENST00000293379.4	integrin, alpha 5 (fibronectin receptor, alpha polypeptide)	5599	1	1	0	0	0	0	0	0	0	hsa-miR-4465	-0.18	-0.18	0.84	2005, 2007, 2009, 2011
PLEKHG1	ENST00000367328.1	pleckstrin homology domain containing, family G (with RhoGef domain) member 1	106	1	1	0	0	0	0	0	0	0	hsa-miR-4465	-0.18	-0.2	0.67	2009, 2011
MKNK2	ENST00000591601.1	MAP kinase interacting serine/threonine kinase 2	215	1	1	0	0	0	0	0	0	0	hsa-miR-4465	-0.18	-0.18	0.76	2005, 2007, 2009, 2011
TMTC3	ENST00000266712.6	transmembrane and tetratricopeptide repeat containing 3	406	1	0	0	1	0	0	0	0	0	hsa-miR-4465	-0.18	-0.19	0.68	2007, 2009, 2011
RBM47	ENST00000319592.4	RNA binding motif protein 47	264	1	0	0	1	0	0	0	0	0	hsa-miR-4465	-0.18	-0.22	0.68	2009, 2011
REEP4	ENST00000334530.5	receptor accessory protein 4	78	1	0	1	0	0	0	0	0	0	hsa-miR-26a-5p	-0.18	-0.38	0.38	2007, 2009, 2011
USP37	ENST00000258399.3	ubiquitin specific peptidase 37	14	1	0	1	0	3	0	2	1	0	hsa-miR-1297	-0.18	-0.21	0.38	2005, 2007, 2011
MREG	ENST00000263268.6	melanoregulin	95	1	0	0	1	0	0	0	0	0	hsa-miR-4465	-0.18	-0.27	0.65	2007, 2009, 2011
MAP1A	ENST00000382031.1	microtubule-associated protein 1A	223	1	0	0	1	0	0	0	0	0	hsa-miR-4465	-0.18	-0.18	0.7	2005, 2007, 2009, 2011
ZKSCAN8	ENST00000330236.6	zinc finger with KRAB and SCAN domains 8	281	1	1	0	0	0	0	0	0	0	hsa-miR-4465	-0.18	-0.18	0.13	2009, 2011
DAB2	ENST00000339788.6	Dab, mitogen-responsive phosphoprotein, homolog 2 (Drosophila)	2866	1	0	0	1	0	0	0	0	0	hsa-miR-26a-5p	-0.18	-0.24	0.72	2011
NUP210	ENST00000254508.5	nucleoporin 210kDa	246	1	0	1	0	0	0	0	0	0	hsa-miR-1297	-0.18	-0.18	0.46	2009, 2011
C1GALT1	ENST00000223122.3	core 1 synthase, glycoprotein-N-acetylgalactosamine 3-beta-galactosyltransferase, 1	44	1	1	0	0	2	0	2	0	0	hsa-miR-26a-5p	-0.18	-0.36	0.35	2011
SLC2A14	ENST00000340749.5	solute carrier family 2 (facilitated glucose transporter), member 14	14	1	1	0	0	2	0	1	1	0	hsa-miR-1297	-0.18	-0.34	0.8
SLC26A4	ENST00000265715.3	solute carrier family 26 (anion exchanger), member 4	5	1	0	0	1	0	0	0	0	0	hsa-miR-4465	-0.18	-0.18	0.72	2005, 2007, 2009
KMT2C	ENST00000262189.6	lysine (K)-specific methyltransferase 2C	417	1	0	1	0	0	0	0	0	0	hsa-miR-1297	-0.18	-0.18	0.55	2007, 2009, 2011
ACAP2	ENST00000326793.6	ArfGAP with coiled-coil, ankyrin repeat and PH domains 2	253	1	1	0	0	1	0	0	1	0	hsa-miR-4465	-0.18	-0.21	0.53	2009, 2011
TMEM260	ENST00000261556.6	transmembrane protein 260	44	1	0	0	1	0	0	0	0	0	hsa-miR-4465	-0.18	-0.18	0.65	2007, 2011
JAKMIP2	ENST00000507386.1	janus kinase and microtubule interacting protein 2	26	1	0	1	0	0	0	0	0	0	hsa-miR-4465	-0.18	-0.18	0.8	2007, 2009, 2011
ANK2	ENST00000357077.4	ankyrin 2, neuronal	133	1	0	0	1	1	0	0	1	0	hsa-miR-4465	-0.18	-0.18	0.65	2011
TMEM248	ENST00000341567.4	transmembrane protein 248	3207	1	0	0	1	0	0	0	0	0	hsa-miR-4465	-0.18	-0.2	0.74	2007, 2009, 2011
EPHA5	ENST00000273854.3	EPH receptor A5	48	1	1	0	0	1	1	0	0	0	hsa-miR-1297	-0.18	-0.19	0.87	2011
ZBTB7C	ENST00000535628.2	zinc finger and BTB domain containing 7C	23	1	0	0	1	0	0	0	0	0	hsa-miR-4465	-0.18	-0.19	0.74
PTPN4	ENST00000263708.2	protein tyrosine phosphatase, non-receptor type 4 (megakaryocyte)	215	1	0	1	0	3	0	1	2	0	hsa-miR-1297	-0.18	-0.23	0.37
PTBP3	ENST00000374257.1	polypyrimidine tract binding protein 3	214	1	0	1	0	1	0	1	0	0	hsa-miR-1297	-0.18	-0.42	0.32
DLG5	ENST00000372391.2	discs, large homolog 5 (Drosophila)	10	1	1	0	0	1	0	1	0	0	hsa-miR-1297	-0.18	-0.18	0.94	2005, 2007, 2009, 2011
GPR12	ENST00000405846.3	G protein-coupled receptor 12	5	1	1	0	0	0	0	0	0	0	hsa-miR-26a-5p	-0.18	-0.18	0.65	2011
SLC17A6	ENST00000263160.3	solute carrier family 17 (vesicular glutamate transporter), member 6	5	1	0	1	0	0	0	0	0	0	hsa-miR-1297	-0.18	-0.18	0.32
ANKRD34C	ENST00000421388.2	ankyrin repeat domain 34C	5	1	1	0	0	1	0	1	0	0	hsa-miR-1297	-0.18	-0.18	0.28
ADAM17	ENST00000310823.3	ADAM metallopeptidase domain 17	96	1	1	0	0	0	0	0	0	0	hsa-miR-4465	-0.18	-0.36	0.95
MAT2A	ENST00000306434.3	methionine adenosyltransferase II, alpha	8	1	1	0	0	0	0	0	0	0	hsa-miR-26a-5p	-0.18	-0.29	0.78	2009, 2011
DAPK1	ENST00000469640.2	death-associated protein kinase 1	92	1	1	0	0	0	0	0	0	0	hsa-miR-26a-5p	-0.17	-0.17	0.83	2005, 2007, 2009, 2011
LIFR	ENST00000263409.4	leukemia inhibitory factor receptor alpha	44	1	1	0	0	0	0	0	0	0	hsa-miR-4465	-0.17	-0.17	0.23	2009, 2011
NHSL1	ENST00000427025.2	NHS-like 1	393	1	0	0	1	0	0	0	0	0	hsa-miR-26a-5p	-0.17	-0.18	0.69	2011
KAZN	ENST00000422387.2	kazrin, periplakin interacting protein	34	2	0	0	2	0	0	0	0	0	hsa-miR-26b-5p	-0.17	-0.53	0.93	2011
TMPPE	ENST00000416695.2	transmembrane protein with metallophosphoesterase domain	22	1	1	0	0	0	0	0	0	0	hsa-miR-4465	-0.17	-0.17	0.19	2011
KCTD16	ENST00000507359.3	potassium channel tetramerization domain containing 16	36	1	1	0	0	5	0	1	4	0	hsa-miR-4465	-0.17	-0.26	0.12	2009, 2011
GREB1	ENST00000381486.2	growth regulation by estrogen in breast cancer 1	40	1	1	0	0	1	0	0	1	0	hsa-miR-4465	-0.17	-0.2	0.19	2009, 2011
PSD3	ENST00000327040.8	pleckstrin and Sec7 domain containing 3	133	1	1	0	0	1	0	0	1	0	hsa-miR-4465	-0.17	-0.19	0.92	2005, 2007, 2009, 2011
HOOK1	ENST00000371208.3	hook microtubule-tethering protein 1	804	1	0	0	1	0	0	0	0	0	hsa-miR-4465	-0.17	-0.18	0.42	2007, 2011
ZNF516	ENST00000443185.2	zinc finger protein 516	311	1	0	1	0	0	0	0	0	0	hsa-miR-1297	-0.17	-0.18	0.7	2009, 2011
CPEB2	ENST00000538197.1	cytoplasmic polyadenylation element binding protein 2	367	1	0	0	1	0	0	0	0	0	hsa-miR-4465	-0.17	-0.18	0.7	2005, 2007, 2009, 2011
KPNA3	ENST00000261667.3	karyopherin alpha 3 (importin alpha 4)	104	1	0	0	1	0	0	0	0	0	hsa-miR-1297	-0.17	-0.22	0.64	2005, 2007, 2011
BICD2	ENST00000356884.6	bicaudal D homolog 2 (Drosophila)	38	1	0	0	1	0	0	0	0	0	hsa-miR-4465	-0.17	-0.17	0.68	2007, 2009, 2011
NKX3-1	ENST00000380871.4	NK3 homeobox 1	240	1	0	0	1	0	0	0	0	0	hsa-miR-4465	-0.17	-0.17	0.41
ENOX1	ENST00000261488.6	ecto-NOX disulfide-thiol exchanger 1	41	1	0	0	1	0	0	0	0	0	hsa-miR-1297	-0.17	-0.29	0.65
FNIP1	ENST00000307968.7	folliculin interacting protein 1	32	1	0	1	0	0	0	0	0	0	hsa-miR-1297	-0.17	-0.17	0.28	2007, 2009, 2011
GAB3	ENST00000369575.3	GRB2-associated binding protein 3	39	1	1	0	0	0	0	0	0	0	hsa-miR-4465	-0.17	-0.17	< 0.1
MKL2	ENST00000318282.5	MKL/myocardin-like 2	992	1	0	1	0	1	0	1	0	0	hsa-miR-1297	-0.17	-0.17	0.33
PIGO	ENST00000298004.5	phosphatidylinositol glycan anchor biosynthesis, class O	152	1	0	0	1	0	0	0	0	0	hsa-miR-26a-5p	-0.17	-0.18	0.45
ZNF106	ENST00000263805.4	zinc finger protein 106	406	1	1	0	0	2	0	1	1	0	hsa-miR-1297	-0.17	-0.19	0.2	2009, 2011
TAB3	ENST00000378933.1	TGF-beta activated kinase 1/MAP3K7 binding protein 3	201	1	1	0	0	0	0	0	0	0	hsa-miR-4465	-0.17	-0.17	0.31	2007, 2009, 2011
KIAA1551	ENST00000312561.4	KIAA1551	15	1	1	0	0	1	0	0	1	0	hsa-miR-4465	-0.17	-0.36	0.93	2007, 2009, 2011
SLC26A9	ENST00000367135.3	solute carrier family 26 (anion exchanger), member 9	18	1	0	0	1	0	0	0	0	0	hsa-miR-1297	-0.17	-0.17	0.39	2009, 2011
PDE4B	ENST00000371045.5	phosphodiesterase 4B, cAMP-specific	127	1	0	1	0	0	0	0	0	0	hsa-miR-1297	-0.17	-0.17	0.37	2009, 2011
MICAL3	ENST00000441493.2	microtubule associated monooxygenase, calponin and LIM domain containing 3	58	1	1	0	0	1	0	0	1	0	hsa-miR-4465	-0.17	-0.17	0.95	2009, 2011
DNAJC21	ENST00000382021.2	DnaJ (Hsp40) homolog, subfamily C, member 21	528	1	0	0	1	1	0	1	0	0	hsa-miR-26b-5p	-0.17	-0.43	0.74	2007, 2009, 2011
PDHB	ENST00000474765.1	pyruvate dehydrogenase (lipoamide) beta	1549	1	1	0	0	3	0	0	3	0	hsa-miR-4465	-0.17	-0.71	0.94
PRKAA2	ENST00000371244.4	protein kinase, AMP-activated, alpha 2 catalytic subunit	561	1	1	0	0	0	0	0	0	0	hsa-miR-4465	-0.17	-0.21	0.47	2009, 2011
GMEB1	ENST00000373816.1	glucocorticoid modulatory element binding protein 1	154	1	1	0	0	1	0	1	0	0	hsa-miR-26b-5p	-0.17	-0.24	0.36
ITPRIPL1	ENST00000536814.1	inositol 1,4,5-trisphosphate receptor interacting protein-like 1	131	1	1	0	0	0	0	0	0	0	hsa-miR-4465	-0.17	-0.22	< 0.1
MATR3	ENST00000510056.1	matrin 3	216	1	0	0	1	0	0	0	0	0	hsa-miR-4465	-0.17	-0.17	0.74	2005, 2007, 2011
TAF9B	ENST00000341864.5	TAF9B RNA polymerase II, TATA box binding protein (TBP)-associated factor, 31kDa	19	1	1	0	0	0	0	0	0	0	hsa-miR-4465	-0.17	-0.34	0.67	2009, 2011
ABHD2	ENST00000352732.5	abhydrolase domain containing 2	210	1	1	0	0	1	0	0	1	0	hsa-miR-1297	-0.17	-0.17	0.31	2005, 2007, 2009, 2011
CDR2L	ENST00000337231.5	cerebellar degeneration-related protein 2-like	28	1	0	0	1	0	0	0	0	0	hsa-miR-26a-5p	-0.17	-0.17	0.71	2007, 2009, 2011
CACNB4	ENST00000539935.1	calcium channel, voltage-dependent, beta 4 subunit	57	1	1	0	0	1	0	1	0	0	hsa-miR-1297	-0.16	-0.18	0.61	2011
DCLK1	ENST00000379892.4	doublecortin-like kinase 1	9	1	1	0	0	1	0	0	1	0	hsa-miR-4465	-0.16	-0.37	0.13
MIER3	ENST00000381226.3	mesoderm induction early response 1, family member 3	112	1	1	0	0	0	0	0	0	0	hsa-miR-1297	-0.16	-0.2	0.88	2007, 2009, 2011
MED13L	ENST00000281928.3	mediator complex subunit 13-like	73	1	1	0	0	0	0	0	0	0	hsa-miR-4465	-0.16	-0.2	0.67	2005, 2007, 2009, 2011
CHST2	ENST00000309575.3	carbohydrate (N-acetylglucosamine-6-O) sulfotransferase 2	154	1	0	0	1	1	0	0	1	0	hsa-miR-4465	-0.16	-0.29	0.55	2005, 2007
DCUN1D3	ENST00000324344.4	DCN1, defective in cullin neddylation 1, domain containing 3	53	1	0	0	1	4	1	2	1	0	hsa-miR-4465	-0.16	-0.62	0.47	2011
ZNRF3	ENST00000544604.2	zinc and ring finger 3	179	1	0	0	1	1	0	0	1	0	hsa-miR-4465	-0.16	-0.19	0.72	2009, 2011
SLC25A37	ENST00000519973.1	solute carrier family 25 (mitochondrial iron transporter), member 37	145	1	0	0	1	0	0	0	0	0	hsa-miR-4465	-0.16	-0.22	0.74	2007, 2009, 2011
CSNK1G1	ENST00000303052.7	casein kinase 1, gamma 1	149	1	1	0	0	0	0	0	0	0	hsa-miR-4465	-0.16	-0.16	0.94	2005, 2007, 2009, 2011
ETV3	ENST00000368192.4	ets variant 3	37	1	0	0	1	0	0	0	0	0	hsa-miR-4465	-0.16	-0.16	0.48
FUT9	ENST00000302103.5	fucosyltransferase 9 (alpha (1,3) fucosyltransferase)	5	1	0	0	1	1	1	0	0	0	hsa-miR-4465	-0.16	-0.16	0.61	2007, 2011
TMC7	ENST00000421369.3	transmembrane channel-like 7	54	1	1	0	0	1	0	0	1	0	hsa-miR-1297	-0.16	-0.33	0.81	2011
HECTD4	ENST00000377560.5	HECT domain containing E3 ubiquitin protein ligase 4	222	1	0	1	0	0	0	0	0	0	hsa-miR-1297	-0.16	-0.16	0.62	2009, 2011
GMFB	ENST00000358056.3	glia maturation factor, beta	15	1	1	0	0	0	0	0	0	0	hsa-miR-4465	-0.16	-0.47	0.78	2005, 2007, 2009, 2011
MYLK3	ENST00000394809.4	myosin light chain kinase 3	21	1	1	0	0	3	0	1	2	0	hsa-miR-4465	-0.16	-0.25	0.32	2009, 2011
PRELP	ENST00000343110.2	proline/arginine-rich end leucine-rich repeat protein	5	1	0	0	1	0	0	0	0	0	hsa-miR-1297	-0.16	-0.16	0.72	2005, 2007, 2009, 2011
SRGAP1	ENST00000355086.3	SLIT-ROBO Rho GTPase activating protein 1	64	1	1	0	0	0	0	0	0	0	hsa-miR-4465	-0.16	-0.21	0.95	2007, 2009, 2011
EPAS1	ENST00000263734.3	endothelial PAS domain protein 1	3689	1	0	0	1	0	0	0	0	0	hsa-miR-4465	-0.16	-0.16	0.6	2005, 2007
PLXNA2	ENST00000367033.3	plexin A2	8	1	1	0	0	0	0	0	0	0	hsa-miR-1297	-0.16	-0.16	0.95	2007, 2009, 2011
HECTD3	ENST00000372168.3	HECT domain containing E3 ubiquitin protein ligase 3	45	1	1	0	0	0	0	0	0	0	hsa-miR-1297	-0.16	-0.16	0.94	2007, 2009, 2011
MDN1	ENST00000369393.3	MDN1, midasin homolog (yeast)	42	1	1	0	0	0	0	0	0	0	hsa-miR-1297	-0.16	-0.16	0.94
MMP16	ENST00000286614.6	matrix metallopeptidase 16 (membrane-inserted)	12	1	1	0	0	0	0	0	0	0	hsa-miR-1297	-0.16	-0.16	0.93	2007, 2009, 2011
KCNQ4	ENST00000347132.5	potassium voltage-gated channel, KQT-like subfamily, member 4	46	1	1	0	0	0	0	0	0	0	hsa-miR-1297	-0.16	-0.16	0.91	2005, 2007, 2009, 2011
POM121C	ENST00000257665.5	POM121 transmembrane nucleoporin C	5	1	1	0	0	0	0	0	0	0	hsa-miR-1297	-0.16	-0.16	0.91	2011
CELSR1	ENST00000262738.3	cadherin, EGF LAG seven-pass G-type receptor 1	1359	1	1	0	0	0	0	0	0	0	hsa-miR-1297	-0.16	-0.16	0.89	2005, 2007, 2009, 2011
ZNF469	ENST00000437464.1	zinc finger protein 469	139	1	1	0	0	0	0	0	0	0	hsa-miR-1297	-0.16	-0.16	0.89	2011
TMEM178B	ENST00000565468.1	transmembrane protein 178B	129	1	1	0	0	0	0	0	0	0	hsa-miR-1297	-0.16	-0.16	0.88	2011
ZNF710	ENST00000268154.4	zinc finger protein 710	5	1	1	0	0	0	0	0	0	0	hsa-miR-1297	-0.16	-0.16	0.86	2011
ZFHX4	ENST00000521891.2	zinc finger homeobox 4	194	1	1	0	0	0	0	0	0	0	hsa-miR-1297	-0.16	-0.16	0.86	2005, 2007, 2009, 2011
LRRC16A	ENST00000329474.6	leucine rich repeat containing 16A	718	1	1	0	0	0	0	0	0	0	hsa-miR-1297	-0.16	-0.16	0.76	2005, 2007, 2009, 2011
STOX2	ENST00000308497.4	storkhead box 2	379	1	1	0	0	0	0	0	0	0	hsa-miR-1297	-0.16	-0.16	0.76
ADAMTS19	ENST00000274487.4	ADAM metallopeptidase with thrombospondin type 1 motif, 19	8	1	1	0	0	0	0	0	0	0	hsa-miR-1297	-0.16	-0.16	0.57	2007, 2009, 2011
ITPRIP	ENST00000337478.1	inositol 1,4,5-trisphosphate receptor interacting protein	1138	1	1	0	0	0	0	0	0	0	hsa-miR-1297	-0.16	-0.16	0.47	2009, 2011
RFX7	ENST00000423270.1	regulatory factor X, 7	1049	1	1	0	0	0	0	0	0	0	hsa-miR-1297	-0.16	-0.16	0.26	2007, 2011
KIAA2018	ENST00000316407.4	KIAA2018	23	1	1	0	0	0	0	0	0	0	hsa-miR-1297	-0.16	-0.16	0.21	2009, 2011
THSD7A	ENST00000423059.4	thrombospondin, type I, domain containing 7A	5	1	1	0	0	0	0	0	0	0	hsa-miR-1297	-0.16	-0.16	< 0.1
NRIP1	ENST00000400199.1	nuclear receptor interacting protein 1	342	1	1	0	0	0	0	0	0	0	hsa-miR-1297	-0.15	-0.16	0.4	2007, 2009, 2011
COL9A1	ENST00000357250.6	collagen, type IX, alpha 1	9	1	0	1	0	0	0	0	0	0	hsa-miR-1297	-0.15	-0.15	0.44
ARFGEF1	ENST00000262215.3	ADP-ribosylation factor guanine nucleotide-exchange factor 1 (brefeldin A-inhibited)	70	1	0	0	1	1	1	0	0	0	hsa-miR-4465	-0.15	-0.25	0.74	2005, 2007
NKX2-5	ENST00000424406.2	NK2 homeobox 5	47	1	0	0	1	0	0	0	0	0	hsa-miR-4465	-0.15	-0.17	N/A
EP400	ENST00000333577.4	E1A binding protein p400	1798	1	1	0	0	0	0	0	0	0	hsa-miR-1297	-0.15	-0.16	0.93	2005, 2007, 2009, 2011
LINGO1	ENST00000355300.6	leucine rich repeat and Ig domain containing 1	42	1	0	0	1	0	0	0	0	0	hsa-miR-1297	-0.15	-0.27	0.73	2007, 2009, 2011
CDH4	ENST00000360469.5	cadherin 4, type 1, R-cadherin (retinal)	33	1	0	0	1	0	0	0	0	0	hsa-miR-4465	-0.15	-0.15	0.74	2005, 2007, 2009, 2011
ZFHX3	ENST00000268489.5	zinc finger homeobox 3	57	1	0	1	0	0	0	0	0	0	hsa-miR-1297	-0.15	-0.15	0.53	2007, 2009, 2011
FOXP2	ENST00000408937.3	forkhead box P2	169	1	0	1	0	0	0	0	0	0	hsa-miR-1297	-0.15	-0.15	0.53	2011
UBR4	ENST00000375254.3	ubiquitin protein ligase E3 component n-recognin 4	368	1	0	1	0	0	0	0	0	0	hsa-miR-1297	-0.15	-0.15	0.44	2011
NLGN1	ENST00000457714.1	neuroligin 1	36	1	0	1	0	0	0	0	0	0	hsa-miR-1297	-0.15	-0.15	0.41	2011
ZNF217	ENST00000371471.2	zinc finger protein 217	668	1	0	1	0	0	0	0	0	0	hsa-miR-1297	-0.15	-0.15	0.4	2005, 2007, 2009, 2011
MAP3K1	ENST00000399503.3	mitogen-activated protein kinase kinase kinase 1, E3 ubiquitin protein ligase	137	1	0	1	0	0	0	0	0	0	hsa-miR-1297	-0.15	-0.15	0.39	2011
KIAA2022	ENST00000055682.6	KIAA2022	5	1	0	1	0	0	0	0	0	0	hsa-miR-1297	-0.15	-0.15	0.3	2007, 2011
DNAH10OS	ENST00000514254.2	dynein, axonemal, heavy chain 10 opposite strand	89	1	0	1	0	0	0	0	0	0	hsa-miR-1297	-0.15	-0.15	N/A
RPS6KA2	ENST00000265678.4	ribosomal protein S6 kinase, 90kDa, polypeptide 2	1043	1	0	1	0	0	0	0	0	0	hsa-miR-1297	-0.15	-0.15	0.37	2005, 2007, 2009, 2011
SLC22A23	ENST00000436008.2	solute carrier family 22, member 23	353	1	1	0	0	1	0	1	0	0	hsa-miR-1297	-0.15	-0.18	0.83	2003, 2005, 2007, 2011
RBM12B	ENST00000399300.2	RNA binding motif protein 12B	143	1	0	0	1	0	0	0	0	0	hsa-miR-4465	-0.15	-0.27	0.54	2009, 2011
RGS17	ENST00000367225.2	regulator of G-protein signaling 17	11	1	1	0	0	1	0	1	0	0	hsa-miR-26a-5p	-0.15	-0.27	0.94
PTPN3	ENST00000412145.1	protein tyrosine phosphatase, non-receptor type 3	374	1	0	0	1	0	0	0	0	0	hsa-miR-26a-5p	-0.15	-0.15	0.72	2005, 2007, 2011
PYGO1	ENST00000302000.6	pygopus homolog 1 (Drosophila)	104	1	1	0	0	4	0	1	3	0	hsa-miR-4465	-0.15	-0.51	0.42
NAV1	ENST00000295624.6	neuron navigator 1	702	1	0	1	0	0	0	0	0	0	hsa-miR-1297	-0.15	-0.15	0.36	2009, 2011
BRWD3	ENST00000373275.4	bromodomain and WD repeat domain containing 3	506	1	0	1	0	0	0	0	0	0	hsa-miR-1297	-0.15	-0.15	0.67	2011
TNRC6C	ENST00000335749.4	trinucleotide repeat containing 6C	248	1	1	0	0	1	0	0	1	0	hsa-miR-1297	-0.15	-0.17	0.94	2011
ATAD2B	ENST00000238789.5	ATPase family, AAA domain containing 2B	11	1	1	0	0	0	0	0	0	0	hsa-miR-4465	-0.15	-0.24	0.88	2009, 2011
ARID3A	ENST00000263620.3	AT rich interactive domain 3A (BRIGHT-like)	320	1	0	0	1	0	0	0	0	0	hsa-miR-1297	-0.15	-0.17	0.74	2007, 2009, 2011
ARHGEF26	ENST00000356448.4	Rho guanine nucleotide exchange factor (GEF) 26	164	1	0	0	1	0	0	0	0	0	hsa-miR-4465	-0.15	-0.15	0.68	2005, 2007, 2009, 2011
MCC	ENST00000302475.4	mutated in colorectal cancers	115	1	0	0	1	1	0	0	1	0	hsa-miR-4465	-0.15	-0.17	0.66	2009, 2011
ZFX	ENST00000539115.1	zinc finger protein, X-linked	583	1	0	1	0	0	0	0	0	0	hsa-miR-1297	-0.15	-0.15	0.68	2007, 2009, 2011
MYO5B	ENST00000285039.7	myosin VB	12	1	0	0	1	0	0	0	0	0	hsa-miR-4465	-0.15	-0.15	0.73	2009, 2011
BCAT1	ENST00000261192.7	branched chain amino-acid transaminase 1, cytosolic	1346	1	1	0	0	0	0	0	0	0	hsa-miR-1297	-0.15	-0.16	< 0.1	2011
KCNN3	ENST00000271915.4	potassium intermediate/small conductance calcium-activated channel, subfamily N, member 3	5	1	0	0	1	1	0	0	1	0	hsa-miR-26a-5p	-0.15	-0.15	0.65	2011
ERBB4	ENST00000342788.4	v-erb-b2 avian erythroblastic leukemia viral oncogene homolog 4	27	1	0	0	1	1	0	1	0	0	hsa-miR-1297	-0.15	-0.15	0.55	2005, 2007
MPRIP	ENST00000341712.4	myosin phosphatase Rho interacting protein	521	1	0	0	1	0	0	0	0	0	hsa-miR-26a-5p	-0.15	-0.15	N/A
MYPOP	ENST00000322217.5	Myb-related transcription factor, partner of profilin	41	1	0	0	1	0	0	0	0	0	hsa-miR-26a-5p	-0.15	-0.24	0.5	2011
KIAA1549L	ENST00000321505.4	KIAA1549-like	117	1	0	0	1	4	0	1	3	0	hsa-miR-4465	-0.14	-0.23	0.71	2009, 2011
MLEC	ENST00000228506.3	malectin	12084	1	0	0	1	0	0	0	0	0	hsa-miR-1297	-0.14	-0.14	0.7	2005, 2007, 2009, 2011
RAPGEF6	ENST00000509018.1	Rap guanine nucleotide exchange factor (GEF) 6	38	1	0	0	1	0	0	0	0	0	hsa-miR-4465	-0.14	-0.14	0.47
FAM196B	ENST00000377365.3	family with sequence similarity 196, member B	174	1	0	1	0	0	0	0	0	0	hsa-miR-1297	-0.14	-0.15	0.44
HOXD4	ENST00000306324.3	homeobox D4	214	1	1	0	0	0	0	0	0	0	hsa-miR-4465	-0.14	-0.16	0.62
RFX3	ENST00000382004.3	regulatory factor X, 3 (influences HLA class II expression)	37	1	0	0	1	1	0	1	0	0	hsa-miR-1297	-0.14	-0.23	0.7
LMAN1	ENST00000251047.5	lectin, mannose-binding, 1	2293	1	0	0	1	0	0	0	0	0	hsa-miR-4465	-0.14	-0.18	0.7	2011
CHD5	ENST00000262450.3	chromodomain helicase DNA binding protein 5	5	1	0	0	1	0	0	0	0	0	hsa-miR-26a-5p	-0.14	-0.14	0.74	2009, 2011
SNX30	ENST00000374232.3	sorting nexin family member 30	33	1	0	0	1	1	0	0	1	0	hsa-miR-4465	-0.14	-0.16	0.56	2011
WHSC1L1	ENST00000317025.8	Wolf-Hirschhorn syndrome candidate 1-like 1	481	1	1	0	0	0	0	0	0	0	hsa-miR-1297	-0.14	-0.16	0.74
PAK1	ENST00000278568.4	p21 protein (Cdc42/Rac)-activated kinase 1	374	1	1	0	0	0	0	0	0	0	hsa-miR-1297	-0.14	-0.27	0.28
SAMD8	ENST00000372687.4	sterile alpha motif domain containing 8	100	1	1	0	0	1	0	0	1	0	hsa-miR-4465	-0.14	-0.31	0.89	2011
HELZ	ENST00000358691.5	helicase with zinc finger	571	1	1	0	0	2	0	2	0	0	hsa-miR-1297	-0.14	-0.2	0.8	2007, 2009, 2011
RCOR1	ENST00000262241.6	REST corepressor 1	403	1	1	0	0	0	0	0	0	0	hsa-miR-1297	-0.14	-0.23	0.94	2007, 2009, 2011
EIF5	ENST00000216554.3	eukaryotic translation initiation factor 5	970	1	0	1	0	1	1	0	0	0	hsa-miR-1297	-0.14	-0.33	0.73	2005, 2007, 2009, 2011
FIGN	ENST00000333129.3	fidgetin	10	1	0	0	1	1	0	0	1	0	hsa-miR-4465	-0.14	-0.28	0.58
LIF	ENST00000403987.3	leukemia inhibitory factor	55	1	0	1	0	0	0	0	0	0	hsa-miR-1297	-0.14	-0.15	0.38	2005, 2007, 2009, 2011
MYO9A	ENST00000564571.1	myosin IXA	137	1	1	0	0	0	0	0	0	0	hsa-miR-1297	-0.14	-0.16	0.94
ONECUT3	ENST00000382349.4	one cut homeobox 3	5	1	0	0	1	0	0	0	0	0	hsa-miR-4465	-0.14	-0.14	0.74
ROCK1	ENST00000399799.2	Rho-associated, coiled-coil containing protein kinase 1	7	1	0	0	1	1	0	1	0	0	hsa-miR-1297	-0.14	-0.14	0.74
NKRF	ENST00000371527.1	NFKB repressing factor	607	1	0	1	0	0	0	0	0	0	hsa-miR-1297	-0.14	-0.15	0.43
KLHL15	ENST00000328046.8	kelch-like family member 15	42	1	0	0	1	0	0	0	0	0	hsa-miR-4465	-0.14	-0.24	0.68	2011
MFSD6	ENST00000392328.1	major facilitator superfamily domain containing 6	47	1	0	0	1	0	0	0	0	0	hsa-miR-26a-5p	-0.14	-0.14	0.74	2005, 2007, 2009, 2011
SOX6	ENST00000316399.6	SRY (sex determining region Y)-box 6	22	1	0	0	1	1	0	0	1	0	hsa-miR-1297	-0.13	-0.17	0.65	2011
MARK1	ENST00000366918.4	MAP/microtubule affinity-regulating kinase 1	192	1	1	0	0	0	0	0	0	0	hsa-miR-4465	-0.13	-0.32	0.83	2005, 2007, 2009, 2011
CCND2	ENST00000261254.3	cyclin D2	66	1	1	0	0	0	0	0	0	0	hsa-miR-1297	-0.13	-0.16	0.94	2005, 2007, 2009, 2011
USP49	ENST00000394253.3	ubiquitin specific peptidase 49	44	1	0	0	1	2	1	0	1	0	hsa-miR-4465	-0.13	-0.2	0.45
PCNX	ENST00000304743.2	pecanex homolog (Drosophila)	458	1	1	0	0	0	0	0	0	0	hsa-miR-4465	-0.13	-0.16	0.89	2007, 2009, 2011
CCNL2	ENST00000408952.5	cyclin L2	699	1	0	0	1	0	0	0	0	0	hsa-miR-4465	-0.13	-0.34	0.56	2009, 2011
AZI2	ENST00000479665.1	5-azacytidine induced 2	530	1	0	0	1	1	0	0	1	0	hsa-miR-4465	-0.13	-0.31	0.41	2005, 2007
PAWR	ENST00000328827.4	PRKC, apoptosis, WT1, regulator	1872	1	1	0	0	2	0	0	2	0	hsa-miR-4465	-0.13	-0.39	0.94	2005, 2007, 2009, 2011
CPEB3	ENST00000412050.4	cytoplasmic polyadenylation element binding protein 3	48	1	0	0	1	0	0	0	0	0	hsa-miR-4465	-0.13	-0.13	0.7	2005, 2007, 2009, 2011
ZC3H7B	ENST00000352645.4	zinc finger CCCH-type containing 7B	888	1	0	0	1	0	0	0	0	0	hsa-miR-4465	-0.13	-0.13	0.56	2007, 2009, 2011
ARNTL2	ENST00000546179.1	aryl hydrocarbon receptor nuclear translocator-like 2	283	1	1	0	0	0	0	0	0	0	hsa-miR-1297	-0.13	-0.16	0.42
CREB1	ENST00000432329.2	cAMP responsive element binding protein 1	295	1	1	0	0	3	0	0	3	0	hsa-miR-4465	-0.13	-0.36	0.36	2011
SLC6A6	ENST00000454876.2	solute carrier family 6 (neurotransmitter transporter), member 6	280	1	0	0	1	0	0	0	0	0	hsa-miR-1297	-0.13	-0.14	0.74	2005, 2007, 2009, 2011
KIAA0319L	ENST00000325722.3	KIAA0319-like	2090	1	0	0	1	0	0	0	0	0	hsa-miR-26a-5p	-0.13	-0.13	0.74
G2E3	ENST00000206595.6	G2/M-phase specific E3 ubiquitin protein ligase	286	1	1	0	0	1	0	0	1	0	hsa-miR-4465	-0.13	-0.34	0.13	2011
YIPF4	ENST00000238831.4	Yip1 domain family, member 4	3482	1	0	1	0	1	0	0	1	0	hsa-miR-26a-5p	-0.13	-0.28	0.48
USP53	ENST00000450251.1	ubiquitin specific peptidase 53	300	1	1	0	0	0	0	0	0	0	hsa-miR-4465	-0.13	-0.22	0.55	2009, 2011
TIAL1	ENST00000369093.2	TIA1 cytotoxic granule-associated RNA binding protein-like 1	1342	1	0	1	0	1	0	0	1	0	hsa-miR-1297	-0.13	-0.37	0.36	2011
RBM24	ENST00000379052.5	RNA binding motif protein 24	43	1	1	0	0	0	0	0	0	0	hsa-miR-4465	-0.13	-0.45	0.88	2005, 2007, 2009, 2011
ETNK1	ENST00000266517.4	ethanolamine kinase 1	1047	2	1	0	1	3	1	1	1	0	hsa-miR-4465	-0.13	-0.77	0.73	2007, 2009, 2011
DENND5B	ENST00000389082.5	DENN/MADD domain containing 5B	832	1	0	0	1	1	0	1	0	0	hsa-miR-1297	-0.13	-0.14	0.73	2009, 2011
SOCS6	ENST00000397942.3	suppressor of cytokine signaling 6	140	1	1	0	0	0	0	0	0	0	hsa-miR-4465	-0.13	-0.21	0.62	2007, 2009, 2011
CACNA1C	ENST00000399655.1	calcium channel, voltage-dependent, L type, alpha 1C subunit	69	1	1	0	0	1	0	0	1	0	hsa-miR-1297	-0.12	-0.19	0.95	2011
ENC1	ENST00000302351.4	ectodermal-neural cortex 1 (with BTB domain)	57	1	0	1	0	0	0	0	0	0	hsa-miR-1297	-0.12	-0.15	0.34	2005, 2007, 2009, 2011
ZRSR1	ENST00000391338.1	zinc finger (CCCH type), RNA-binding motif and serine/arginine rich 1	17	1	1	0	0	0	0	0	0	0	hsa-miR-4465	-0.12	-0.23	< 0.1
GRSF1	ENST00000254799.6	G-rich RNA sequence binding factor 1	4414	1	0	0	1	2	1	0	1	0	hsa-miR-4465	-0.12	-0.32	0.68	2005, 2007, 2009, 2011
BFAR	ENST00000261658.2	bifunctional apoptosis regulator	376	1	1	0	0	2	0	0	2	0	hsa-miR-4465	-0.12	-0.58	0.74	2011
SALL1	ENST00000566102.1	sal-like 1 (Drosophila)	95	1	0	1	0	0	0	0	0	0	hsa-miR-1297	-0.12	-0.32	0.46	2005, 2007, 2009, 2011
CTC-432M15.3	ENST00000514667.1	Folliculin-interacting protein 1	38	1	0	0	1	0	0	0	0	0	hsa-miR-4465	-0.12	-0.14	0.68
EPG5	ENST00000282041.5	ectopic P-granules autophagy protein 5 homolog (C. elegans)	269	1	0	0	1	0	0	0	0	0	hsa-miR-26b-5p	-0.12	-0.28	0.52	2011
TBL1XR1	ENST00000430069.1	transducin (beta)-like 1 X-linked receptor 1	334	1	0	0	1	2	0	0	2	0	hsa-miR-4465	-0.12	-0.27	0.44
RASAL2	ENST00000448150.3	RAS protein activator like 2	950	1	0	0	1	2	1	0	1	0	hsa-miR-4465	-0.12	-0.17	0.54
STK4	ENST00000372801.1	serine/threonine kinase 4	276	1	0	0	1	0	0	0	0	0	hsa-miR-4465	-0.12	-0.12	0.74	2011
MLLT3	ENST00000380338.4	myeloid/lymphoid or mixed-lineage leukemia (trithorax homolog, Drosophila); translocated to, 3	385	1	1	0	0	1	0	0	1	0	hsa-miR-1297	-0.12	-0.24	0.88
ABCA1	ENST00000374736.3	ATP-binding cassette, sub-family A (ABC1), member 1	184	1	0	0	1	0	0	0	0	0	hsa-miR-1297	-0.12	-0.12	0.74	2005, 2007, 2009, 2011
SYT2	ENST00000367267.1	synaptotagmin II	5	1	0	0	1	0	0	0	0	0	hsa-miR-1297	-0.12	-0.12	0.72	2011
MMP14	ENST00000311852.6	matrix metallopeptidase 14 (membrane-inserted)	276	1	0	0	1	0	0	0	0	0	hsa-miR-1297	-0.12	-0.12	0.48	2005, 2007, 2009, 2011
HS3ST3A1	ENST00000284110.1	heparan sulfate (glucosamine) 3-O-sulfotransferase 3A1	148	1	1	0	0	0	0	0	0	0	hsa-miR-4465	-0.12	-0.23	0.14
LPHN1	ENST00000340736.6	latrophilin 1	49	1	0	0	1	0	0	0	0	0	hsa-miR-4465	-0.12	-0.13	0.72	2005, 2007, 2009, 2011
FOSL2	ENST00000379619.1	FOS-like antigen 2	2255	1	0	1	0	1	0	0	1	0	hsa-miR-1297	-0.12	-0.24	0.76
CMTM4	ENST00000394106.2	CKLF-like MARVEL transmembrane domain containing 4	22	1	1	0	0	1	0	0	1	0	hsa-miR-4465	-0.12	-0.41	0.83	2007, 2009, 2011
FAM46C	ENST00000369448.3	family with sequence similarity 46, member C	74	1	0	0	1	1	0	1	0	0	hsa-miR-4465	-0.12	-0.37	0.67	2005, 2007, 2009, 2011
AGO1	ENST00000373204.4	argonaute RISC catalytic component 1	402	1	0	0	1	1	0	0	1	0	hsa-miR-1297	-0.12	-0.13	0.72	2011
FAM199X	ENST00000493442.1	family with sequence similarity 199, X-linked	856	1	1	0	0	0	0	0	0	0	hsa-miR-26a-5p	-0.12	-0.16	0.59	2011
HIPK1	ENST00000369558.1	homeodomain interacting protein kinase 1	930	1	0	0	1	0	0	0	0	0	hsa-miR-1297	-0.12	-0.12	0.7	2005, 2007, 2009, 2011
MAP2	ENST00000360351.4	microtubule-associated protein 2	68	1	1	0	0	0	0	0	0	0	hsa-miR-1297	-0.11	-0.16	0.83	2005, 2007, 2009, 2011
TRIM71	ENST00000383763.5	tripartite motif containing 71, E3 ubiquitin protein ligase	67	1	0	1	0	0	0	0	0	0	hsa-miR-26a-5p	-0.11	-0.17	0.48
ARHGEF12	ENST00000397843.2	Rho guanine nucleotide exchange factor (GEF) 12	815	1	0	0	1	0	0	0	0	0	hsa-miR-1297	-0.11	-0.12	0.72	2005, 2007, 2009, 2011
TBC1D30	ENST00000542120.1	TBC1 domain family, member 30	153	1	1	0	0	2	0	1	1	0	hsa-miR-4465	-0.11	-0.31	0.93	2011
CEP41	ENST00000223208.5	centrosomal protein 41kDa	346	1	0	1	0	0	0	0	0	0	hsa-miR-1297	-0.11	-0.17	0.45
NIPA1	ENST00000337435.4	non imprinted in Prader-Willi/Angelman syndrome 1	805	1	1	0	0	2	1	0	1	0	hsa-miR-1297	-0.11	-0.3	0.58	2009, 2011
PDE3B	ENST00000282096.4	phosphodiesterase 3B, cGMP-inhibited	258	1	0	1	0	0	0	0	0	0	hsa-miR-1297	-0.11	-0.18	0.4	2011
UBR3	ENST00000272793.5	ubiquitin protein ligase E3 component n-recognin 3 (putative)	200	1	1	0	0	1	0	0	1	0	hsa-miR-4465	-0.11	-0.25	0.79	2005, 2007, 2009, 2011
ZNF148	ENST00000360647.4	zinc finger protein 148	230	1	1	0	0	2	0	0	2	0	hsa-miR-4465	-0.11	-0.25	0.3	2007, 2009, 2011
NTN4	ENST00000343702.4	netrin 4	15	1	1	0	0	0	0	0	0	0	hsa-miR-4465	-0.11	-0.34	< 0.1	2005, 2007, 2011
TMEM68	ENST00000523073.1	transmembrane protein 68	77	1	1	0	0	0	0	0	0	0	hsa-miR-4465	-0.11	-0.51	0.76	2007, 2009, 2011
NRAS	ENST00000369535.4	neuroblastoma RAS viral (v-ras) oncogene homolog	551	1	0	0	1	2	0	1	1	0	hsa-miR-4465	-0.11	-0.35	0.65	2011
TRPV3	ENST00000301365.4	transient receptor potential cation channel, subfamily V, member 3	13	1	0	1	0	0	0	0	0	0	hsa-miR-1297	-0.11	-0.17	0.55
DDX3X	ENST00000399959.2	DEAD (Asp-Glu-Ala-Asp) box helicase 3, X-linked	965	2	0	0	2	2	0	1	1	0	hsa-miR-4465	-0.11	-0.48	0.89	2005, 2007, 2009, 2011
CEBPG	ENST00000284000.4	CCAAT/enhancer binding protein (C/EBP), gamma	360	1	0	0	1	1	0	0	1	0	hsa-miR-4465	-0.11	-0.37	0.59	2005, 2007, 2009, 2011
ACVR2B	ENST00000352511.4	activin A receptor, type IIB	21	1	0	0	1	1	0	0	1	0	hsa-miR-4465	-0.1	-0.23	0.65	2007, 2009, 2011
UBR1	ENST00000382177.2	ubiquitin protein ligase E3 component n-recognin 1	11	1	1	0	0	1	0	1	0	0	hsa-miR-1297	-0.1	-0.2	< 0.1	2009, 2011
PCDH18	ENST00000412923.2	protocadherin 18	112	1	1	0	0	0	0	0	0	0	hsa-miR-4465	-0.1	-0.31	0.63	2005, 2007, 2009, 2011
TCF4	ENST00000354452.3	transcription factor 4	394	1	0	0	1	0	0	0	0	0	hsa-miR-4465	-0.1	-0.13	0.41
RORA	ENST00000335670.6	RAR-related orphan receptor A	102	1	0	0	1	0	0	0	0	0	hsa-miR-1297	-0.1	-0.12	0.61	2011
ADAM23	ENST00000264377.3	ADAM metallopeptidase domain 23	113	1	1	0	0	0	0	0	0	0	hsa-miR-4465	-0.1	-0.24	0.81
ERMP1	ENST00000381506.3	endoplasmic reticulum metallopeptidase 1	53	1	0	0	1	0	0	0	0	0	hsa-miR-1297	-0.1	-0.15	0.6	2009, 2011
PEX13	ENST00000295030.5	peroxisomal biogenesis factor 13	484	2	1	1	0	2	0	1	1	0	hsa-miR-26a-5p	-0.1	-0.69	0.48	2011
ATXN7	ENST00000295900.6	ataxin 7	264	1	0	0	1	0	0	0	0	0	hsa-miR-26a-5p	-0.1	-0.12	0.7	2011
SLC7A11	ENST00000280612.5	solute carrier family 7 (anionic amino acid transporter light chain, xc- system), member 11	61	2	2	0	0	2	1	0	1	0	hsa-miR-4465	-0.1	-0.64	0.73	2007, 2009, 2011
TRPS1	ENST00000395715.3	trichorhinophalangeal syndrome I	94	1	0	0	1	0	0	0	0	0	hsa-miR-4465	-0.1	-0.21	0.71	2005, 2007, 2009, 2011
PGR	ENST00000325455.5	progesterone receptor	8	1	1	0	0	0	0	0	0	0	hsa-miR-1297	-0.1	-0.16	0.75	2009, 2011
TMEM194A	ENST00000379391.3	transmembrane protein 194A	43	1	1	0	0	0	0	0	0	0	hsa-miR-1297	-0.1	-0.16	0.73	2009, 2011
FUBP1	ENST00000370767.1	far upstream element (FUSE) binding protein 1	2021	1	1	0	0	1	0	1	0	0	hsa-miR-1297	-0.09	-0.26	0.67
SFT2D3	ENST00000310981.4	SFT2 domain containing 3	313	1	1	0	0	0	0	0	0	0	hsa-miR-4465	-0.09	-0.26	0.24
CCDC171	ENST00000380701.3	coiled-coil domain containing 171	25	1	0	1	0	1	0	0	1	0	hsa-miR-4465	-0.09	-0.27	0.81
ATL3	ENST00000398868.3	atlastin GTPase 3	734	1	0	0	1	2	0	0	2	0	hsa-miR-4465	-0.09	-0.32	0.53
CPM	ENST00000551568.1	carboxypeptidase M	125	1	1	0	0	1	0	0	1	0	hsa-miR-4465	-0.09	-0.28	0.13	2009, 2011
FBXL20	ENST00000394294.3	F-box and leucine-rich repeat protein 20	455	1	0	0	1	1	0	0	1	0	hsa-miR-4465	-0.09	-0.21	0.41
FAF1	ENST00000396153.2	Fas (TNFRSF6) associated factor 1	428	1	1	0	0	0	0	0	0	0	hsa-miR-26a-5p	-0.09	-0.3	0.2
ANKIB1	ENST00000265742.3	ankyrin repeat and IBR domain containing 1	127	1	0	1	0	0	0	0	0	0	hsa-miR-4465	-0.09	-0.28	0.56	2009, 2011
DMXL1	ENST00000311085.8	Dmx-like 1	136	1	0	1	0	1	0	0	1	0	hsa-miR-1297	-0.09	-0.23	0.63	2005, 2007, 2009, 2011
WEE1	ENST00000299613.6	WEE1 homolog (S. pombe)	331	1	0	1	0	0	0	0	0	0	hsa-miR-1297	-0.09	-0.3	0.49
SLC38A1	ENST00000398637.5	solute carrier family 38, member 1	1967	1	0	0	1	0	0	0	0	0	hsa-miR-26a-5p	-0.09	-0.13	0.71	2009, 2011
UHRF1BP1L	ENST00000279907.7	UHRF1 binding protein 1-like	369	1	1	0	0	0	0	0	0	0	hsa-miR-1297	-0.09	-0.16	0.87
FBXO42	ENST00000375592.3	F-box protein 42	854	1	1	0	0	1	0	1	0	0	hsa-miR-1297	-0.08	-0.18	0.91
CHIC1	ENST00000373504.6	cysteine-rich hydrophobic domain 1	16	1	1	0	0	1	0	1	0	0	hsa-miR-1297	-0.08	-0.24	0.39	2009, 2011
HS2ST1	ENST00000370550.5	heparan sulfate 2-O-sulfotransferase 1	787	1	0	0	1	0	0	0	0	0	hsa-miR-4465	-0.08	-0.18	0.49	2009, 2011
YTHDF3	ENST00000539294.1	YTH domain family, member 3	444	1	1	0	0	0	0	0	0	0	hsa-miR-4465	-0.08	-0.16	0.29	2005, 2007, 2009, 2011
PPP6C	ENST00000373547.4	protein phosphatase 6, catalytic subunit	346	1	0	0	1	1	0	0	1	0	hsa-miR-26a-5p	-0.08	-0.37	0.56
CEP57L1	ENST00000368968.2	centrosomal protein 57kDa-like 1	90	1	1	0	0	0	0	0	0	0	hsa-miR-4465	-0.08	-0.27	< 0.1
UBE4B	ENST00000343090.6	ubiquitination factor E4B	350	1	1	0	0	0	0	0	0	0	hsa-miR-4465	-0.08	-0.34	0.86	2005, 2007, 2009, 2011
GTF3C2	ENST00000359541.2	general transcription factor IIIC, polypeptide 2, beta 110kDa	981	1	1	0	0	0	0	0	0	0	hsa-miR-4465	-0.08	-0.27	0.55	2005, 2007, 2009, 2011
PTPRD	ENST00000381196.4	protein tyrosine phosphatase, receptor type, D	101	1	1	0	0	0	0	0	0	0	hsa-miR-1297	-0.08	-0.16	0.84	2007, 2009, 2011
CHFR	ENST00000315585.7	checkpoint with forkhead and ring finger domains, E3 ubiquitin protein ligase	168	1	1	0	0	0	0	0	0	0	hsa-miR-4465	-0.07	-0.46	0.93	2005, 2007, 2009, 2011
VSIG10	ENST00000359236.5	V-set and immunoglobulin domain containing 10	355	1	0	0	1	1	0	0	1	0	hsa-miR-4465	-0.07	-0.27	0.61	2011
SHH	ENST00000297261.2	sonic hedgehog	32	1	1	0	0	0	0	0	0	0	hsa-miR-4465	-0.07	-0.27	N/A
THAP1	ENST00000345117.2	THAP domain containing, apoptosis associated protein 1	196	1	1	0	0	1	1	0	0	0	hsa-miR-4465	-0.07	-0.82	0.13
DDHD1	ENST00000323669.5	DDHD domain containing 1	103	1	0	1	0	2	0	1	1	0	hsa-miR-4465	-0.07	-0.23	0.34
CDC73	ENST00000367435.3	cell division cycle 73	579	1	0	1	0	1	0	1	0	0	hsa-miR-1297	-0.07	-0.34	0.49
STX7	ENST00000367941.2	syntaxin 7	1395	2	0	1	1	3	0	0	3	0	hsa-miR-26a-5p	-0.07	-0.42	0.82
NRG2	ENST00000394770.1	neuregulin 2	9	1	0	0	1	0	0	0	0	0	hsa-miR-1297	-0.07	-0.17	0.74	2011
APOOL	ENST00000373173.2	apolipoprotein O-like	109	1	1	0	0	1	0	0	1	0	hsa-miR-4465	-0.07	-0.19	0.11
FAM136A	ENST00000450256.1	family with sequence similarity 136, member A	490	1	1	0	0	1	0	1	0	0	hsa-miR-1297	-0.06	-0.62	0.69	2005, 2007, 2009, 2011
NLK	ENST00000407008.3	nemo-like kinase	61	3	0	0	3	0	0	0	0	0	hsa-miR-4465	-0.06	-0.59	0.94	2005, 2007, 2009, 2011
PHF3	ENST00000262043.3	PHD finger protein 3	505	1	0	0	1	3	1	0	2	0	hsa-miR-4465	-0.06	-0.53	0.73	2005, 2007, 2011
RAB11FIP1	ENST00000287263.4	RAB11 family interacting protein 1 (class I)	106	1	0	1	0	1	0	0	1	0	hsa-miR-26a-5p	-0.06	-0.23	0.46
RNF213	ENST00000582970.1	ring finger protein 213	630	1	0	0	1	0	0	0	0	0	hsa-miR-4465	-0.06	-0.21	0.55
PGM2L1	ENST00000298198.4	phosphoglucomutase 2-like 1	183	1	0	0	1	1	0	0	1	0	hsa-miR-4465	-0.06	-0.13	0.52	2005, 2007, 2009, 2011
CTH	ENST00000411986.2	cystathionase (cystathionine gamma-lyase)	430	1	1	0	0	0	0	0	0	0	hsa-miR-4465	-0.06	-0.33	0.82	2011
PON1	ENST00000222381.3	paraoxonase 1	64	1	1	0	0	1	0	0	1	0	hsa-miR-4465	-0.06	-0.57	0.12	2009, 2011
CTNND2	ENST00000304623.8	catenin (cadherin-associated protein), delta 2	25	1	1	0	0	1	0	0	1	0	hsa-miR-4465	-0.06	-0.32	0.3	2005, 2007, 2009, 2011
SYNCRIP	ENST00000355238.6	synaptotagmin binding, cytoplasmic RNA interacting protein	4864	1	0	1	0	0	0	0	0	0	hsa-miR-1297	-0.06	-0.15	0.27
SOX5	ENST00000546136.1	SRY (sex determining region Y)-box 5	43	1	0	0	1	0	0	0	0	0	hsa-miR-1297	-0.06	-0.17	0.68
MRAS	ENST00000289104.4	muscle RAS oncogene homolog	181	1	1	0	0	0	0	0	0	0	hsa-miR-4465	-0.06	-0.37	0.88	2009, 2011
PHAX	ENST00000297540.4	phosphorylated adaptor for RNA export	309	1	1	0	0	3	0	1	2	0	hsa-miR-4465	-0.05	-0.24	0.56	2011
CCDC50	ENST00000392455.3	coiled-coil domain containing 50	961	1	1	0	0	1	0	0	1	0	hsa-miR-4465	-0.05	-0.25	0.3	2011
LACE1	ENST00000368977.4	lactation elevated 1	42	1	0	0	1	1	0	0	1	0	hsa-miR-4465	-0.05	-0.24	0.65
CAPZB	ENST00000375142.1	capping protein (actin filament) muscle Z-line, beta	545	1	0	1	0	1	0	0	1	0	hsa-miR-1297	-0.05	-0.3	0.97	2007, 2011
UBE2J1	ENST00000435041.2	ubiquitin-conjugating enzyme E2, J1	1318	1	1	0	0	0	0	0	0	0	hsa-miR-4465	-0.05	-0.18	0.5	2009, 2011
TPPP	ENST00000360578.5	tubulin polymerization promoting protein	7	1	0	0	1	0	0	0	0	0	hsa-miR-4465	-0.05	-0.17	0.74	2009, 2011
ADAM10	ENST00000260408.3	ADAM metallopeptidase domain 10	385	1	0	0	1	1	0	0	1	0	hsa-miR-4465	-0.05	-0.35	0.69
XPR1	ENST00000367590.4	xenotropic and polytropic retrovirus receptor 1	544	1	0	1	0	1	0	1	0	0	hsa-miR-1297	-0.05	-0.24	0.33	2011
FAM210A	ENST00000322247.3	family with sequence similarity 210, member A	222	1	0	1	0	0	0	0	0	0	hsa-miR-1297	-0.05	-0.26	0.34
FANCA	ENST00000568369.1	Fanconi anemia, complementation group A	348	1	0	1	0	1	0	1	0	0	hsa-miR-1297	-0.05	-0.17	< 0.1
CD38	ENST00000226279.3	CD38 molecule	23	1	1	0	0	0	0	0	0	0	hsa-miR-4465	-0.05	-0.24	0.15
FAM208A	ENST00000493960.2	family with sequence similarity 208, member A	60	1	1	0	0	0	0	0	0	0	hsa-miR-1297	-0.05	-0.24	0.94	2009, 2011
DNMT3A	ENST00000380746.4	DNA (cytosine-5-)-methyltransferase 3 alpha	221	2	1	0	1	0	0	0	0	0	hsa-miR-4465	-0.05	-0.35	0.99
PITPNC1	ENST00000335257.6	phosphatidylinositol transfer protein, cytoplasmic 1	797	1	1	0	0	2	1	0	1	0	hsa-miR-4465	-0.05	-0.68	0.93	2005, 2007, 2009, 2011
LNPEP	ENST00000231368.5	leucyl/cystinyl aminopeptidase	28	1	1	0	0	3	1	0	2	0	hsa-miR-4465	-0.05	-0.28	0.92
VPS4A	ENST00000254950.11	vacuolar protein sorting 4 homolog A (S. cerevisiae)	430	1	1	0	0	0	0	0	0	0	hsa-miR-4465	-0.05	-0.32	0.16
UCK2	ENST00000367879.4	uridine-cytidine kinase 2	437	1	1	0	0	1	0	1	0	0	hsa-miR-4465	-0.05	-0.21	0.94	2011
TUB	ENST00000305253.4	tubby bipartite transcription factor	743	1	0	0	1	0	0	0	0	0	hsa-miR-26a-5p	-0.04	-0.26	0.73
A1CF	ENST00000374001.2	APOBEC1 complementation factor	80	1	1	0	0	0	0	0	0	0	hsa-miR-26a-5p	-0.04	-0.24	0.62	2011
ATP10A	ENST00000356865.6	ATPase, class V, type 10A	16	1	0	0	1	0	0	0	0	0	hsa-miR-4465	-0.04	-0.14	0.73	2009, 2011
VPS33A	ENST00000267199.4	vacuolar protein sorting 33 homolog A (S. cerevisiae)	282	1	1	0	0	0	0	0	0	0	hsa-miR-4465	-0.04	-0.33	0.53
RIMKLA	ENST00000431473.3	ribosomal modification protein rimK-like family member A	100	1	0	0	1	1	0	0	1	0	hsa-miR-4465	-0.04	-0.34	0.73	2009, 2011
WIPF2	ENST00000323571.4	WAS/WASL interacting protein family, member 2	214	1	0	0	1	2	0	0	2	0	hsa-miR-26b-5p	-0.04	-0.26	0.73	2007, 2009, 2011
IGF1	ENST00000337514.6	insulin-like growth factor 1 (somatomedin C)	19	1	0	1	0	0	0	0	0	0	hsa-miR-1297	-0.04	-0.16	0.7	2005, 2007, 2009, 2011
DNAJC24	ENST00000465995.1	DnaJ (Hsp40) homolog, subfamily C, member 24	424	1	1	0	0	1	0	0	1	0	hsa-miR-4465	-0.04	-0.38	0.16
GTPBP8	ENST00000383677.3	GTP-binding protein 8 (putative)	326	1	0	1	0	0	0	0	0	0	hsa-miR-4465	-0.04	-0.26	0.29
AP5M1	ENST00000261558.3	adaptor-related protein complex 5, mu 1 subunit	198	1	0	0	1	0	0	0	0	0	hsa-miR-4465	-0.04	-0.18	0.74
PIAS1	ENST00000249636.6	protein inhibitor of activated STAT, 1	368	1	0	0	1	0	0	0	0	0	hsa-miR-1297	-0.04	-0.17	0.45
RFK	ENST00000376736.1	riboflavin kinase	797	1	1	0	0	0	0	0	0	0	hsa-miR-4465	-0.04	-0.48	0.49
UGGT1	ENST00000259253.6	UDP-glucose glycoprotein glucosyltransferase 1	1377	1	1	0	0	2	0	1	1	0	hsa-miR-1297	-0.04	-0.19	0.19	2011
PAIP2B	ENST00000244221.8	poly(A) binding protein interacting protein 2B	42	1	0	0	1	0	0	0	0	0	hsa-miR-1297	-0.04	-0.18	0.58	2011
MAP9	ENST00000311277.4	microtubule-associated protein 9	45	1	0	1	0	0	0	0	0	0	hsa-miR-1297	-0.04	-0.15	0.34	2007, 2009, 2011
RPRD2	ENST00000539519.1	regulation of nuclear pre-mRNA domain containing 2	280	1	0	1	0	0	0	0	0	0	hsa-miR-1297	-0.04	-0.15	0.39	2011
UBXN7	ENST00000296328.4	UBX domain protein 7	95	1	0	0	1	0	0	0	0	0	hsa-miR-1297	-0.03	-0.13	0.66
SLC16A10	ENST00000368850.3	solute carrier family 16 (aromatic amino acid transporter), member 10	233	1	0	1	0	2	1	1	0	0	hsa-miR-1297	-0.03	-0.24	0.27
SESN3	ENST00000536441.1	sestrin 3	260	2	0	0	2	1	0	0	1	0	hsa-miR-4465	-0.03	-0.6	0.92
POU4F1	ENST00000377208.5	POU class 4 homeobox 1	61	1	0	0	1	0	0	0	0	0	hsa-miR-4465	-0.03	-0.19	0.7
USP9X	ENST00000324545.8	ubiquitin specific peptidase 9, X-linked	2433	2	1	0	1	1	0	1	0	0	hsa-miR-4465	-0.03	-0.45	0.94	2007, 2009, 2011
APC	ENST00000457016.1	adenomatous polyposis coli	794	1	1	0	0	0	0	0	0	0	hsa-miR-1297	-0.03	-0.16	0.21
DLG4	ENST00000399506.2	discs, large homolog 4 (Drosophila)	75	1	1	0	0	0	0	0	0	0	hsa-miR-4465	-0.03	-0.53	0.72	2009, 2011
NEK10	ENST00000295720.6	NIMA-related kinase 10	66	1	1	0	0	3	1	1	1	0	hsa-miR-1297	-0.03	-0.23	< 0.1
NUP50	ENST00000347635.4	nucleoporin 50kDa	57	1	1	0	0	0	0	0	0	0	hsa-miR-4465	-0.03	-0.38	0.92	2007, 2009, 2011
PPM1H	ENST00000228705.6	protein phosphatase, Mg2+/Mn2+ dependent, 1H	45	1	1	0	0	0	0	0	0	0	hsa-miR-1297	-0.03	-0.16	0.94	2009, 2011
STXBP5	ENST00000367481.3	syntaxin binding protein 5 (tomosyn)	555	1	0	0	1	2	0	2	0	0	hsa-miR-4465	-0.03	-0.23	0.65
USP25	ENST00000285681.2	ubiquitin specific peptidase 25	2012	1	1	0	0	0	0	0	0	0	hsa-miR-26a-5p	-0.03	-0.32	0.31	2005, 2007, 2009, 2011
NSF	ENST00000398238.4	N-ethylmaleimide-sensitive factor	86	1	1	0	0	0	0	0	0	0	hsa-miR-4465	-0.03	-0.56	0.2	2009
CBX8	ENST00000269385.4	chromobox homolog 8	474	1	0	0	1	0	0	0	0	0	hsa-miR-4465	-0.03	-0.23	0.56
FBXW2	ENST00000608872.1	F-box and WD repeat domain containing 2	227	1	1	0	0	3	0	1	2	0	hsa-miR-4465	-0.03	-0.24	0.84	2009, 2011
EHD1	ENST00000320631.3	EH-domain containing 1	335	1	0	1	0	0	0	0	0	0	hsa-miR-26a-5p	-0.03	-0.2	0.61	2005, 2007, 2009, 2011
MED12L	ENST00000474524.1	mediator complex subunit 12-like	30	1	1	0	0	0	0	0	0	0	hsa-miR-1297	-0.02	-0.16	N/A
SPOCK2	ENST00000373109.2	sparc/osteonectin, cwcv and kazal-like domains proteoglycan (testican) 2	31	1	1	0	0	0	0	0	0	0	hsa-miR-1297	-0.02	-0.16	0.69	2005, 2007, 2009, 2011
MNAT1	ENST00000261245.4	MNAT CDK-activating kinase assembly factor 1	191	1	1	0	0	0	0	0	0	0	hsa-miR-4465	-0.02	-0.35	0.51
DMD	ENST00000378677.2	dystrophin	211	1	0	1	0	0	0	0	0	0	hsa-miR-1297	-0.02	-0.15	0.3
GFI1	ENST00000370332.1	growth factor independent 1 transcription repressor	154	1	0	1	0	0	0	0	0	0	hsa-miR-1297	-0.02	-0.25	0.5
TBC1D12	ENST00000225235.4	TBC1 domain family, member 12	172	1	1	0	0	0	0	0	0	0	hsa-miR-4465	-0.02	-0.17	0.85	2009, 2011
LHFPL4	ENST00000287585.6	lipoma HMGIC fusion partner-like 4	6	1	0	0	1	0	0	0	0	0	hsa-miR-4465	-0.02	-0.18	0.74	2007, 2009, 2011
WNK1	ENST00000315939.6	WNK lysine deficient protein kinase 1	950	1	1	0	0	0	0	0	0	0	hsa-miR-4465	-0.02	-0.17	0.82	2009, 2011
SLC30A7	ENST00000370112.4	solute carrier family 30 (zinc transporter), member 7	204	1	1	0	0	1	0	0	1	0	hsa-miR-1297	-0.02	-0.24	0.87	2011
SLC35G1	ENST00000371408.3	solute carrier family 35, member G1	227	1	1	0	0	1	0	1	0	0	hsa-miR-4465	-0.02	-0.34	0.59
SMAP1	ENST00000370455.3	small ArfGAP 1	64	1	0	0	1	0	0	0	0	0	hsa-miR-4465	-0.02	-0.27	N/A
RLF	ENST00000372771.4	rearranged L-myc fusion	70	1	0	0	1	0	0	0	0	0	hsa-miR-4465	-0.02	-0.22	0.66	2005, 2007, 2009, 2011
NSUN3	ENST00000314622.4	NOP2/Sun domain family, member 3	220	1	0	1	0	1	0	0	1	0	hsa-miR-26b-5p	-0.02	-0.19	0.77
RAP1B	ENST00000250559.9	RAP1B, member of RAS oncogene family	3599	1	0	0	1	0	0	0	0	0	hsa-miR-1297	-0.02	-0.24	0.45
ABI2	ENST00000295851.5	abl-interactor 2	877	1	0	1	0	3	0	0	3	0	hsa-miR-1297	-0.02	-0.24	< 0.1
ZSWIM5	ENST00000359600.5	zinc finger, SWIM-type containing 5	31	1	0	0	1	0	0	0	0	0	hsa-miR-1297	-0.02	-0.12	0.68	2009
CCSER2	ENST00000224756.8	coiled-coil serine-rich protein 2	123	1	0	0	1	0	0	0	0	0	hsa-miR-4465	-0.02	-0.17	0.71	2005, 2007, 2009, 2011
COL11A1	ENST00000370096.3	collagen, type XI, alpha 1	160	1	0	0	1	0	0	0	0	0	hsa-miR-4465	-0.02	-0.2	0.67	2007, 2011
MEF2C	ENST00000340208.5	myocyte enhancer factor 2C	70	1	0	0	1	1	0	0	1	0	hsa-miR-4465	-0.02	-0.2	0.63	2011
SOCS7	ENST00000577233.1	suppressor of cytokine signaling 7	15	1	1	0	0	0	0	0	0	0	hsa-miR-1297	-0.01	-0.16	0.79	2011
ACADSB	ENST00000358776.4	acyl-CoA dehydrogenase, short/branched chain	239	1	0	1	0	0	0	0	0	0	hsa-miR-1297	-0.01	-0.15	0.32	2011
KCMF1	ENST00000409785.4	potassium channel modulatory factor 1	1285	2	0	0	2	0	0	0	0	0	hsa-miR-4465	-0.01	-0.27	0.92	2009, 2011
SRI	ENST00000265729.2	sorcin	278	1	0	0	1	1	0	1	0	0	hsa-miR-1297	-0.01	-0.31	0.55
RAB11A	ENST00000569896.1	RAB11A, member RAS oncogene family	5781	1	0	0	1	1	0	1	0	0	hsa-miR-26a-5p	-0.01	-0.2	0.67	2005, 2007, 2011
ATP5A1	ENST00000282050.2	ATP synthase, H+ transporting, mitochondrial F1 complex, alpha subunit 1, cardiac muscle	690	1	1	0	0	1	0	1	0	0	hsa-miR-4465	-0.01	-0.3	0.18
SERTAD4	ENST00000367012.3	SERTA domain containing 4	296	1	0	0	1	0	0	0	0	0	hsa-miR-4465	-0.01	-0.15	0.4
ST3GAL6	ENST00000265261.6	ST3 beta-galactoside alpha-2,3-sialyltransferase 6	150	1	0	1	0	2	0	1	1	0	hsa-miR-4465	-0.01	-0.39	0.54
KLHL24	ENST00000454652.2	kelch-like family member 24	143	1	0	1	0	0	0	0	0	0	hsa-miR-1297	-0.01	-0.26	0.31	2009, 2011
SSPN	ENST00000242729.2	sarcospan	25	1	1	0	0	0	0	0	0	0	hsa-miR-1297	-0.01	-0.16	0.15	2011
LIG3	ENST00000378526.4	ligase III, DNA, ATP-dependent	554	1	0	0	1	0	0	0	0	0	hsa-miR-4465	-0.01	-0.15	0.73
SLC38A9	ENST00000396865.2	solute carrier family 38, member 9	156	1	1	0	0	0	0	0	0	0	hsa-miR-1297	-0.01	-0.16	0.31
UBTD2	ENST00000393792.2	ubiquitin domain containing 2	297	1	0	1	0	0	0	0	0	0	hsa-miR-1297	-0.01	-0.23	0.44	2007, 2009, 2011
HMBOX1	ENST00000397358.3	homeobox containing 1	27	1	1	0	0	0	0	0	0	0	hsa-miR-4465	-0.01	-0.21	0.31
RBM23	ENST00000555209.1	RNA binding motif protein 23	1540	1	0	1	0	2	1	1	0	0	hsa-miR-4465	-0.01	-0.35	0.39
TXNL1	ENST00000217515.6	thioredoxin-like 1	1779	1	0	1	0	0	0	0	0	0	hsa-miR-26a-5p	0	-0.29	0.71
IGSF10	ENST00000282466.3	immunoglobulin superfamily, member 10	191	1	1	0	0	0	0	0	0	0	hsa-miR-1297	0	-0.16	0.78
FAM47E-STBD1	ENST00000237642.6	FAM47E-STBD1 readthrough	503	1	1	0	0	0	0	0	0	0	hsa-miR-1297	0	-0.3	0.18
DGCR14	ENST00000252137.6	DiGeorge syndrome critical region gene 14	269	1	0	1	0	0	0	0	0	0	hsa-miR-1297	0	-0.15	N/A	2007
EXT1	ENST00000378204.2	exostosin glycosyltransferase 1	694	1	0	0	1	2	0	0	2	0	hsa-miR-4465	0	-0.34	0.69
SLC10A4	ENST00000273861.4	solute carrier family 10, member 4	91	1	0	1	0	0	0	0	0	0	hsa-miR-1297	0	-0.29	0.28	2011
TSC22D4	ENST00000300181.2	TSC22 domain family, member 4	919	1	0	0	1	0	0	0	0	0	hsa-miR-1297	0	-0.41	0.55	2011
EIF4E3	ENST00000425534.3	eukaryotic translation initiation factor 4E family member 3	475	1	1	0	0	0	0	0	0	0	hsa-miR-1297	0	-0.16	< 0.1
GDF11	ENST00000257868.5	growth differentiation factor 11	847	1	0	0	1	0	0	0	0	0	hsa-miR-26a-5p	0	-0.15	0.72	2011
DHX40	ENST00000251241.4	DEAH (Asp-Glu-Ala-His) box polypeptide 40	538	1	0	0	1	0	0	0	0	0	hsa-miR-4465	0	-0.17	0.59
TSC22D2	ENST00000361875.3	TSC22 domain family, member 2	1062	1	1	0	0	1	1	0	0	0	hsa-miR-1297	0	-0.28	0.88
C15orf61	ENST00000342683.4	chromosome 15 open reading frame 61	4011	1	0	1	0	0	0	0	0	0	hsa-miR-1297	0	-0.22	0.32
PARL	ENST00000317096.4	presenilin associated, rhomboid-like	1214	1	0	0	1	0	0	0	0	0	hsa-miR-4465	0	-0.15	0.47
RBM46	ENST00000514866.1	RNA binding motif protein 46	5	1	1	0	0	1	0	0	1	0	hsa-miR-1297	0	-0.37	0.44	2009, 2011
SNTG1	ENST00000522124.1	syntrophin, gamma 1	5	2	2	0	0	0	0	0	0	0	hsa-miR-1297	0	-0.4	0.23
GATSL2	ENST00000426327.3	GATS protein-like 2	5	2	0	2	0	0	0	0	0	0	hsa-miR-1297	0	-0.3	0.94
SLC35E2	ENST00000246421.4	solute carrier family 35, member E2	5	1	0	0	1	1	0	0	1	0	hsa-miR-1297	0	-0.2	0.61	2011
ZBTB20	ENST00000462705.1	zinc finger and BTB domain containing 20	5	1	0	0	1	5	0	2	3	0	hsa-miR-1297	0	-0.19	0.49
GRIN2A	ENST00000562109.1	glutamate receptor, ionotropic, N-methyl D-aspartate 2A	5	1	1	0	0	3	0	1	2	0	hsa-miR-1297	0	-0.2	0.17
GRAP2	ENST00000344138.4	GRB2-related adaptor protein 2	5	1	1	0	0	1	0	0	1	0	hsa-miR-4465	0	-0.2	< 0.1
CCAR2	ENST00000308511.4	cell cycle and apoptosis regulator 2	9525	1	1	0	0	0	0	0	0	0	hsa-miR-1297	0	-0.33	0.44
ABCB11	ENST00000263817.6	ATP-binding cassette, sub-family B (MDR/TAP), member 11	5	1	1	0	0	0	0	0	0	0	hsa-miR-1297	0	-0.16	< 0.1
HINT1	ENST00000304043.5	histidine triad nucleotide binding protein 1	15834	1	0	0	1	0	0	0	0	0	hsa-miR-1297	0	-0.29	0.49
SMS	ENST00000404933.2	spermine synthase	14	1	1	0	0	1	0	0	1	0	hsa-miR-4465	0	-0.23	< 0.1
SAP30	ENST00000296504.3	Sin3A-associated protein, 30kDa	43	1	0	1	0	1	0	0	1	0	hsa-miR-1297	0	-0.41	0.35
ZNF652	ENST00000362063.2	zinc finger protein 652	33	1	1	0	0	0	0	0	0	0	hsa-miR-1297	0	-0.19	0.1	2011
CPPED1	ENST00000381774.4	calcineurin-like phosphoesterase domain containing 1	511	2	1	1	0	1	1	0	0	0	hsa-miR-1297	0	-0.34	0.47
RCSD1	ENST00000367854.3	RCSD domain containing 1	32	1	0	1	0	0	0	0	0	0	hsa-miR-1297	0	-0.15	0.27
CISD3	ENST00000439660.2	CDGSH iron sulfur domain 3	3508	1	0	1	0	0	0	0	0	0	hsa-miR-1297	0	-0.15	N/A
