# Supplementary material for: Single-cell microRNA-mRNA co-sequencing reveals non-genetic heterogeneity and mechanisms of microRNA regulation
Source: Nat Commun. 2019 Jan 9;10:95. doi: 10.1038/s41467-018-07981-6 (PMC6327095; doi:10.1038/s41467-018-07981-6)
Supplement: Supplementary file 10 — Supplementary Software 1 [file 41467_2018_7981_MOESM10_ESM.zip › matlab_codes/README.txt]

Instructions for custom Matlab codes for Wang N et al.

Requirements:
1. A matlab installation under windows is required for running the code. See mathworks.com for purchasing and installation instructions. Installation of Matlab will typically take about 30 minutes to 2 hours. The requirement of the windows environment is due to the call to xlsread function in matlab. Xlsread compatibility in MacOS and linux may not be good. 
2. Microsoft excel needs to be installed for the use of xlsread called in matlab. Installation of Excel will typically take about 30 minutes to 2 hours. We have tested the compatibility with Excel 2016, but other recent excel versions should work as well. 

Files: 
1. K562_combined_halfcell_miR_RNAseq_coanalysis_v6.m
This is the main code that can be run under recent versions of matlab. We have tested the use of this code under Matlab R2017a.

2. match_string_sets.m
This code contains a function that is called by the main code.

3. K562_19_cell_paired_data.mat
This file contains the data file stored in the .mat format, which will be loaded in the code. These are the real data, not demo data.

4. Folder Targets
This folder contains the target prediction data used in the analysis. This folder should be placed in the same folder as the main code to be loaded correctly. 

Running:
Line by line execution should be performed to run the code. Specific lines (or all lines) can be highlighted in the matlab editor, and run by pressing the F9 key.
Expected run time: 5 to 10 minutes on a regular desktop machine.

Outputs:
CDF plots
kstest2 results
 
